# Supplementary material for: Clandestinovirus: A Giant Virus With Chromatin Proteins and a Potential to Manipulate the Cell Cycle of Its Host Vermamoeba vermiformis
Source: Front Microbiol. 2021 Aug 10;12:715608. doi: 10.3389/fmicb.2021.715608 (PMC8383183; doi:10.3389/fmicb.2021.715608)
Supplement: Supplementary file 1 [file Table_1.XLSX]

## Sheet: Table S1
Table S1: List of giant viruses classified by family for the analysis of the core/pan-genome of Clandestinovirus
Mimiviridae	Klosneuviruses	Marseilleviridae	Pithoviridae	Pandoraviruses-Molliviruses	Asfarviruses-Faustoviruses
Samba virus	Bodo saltans virus	Cannes8 virus	Pithovirus sibericum	Pandoravirus salinus	ASFV-Benin
Acanthamoeba polyphaga moumouvirus	Klosneuvirus	Tokyovirus	Orpheovirus	Pandoravirus dulcis	ASFV-Georgia
Moumouvirus australiensis	Indivirus	Lausannevirus	Cedratvirus A11	Pandoravirus quercus	ASFV-E75
Megavirus courdo 7	Yasminevirus	Port-miou virus	Cedratvirus lausannensis	Pandoravirus macleodensis	Faustovirus ST1
Megavirus courdo 11	Fadolivirus	Insectomime	Cedratvirus Zaza	Mollivirus sibericum	Faustovirus mariensis
Tupanvirus soda lake		Tunisvirus fontaine 2		Mollivirus kamchatka	Kaumoebavirus
		Brazilian marseillevirus			Pacmanvirus A23
