# Supplementary material for: Clandestinovirus: A Giant Virus With Chromatin Proteins and a Potential to Manipulate the Cell Cycle of Its Host Vermamoeba vermiformis
Source: Front Microbiol. 2021 Aug 10;12:715608. doi: 10.3389/fmicb.2021.715608 (PMC8383183; doi:10.3389/fmicb.2021.715608)
Supplement: Supplementary file 2 [file Table_2.xlsx]

## Sheet: Table S2
Table S2. Intron sequences in clandestinovirus genes.
Gene localisation	DNA strand	Start	End	Size (nt)	Intron sequence
DNA-directed RNA polymerase II subunit 2	-	28923	28863	61	GTGACCATATCTTCCTGTAGTAAAAAGATACTGACATCCAGTTCTTAGGTTTCAATGTGCG
Ribonucleoside-diphosphate reductase large subunit	-	55438	55387	52	TTATGCACATCTTTGGAACACGTTACTAACGTATTCAAAACAGGAAATCATT
Molybdenum cofactor carrier	+	147708	147788	81	ATGTGATTACTATCGATGTCAACGATTAAAATAAAGGTCTCATTGCTTGTACTCGTACTCTGTTTTGTCTACAACACAAAC
DNA polymerase delta catalytic subunit B family	-	197314	197121	194	AATAGAGTCAGTGTCACCTGCAATAGGTTAGACAAGTGGTGTATGCGACGAAATCTTACCATAGATGACTTGAGCATTGTACTTGTATCCATTGGCAATAGTGAAAGTTGTCTCGACATAGTGTTTGGCAGTAACAATCTGTTTGCGACCTTGAGCAGTCACTGTACCAGTGATGGCTTGACATGGTAAAGGGC
DNA polymerase delta catalytic subunit B family	-	197827	197663	165	TTCGATGTAACAGAAAGGATTTTATACAACTCCAGTGGCAACTTTGGATTTCAATTCCTTGTATCCGACAATTATGGTATGTTCCGTCGACGTGTATAGAACCCATCACTAACCTTTTGATAGCGAGCCTTCAATCTCTGTTATGCTACCTACGTACCGGATGAT
ankyrin repeat domain-containing protein	-	217482	217405	77	TGGTGATGCCAATAGAAATAAAGTCATTACATCGCTTCTTCTCTTATTCTGATTACATCGATACAATTACTCCAAAA
DNA-directed RNA polymerase II subunit 1	+	407735	407874	141	ACCATCATATTTATTATAGGGTGATGAAATGTAAGTTTTGCCGTGCATCTATTCGTTTGTAAAGCATTCACTAATCAATCTAAAACCAGGAACTTGCATGGAATCCAAACCGTGGAAGCGAGGGTAGAGTCCATCGAGTTG
