# Supplementary material for: Clandestinovirus: A Giant Virus With Chromatin Proteins and a Potential to Manipulate the Cell Cycle of Its Host Vermamoeba vermiformis
Source: Front Microbiol. 2021 Aug 10;12:715608. doi: 10.3389/fmicb.2021.715608 (PMC8383183; doi:10.3389/fmicb.2021.715608)
Supplement: Supplementary file 5 [file Table_5.XLSX]

## Sheet: Table S5
Table S5: Core genome shared with the other giant viruses classified by family.
Viruses compared with Clandestinovirus	Number of COG
Marseilleviridae	20
Cannes8 virus	17
Tokyovirus	16
Lausannevirus	16
Port-miou virus	17
Insectomime	18
Tunisvirus fontaine 2	15
Brazilian marseillevirus	18
Mimiviridae	42
Samba virus	22
Acanthamoeba polyphaga moumouvirus	17
Moumouvirus australiensis	22
Megavirus courdo 7	19
Megavirus courdo 11	22
Tupanvirus soda lake	32
Klosneuviruses	58
Bodo saltans virus	27
Klosneuvirus	38
Indivirus	19
Yasminevirus	33
Fadolivirus	40
Pithoviridae	28
Pithovirus sibericum	5
Orpheovirus	22
Cedratvirus A11	11
Cedratvirus lausannensis	10
Cedratvirus Zaza	10
Pandoraviruses-Molliviruses	23
Pandoravirus salinus	17
Pandoravirus dulcis	11
Pandoravirus quercus	14
Pandoravirus macleodensis	12
Mollivirus sibericum	9
Mollivirus kamchatka	9
Asfarviruses-Faustoviruses	22
ASFV-Benin	2
ASFV-Georgia	2
ASFV-E75	2
Faustovirus ST1	10
Faustovirus mariensis	9
Kaumoebavirus	11
Pacmanvirus A23	12
Medusavirus	16
