# Supplementary material for: Clandestinovirus: A Giant Virus With Chromatin Proteins and a Potential to Manipulate the Cell Cycle of Its Host Vermamoeba vermiformis
Source: Front Microbiol. 2021 Aug 10;12:715608. doi: 10.3389/fmicb.2021.715608 (PMC8383183; doi:10.3389/fmicb.2021.715608)
Supplement: Supplementary file 7 [file Table_7.XLSX]

## Sheet: Feuil1
START_ANNOTATION						Scaffold_1
1	2	604	+	TCTTCCTCCATTGGATTCAACTCTAAAAATCTCTCATCCATCGGTACCATCTCCTCTGGCGCCATCTCCTCCTCTGGCTCCTCTACCTTCAACATCCTTCAGGCTACCAACTTGCAGGTCAAGTACGGCAACTCTGCTTACTCACCTGTCATCATGCCTCTCTACTCACACTCGGCTGATGTACCTAGCATCAACGGCACCACCTCCTTGGTAACCGTCACCATACCCGCTGGTCTGGTTGGAACAACTGGTGATAGCATCACCGTCGAGGCCTGGGGTAATGCGAATACGGCTGCCAACACACGAACCATCCAATTGACCATCAATCCTACCGGCACGCCGACATATGATGGCTTTAACTTGGTCAGTGGTAACAACGGCATGTGGCATGCTAAATGG…	SSSIGFNSKNLSSIGTISSGAISSSGSSTFNILQATNLQVKYGNSAYSPVIMPLYSHSADVPSINGTTSLVTVTIPAGLVGTTGDSITVEAWGNANTAANTRTIQLTINPTGTPTYDGFNLVSGNNGMWHAKWVLSRRSATLCDVLGEYQHGSTSGTFGTIDRAVTTFASAGSLVIQGIAGSGSDFRLRSLIVLFHPKFT	Hypothetical protein	CDS
2	681	962	+	ATGGATCAACTAGCATCTCAATTCAGAACAATGTCCACCAGACTCTATTGCTATTGTGGATACTGCCGCGATGATCGATGGTACGGTAAAACGGAAAACCCAGCCCATAAGATTAAACCAGTTCTACCTTCCCCTGACATTGCGCAATATTACTGCAACAACTGTCGAGTGCTTCAACACGCATATGTTCCGCATCTAAGCAAATATGACCATCCGGGAACAGTGGTAGATGTCATGCATACCAAGCGAATTTGTTTCGTTTGCAACAAATATCAAAACTGA	MDQLASQFRTMSTRLYCYCGYCRDDRWYGKTENPAHKIKPVLPSPDIAQYYCNNCRVLQHAYVPHLSKYDHPGTVVDVMHTKRICFVCNKYQN	Hypothetical protein	CDS
3	990	2030	-	ATGAACAAAGGAGACTTTGAAGTCCAATGTTCCAAAGAGTACTGCACTGAAGGTAGTAATCAAGACGTTGAAGAGATTAACGTTTTATTGGGAAGGGTTCAGAGATACCTTACTGATGGAGCGCGATTAAACAATGATGGGTACCTGACTGACCCTCATCCTGCCCCTCTTTACAGACGTTCTGCTTTGGATCCTAACAACATTTACCTGGTGGACTCGACTGGACCCATCGACCCCTTGACAAAAGACTGGGATGCTTATAAAAGACAACGAGGTGTCGTCGAGGAACCCAACTATCGTAACACTATCGTTGATCCCAACACGGACCCTGAACCTGGACCAAACCCGGTCGATGTAGAAAAAACGACAATTGATGATTTAATCAAGGAATATAGTTCT…	MNKGDFEVQCSKEYCTEGSNQDVEEINVLLGRVQRYLTDGARLNNDGYLTDPHPAPLYRRSALDPNNIYLVDSTGPIDPLTKDWDAYKRQRGVVEEPNYRNTIVDPNTDPEPGPNPVDVEKTTIDDLIKEYSSLENELKTTNQKILIDIQMLRDKLIASKVYTPIDTDLKLLSDSKMDRLLSARQSEESEVKTSGVVSITETIIPSDNRFKFVPSVELEDWVKSLTNQNGDLKKSDIFGQGSEVPNPDSPIPDDTKYPPIIEFDVKTEPEPVVPQALQPVQVEPMLNIQGASQPIAPTTPLVVIPPVVSKKPTTSNTYYQGSWKMDASKGISITSLREQWKGFQKK	Hypothetical protein	CDS
4	2066	2590	-	ATGAACGATGAACTATTTTCCATTGGGTCTCACATTAGACCCCATTTAACCAACGATGAACCTTTAATCGCGATACCAACTAAAGAGGTCATCGACGATTTATTGGCATTTGATCCAACGATAGAACCATCGCATAGAGTAGTGTATCCGGCCGGATCTCTAACGACCGACCAGTCTCCATTGATAAACACGATTAACCCAGAGGACATCATCTCTTCAGAGACCGCCTACCTAGACAAACAATCTCTCGATATACTACACAAAAAGGCACGTCTCGTCGTATTGCAAAGAAATTGCATGTTGTTAGAAAAGACACAACGGTTAATCACTACACTATGGTGGAAATTGGTCGTTCAGTGTCAAGAGGCAGGTTTATTGGCCGATGTTAATGACCCGGAG…	MNDELFSIGSHIRPHLTNDEPLIAIPTKEVIDDLLAFDPTIEPSHRVVYPAGSLTTDQSPLINTINPEDIISSETAYLDKQSLDILHKKARLVVLQRNCMLLEKTQRLITTLWWKLVVQCQEAGLLADVNDPEFNSALQWESLSSQQSNINNAQRQFVDSLKEDVTIFQTIKKV	Hypothetical protein	CDS
5	2642	5527	-	ATGTCTGGTCCTGAACCGAAAAATCCTTTGCGTGCGTCAAAAAGGCAGCGAACCAGTAGCATGACCGGAGATGTCAGCCTTGGTAATGTTCCAACCGAGATGGCATCTGGAAACAATTTGACGACAGGAAGAGAACAGATGGCTTTAATCGAGTCCCTCTTGAAAAAGGCCGAAGAGTTTTATCGTCGTGGTCAAGTTTACGATTGGAATAGAAATCTTACTGGTGCCCTGGTACAATACTCACTGGCCGCCAATACCATTGTCGATGTTCAACAGATGATTGCAACATTTGGTGAGGATCTAAAACGTGCAGTGGATAGACATGTCGACGAAAAACTCAGCAGTCAAAACTCCATCAAGTGGTGCGAAAACACCCGATGCATGTTGGACAATGGTCTT…	MSGPEPKNPLRASKRQRTSSMTGDVSLGNVPTEMASGNNLTTGREQMALIESLLKKAEEFYRRGQVYDWNRNLTGALVQYSLAANTIVDVQQMIATFGEDLKRAVDRHVDEKLSSQNSIKWCENTRCMLDNGLRHILGKVKQLQDTLRQVKGAALWPVGQDKNQDDDEDCDGIAPFVPDEKACKNTWFSSIIGMQEQKDALTQLFIKPLLYPNMFSEVAKGLLLYGSPGTGKTLLVKAAINELNKYPEIKVLFYTPSAAELKGKYFGESEKNIKRLFRCAAKQACECQKANPNVRVISIIFLDEIESVGGDRSKDSTGFMGTTVNALLLGMDGIDSFANVSVVASTNLPWSLDSALLRRFTRRIHVPLPDQVSIQSLMEKKLSDLVDRIENPRSVSASQ…	AAA-ATPase, SpoVK/Ycf46/Vps4 family	CDS
6	5617	11031	+	ATGTCATCCATAACACAAGGATACGAATCTGCTCTCGATGTTGTAACAGACTCGACATTGACGGAAAAAAAGGGGTTAACCACCATCGAGACGACCGAATATATTCGTCAATTGAACAGATTACGAAACGGAAACTCATCACTATTGCGAGTCAGATCGCAGATGCAGAAGGCGCTGTTAAAAAATGAAGCACCTATTACTGAACGGTCCATCGACTCCATTGCCACTGCTACAGTACAACAGCAAACTTTGGTGGACAATGTCCGAGATTCGTTGGCTGTTTGGAAAACTCAGGTCAAAAGTACTGGTAATCCAGAAGACGATCCAAGTGTCCAAGAGGTCCAACGTCAAACTGCTCTGGTAAAGATGGTTCAAGAACAAACACAAAAGATGCAATCC…	MSSITQGYESALDVVTDSTLTEKKGLTTIETTEYIRQLNRLRNGNSSLLRVRSQMQKALLKNEAPITERSIDSIATATVQQQTLVDNVRDSLAVWKTQVKSTGNPEDDPSVQEVQRQTALVKMVQEQTQKMQSILKPPANLVTQQEIQRMQQYFTAMEHAKKEVEFVVKNAKFRGMVATAAQVGSLVLVGTIALSSANVLAIPYFSSYAAPLAAHLPRIAYEVVMTVIPAATEFRKGGWKAAARKVVTSLGTRYILDNVDVKFAIHKTVTDATSPFAYQFIGWVTGKATVAFTDQVVTGILTGVAGFKSASEMAEEARLKVAEKLMKERKEFDRLVLDIQSGKINLAKQVYDEREKERLEIERQRKYSQASYLSRALRVPIDVVLMVMKQIGYKARELV…	Hypothetical protein	CDS
7	11059	12021	-	ATGGATGACTCTTGCATTCCCGAAGTATATCGATGGTTATTCAGGGACTCGGCTGAATCGCTGTTCAATTCACTTCCTCATCTTTTATTCTATGGTCCTCCGGGATCGGGAAAAACGTTCACTGCCATTGGCCTTTCGAAACATTTGTACGGGAGCGATGCACAAAACTTGATCATGTGGGTAAACGGGTCCGACAAAAATGATAGTGACGTCATTAGAGAATCGATCGTCCCCTTTATGAAGCGAGCGTTCGATAAGTCCAAACATCCGTGGAAACTTGTCGTGTTCGATGAAGTGGACCATCTAAGAACCGAAGCCCAAAACTACTTACGAACACTGATAGAAGAATACACGGAAAGTGTGAGGTTCTGTTTTCTCTGTAATGATTGCGATAGAATA…	MDDSCIPEVYRWLFRDSAESLFNSLPHLLFYGPPGSGKTFTAIGLSKHLYGSDAQNLIMWVNGSDKNDSDVIRESIVPFMKRAFDKSKHPWKLVVFDEVDHLRTEAQNYLRTLIEEYTESVRFCFLCNDCDRIVPAILSRCTLCRFQPLPTSVLVSKMSSMSPLPPKLLSEDPSLYAAIASFAKGDLRQCLSVCKLASTLDSASEVAECLSQSTLPRGTVQTLTHRIFDSNTHPDKWKTTNMVLSELISDGYVYSQIMDGISDESVKYVLARVGRSNEDKQQLIQVMEKTVETCFKSLKHVSMMGMEPIVESTWFSAKIN	Replication factor C (RFC), clamp loader	CDS
8	12061	12909	-	ATGGCAGCAATAGTGCATTACACATGTCAGGTACTGGCATCTGCCTGCCCTGCCCATCCGCAGTGGTGCATGTTCGGGTACTTGACGGACCCGACGACCAGTCACAATGGAACGCAGGTGTTTACATTTACGGACGAAACTGGAACACTCCCATTTCACGTGTTTGGTCAAATACCGGCAACCCGATTACATAATCTCCTCCAACATAATGGATACGTCATCATCCATTGTCCAACAAGAAATATGAACAAACAAAAACCGAACCCGTACTTGTCGCATGGAAAAGATACTCAGTATTTTAACACGTCCAGTTCATATAGAGAATTTTTAACATCCAAAGGATTTTCCAACAACAGTATACAAAACGTTACCCAGGAGATTTATCGGTACGAATTGGAA…	MAAIVHYTCQVLASACPAHPQWCMFGYLTDPTTSHNGTQVFTFTDETGTLPFHVFGQIPATRLHNLLQHNGYVIIHCPTRNMNKQKPNPYLSHGKDTQYFNTSSSYREFLTSKGFSNNSIQNVTQEIYRYELETGKTPSVYDPCAPEDPVQPLTEPMTVEHTQYSSIMEEFNDMKWRIHSLESTIETQRMDMNLMRQQLASVLKQNSQMTTLLQQIKDSLCQQQDEIKSESNSVDTSEASSSHYPNSNQQRAYPSTRPPNQYNYPSNNYNNSNFRTSSYNSY	Hypothetical protein	CDS
9	12975	14819	-	ATGGAAGAATTACTCGGACAACTCTTGGGAAAGCGAAAGCGCGATGATGACACATTCGCATCAAACAAGGTTCAAAGAACGAGTAGCGTGTCAAACATTATAAGCCAATGGACTTCTTCCATGGAGGAATCCAAAATGTCCATCGTCAAAACAGAATCCCCCAGTCTACAACAAGTGCTTAACCAAGCGATGGGTAAAGCGTCCAACGAATGTATTTCTGTCAAACGAGAACAGCAATTCGAATCTTGTCATCATCAACAATTCAACCTCAACTTTACATCGGACCAATCCATGCACAGAGCCGAAGCGTCCAATCTGCTACTACAAAGATTGCCAACAACGACCATGGTACCGAGACCTTTTGTTAGTACAAGCACGCCACTGCCTCCTTTACCAAGA…	MEELLGQLLGKRKRDDDTFASNKVQRTSSVSNIISQWTSSMEESKMSIVKTESPSLQQVLNQAMGKASNECISVKREQQFESCHHQQFNLNFTSDQSMHRAEASNLLLQRLPTTTMVPRPFVSTSTPLPPLPRATEDQCNGIETGIVEVIAQRFVNLNAIHSWFINTESSQLSTMMQQATAEHEVMRSAIAAEQTRIQTIFSALCLPPDALRKYEKVKLELHNLSEKLKLYEDEVKVYVGEKPLADFIPARLVIAEKRNNALYTQRKPFKDRVVLRLEKLPHWTVGATTNCTASLETPCVPVASKDETTVEVAALKNNEAKWDNGEALFNAIHFGNGFKRQPNRFRFTTTVEWTVNGKSFQQSITLNDPDQFVVTSNTNQWGESEGNLLQNILGTNTIS…	Signal transducer and activator of transcription (STAT)	CDS
10	14932	15594	+	ATGGAAAAGTTGGCAAATATTATATATGATTCATCTGTATTCCACATCACCATGTCCAATCCTAACGGTATTGATCTGGCCAAGGTCGAAGAGATCTTCAGTCATCCTTACAATGTTTATGGTGCCCCTTACATGCCCCCTCAACCTTACGACTGCGGTCAACCTGGTCTCATTGCCGATGCGACTCAGCAGTATTCCGTACCCATGCTCAATCAAGAAACAACGCAATACGTCACTATTAGACCCAAGACCACGAGTTCTGTTACGATCAGACCTCCCATCGATAGAACTAGAACCGCGGACACTTCAACCTCATCTTCTCAAATAACATCGCGAAGTTACTCTGGTGGCAGCGGTAACACTTACGATCATTATGACGACGATGACGACCACGATCAC…	MEKLANIIYDSSVFHITMSNPNGIDLAKVEEIFSHPYNVYGAPYMPPQPYDCGQPGLIADATQQYSVPMLNQETTQYVTIRPKTTSSVTIRPPIDRTRTADTSTSSSQITSRSYSGGSGNTYDHYDDDDDHDHHHHRRRRWWGPNYYYVPNPWVDSYYPTYPYDPAMNNTVREALLYKCMWDGDGNPGLCDHVFATEAFLSTPWYKPWAWDWRYPIRGWW*	Hypothetical protein	CDS
11	15949	16728	+	ATGGCAGGGGTTAGATCGCTAAAGTTGTTGTGTGCACGGACAATTGCCCTCAATGGGTTAGAATGCGATACAAATGAAATACCATCCGACCTACATCCTTTGATTGGTAGATACAAAAACAAGGTTTATCCCGGTAACGAGGTTCGATGTCCAAAGTGCAATGCATGTAAAATGAAGTATATGCCCGACGACGACGATTATGCCAACGACGATCTTGAGTGGATGAGTTACTTTTTTTGGAGTGCGGCAACACCTTGGAAAAGCAAGAAGGATGTATTCAAGTTTCTCTGCAAAAAATGCAATGTTGTTTCAGTGACGTGTCCTTCATGCAGCGTATATGATGGTTCGAGAGTCGTAGGAGCAGAAATGTCTGAAGAACAAGACGACATGGATGTACAG…	MAGVRSLKLLCARTIALNGLECDTNEIPSDLHPLIGRYKNKVYPGNEVRCPKCNACKMKYMPDDDDYANDDLEWMSYFFWSAATPWKSKKDVFKFLCKKCNVVSVTCPSCSVYDGSRVVGAEMSEEQDDMDVQDQDQAEYSTEDNIELDKDGSNEDESNEDESNEDESNEDESNEDESNEDESNEDESNEDESNExxxxMKMSQMKMSQMKMSQMKMSQMKMSQMKMSQMKMSQMKMSQMKMSQMKNMPHFFLKVNLFY	Acidic leucine-rich nuclear phosphoprotein	CDS
12	17055	17429	-	ATGGCCAACCAAGACAACAACAATAAATTTGCTGACATTGACGAAATGGGCTTGTTGAATTCCACTGGATTTCCTATATGGGAATGGGACAGTAATCACAATGTTCGATATCATGGAAGTGCGATCCGACGCATGTTGTTCTGTGCAGCCAACAAGATTCACAAGGAAGAACCAGAAAACAATTGGGAAGCATCCTTATTCAACTATTGCAACAAGTGGTCGGGCAGGTCCAAGACTTTTGGAGGCGGTCTTAAATGGTCTGTATCCTACCATGTTGGCCAAGTCATCCGAGACCAATCTGAACAATGTGTCACCGTAACTACAAACGTGCTAAACTTGATCGACAAATTGGAAACTCCCCCATCGTCTCAATAA	MANQDNNNKFADIDEMGLLNSTGFPIWEWDSNHNVRYHGSAIRRMLFCAANKIHKEEPENNWEASLFNYCNKWSGRSKTFGGGLKWSVSYHVGQVIRDQSEQCVTVTTNVLNLIDKLETPPSSQ	Hypothetical protein	CDS
13	17919	18779	-	ATGGCTCATGATCGAGAACAACTTTACGCCATCTCAAAGTTTAAGATGGAAAGAGTCTGTGCTCCATACAGGGACAAGGTTATAGCAGTAGTGGGTAAGCGAGGTTCAGGTAAGACCACTTTGATGAAAGATATCATTTCTAATGTATATCCGAGGATCGAGAACGGCATAGTGTTTTCACCGACGGAATGTGCCAACGGAACGTGGGGTAAGATTTTTCCTCCGACTAACGTTTACGGTGAGTTTAACGAGGAAGCCATCAAAAATGCCAAGCAATACCAGATGGAAAAGAAAAAGGAGACAGCAAGACGATTCAAGCGACAGTTTGGCAGACCCGCTGCAAACTTTGACGAGTTGAAGCCCTACATGCCCTGCTTCTTGATCATTTTTGAGGATTGC…	MAHDREQLYAISKFKMERVCAPYRDKVIAVVGKRGSGKTTLMKDIISNVYPRIENGIVFSPTECANGTWGKIFPPTNVYGEFNEEAIKNAKQYQMEKKKETARRFKRQFGRPAANFDELKPYMPCFLIIFEDCFYDNTIKNNKSLRDLLMNGRHFNFFVMLALQYYLDISPGLRNQIDFAIFCKEANGETLRKLHKQAFSAMIERFKDFKRIFDRHTENRGYLILTPTANSNKAEEVVFYYRADPTTNPTIGSKALWAWAARHYLDPFGLGDDDDEEPDENETVMS	putative A32 virion packaging ATPase	CDS
14	18958	20532	+	ATGGATAGAAAAGAAATGTCTTCCAGTCTTTCGGGACTGTTGACCATGTCCACTGGATCTCAAGAGGATCCGGAAAGAGGGCTACCCGATGAGGTGTTACAAAGGTTTAGCGAGTTTCAGTTCCAAGTCCAGAATGCCATCACCGAAAAGGGCGAAGAGTTTTTCAAGTTTGAAAAGTCGGTCGATGGAGAGTTGGGACCCAAAGATTTTTTGGACGCTTTGGTAGAAGAAGACGATTCTCTTCACTACGAACGATTCGGAACAGAAGGTGTGCATTTTTGGCGAACATCTACCAGTGTCGAGTGGGACGAGAAACCCCCAGTGCGATTATTGATTATGGGAAACGTAGACTCATCCAAGAGTACGACCATTTCAGTTCTCACTGATCCCAGCAACTCT…	MDRKEMSSSLSGLLTMSTGSQEDPERGLPDEVLQRFSEFQFQVQNAITEKGEEFFKFEKSVDGELGPKDFLDALVEEDDSLHYERFGTEGVHFWRTSTSVEWDEKPPVRLLIMGNVDSSKSTTISVLTDPSNSLDDGRGSARERIMKHKHEIESGRTSMTTSYPYTFTGSSGYEKQMELVDVAGHEKYLKSAAKGATKYMPDYALLLVEATSGLTRMTKEHLMLAMSLQLPLIITITKMDMVQEKKRLDETLDELKLFMKRMSSRKIMIRVSDETSLCTALDSIYRHANGCIPLFCTSNVTGQGVDHLKRFIGHLPSRIRWQHKEVNLVNGTPLFIVEQSYSVAGVGLVVGGICASGSLKENEKAFIGPFGDGRWEAVRMRSLHHRRKPVKVVLPGQSA…	GTP binding protein 1 (GTPBP1)	CDS
15	20541	21086	-	ATGAGGTCTTTCATCACTTCTTCGTTGATGTGTTGGTACACACTGACGCTCATCTTTCAGCAGTTTGCAAATACCGACGAAATGTACACCGACTTGCCAATTTATGGATTGAGTGCCGATTATCGTACCCAAATAGGTCCAATGCAAGTTTGTACTGGGTACCGCGAATGTGCCCGTTTGGCATGTACTATTTGGAATACCCCAAGTAATCATTCCGTGGCACACATAGTCATGGACCCATCTCAAGGTGTTCATTCCACCTGTGGAACCACCGACTGGGGATTCGCGATAGACTCTAATCAAAGCATGGCATATCTGACATTGCTAACTCTTTCCATTTGGTTGATCGTGACCACATTGGTAGTGACCAGCGATTACAGTGCACTCTACGTCAAATTG…	MRSFITSSLMCWYTLTLIFQQFANTDEMYTDLPIYGLSADYRTQIGPMQVCTGYRECARLACTIWNTPSNHSVAHIVMDPSQGVHSTCGTTDWGFAIDSNQSMAYLTLLTLSIWLIVTTLVVTSDYSALYVKLAILLERWYYTLCTISMTAIFGNYTVTQPVMIAIMCLDAITSFFIFVRK	Hypothetical protein	CDS
16	21242	21625	+	ATGCAGTCATCATTCATCAAGGTATTGAAAGATAAAAACTTGCACACATCCAAAAAGCGCAGAAGCCGATACAGGGCAATCGATTTGCGCAAAAACACGCTGCTGAAAACGCACTCAAAGGCGATGATCGAAAAGGTGAGTACCGATAACTACGTTCACGTATTCAAATCTCCTTACGCATATTGTTTTTACTGCAATGCAACCTACGAATCGGAATACATCTTGGAGTCTCATCTTTATTACTCATCATGTGAACCCGATTATGATTCAGTGCGATGTCCTATTTGCGATGAGAAAAAACTGATCACCCCCAAGCAAGTTGACCCAAAACACGAGAGACTCATCATCACACTCATACAGTATTACCAAACATACGTGAAATAA	MQSSFIKVLKDKNLHTSKKRRSRYRAIDLRKNTLLKTHSKAMIEKVSTDNYVHVFKSPYAYCFYCNATYESEYILESHLYYSSCEPDYDSVRCPICDEKKLITPKQVDPKHERLIITLIQYYQTYVK	Hypothetical protein	CDS
17	21656	22162	+	ATGGAATTGCAAATAGACAGGGAAACCCTACTAAAGTTCAAGTCTATCGTACAGACATCCGGTAAATACGAGGTTGCTGGGACCGTAACATTGGATAAGGGGGGTAGCAAAGTGGAAGATATAGGTGTGACGAAAAATGGTAATGCCAGTGAAGTACGATTACCAAAAGACTGCATCGAGTGTTTCCACACCCACCCCAAACCCCCCAATCAGGGTCTCATTTCGGTTCCCAGTGGTACCGATTTATTGGTAGCATACAGGTCAAAGATGGGTACGAGACAATGGTTGGCTACTAATCAAGGTTTATGGGTTTACTGGAGGAGAGACGCCACTATTAACCCAATGATGGAGTTTTTTGTTGCCAATAACGATGTGCATCCTGTAACTCTGAACCGTCTT…	MELQIDRETLLKFKSIVQTSGKYEVAGTVTLDKGGSKVEDIGVTKNGNASEVRLPKDCIECFHTHPKPPNQGLISVPSGTDLLVAYRSKMGTRQWLATNQGLWVYWRRDATINPMMEFFVANNDVHPVTLNRLIVDWCMEQSITFKKYIQFVQTQFNIDVLYFAFPQS	Deubiquitination hydrolase (JAB1/MPN/Mov34 family metalloprotease)	CDS
18	22172	22702	+	ATGGCAACCCCCACTATTACAAAAAGTCGACAAACAGTCAGAGGTTTGTTCAATAAAGGCTTCAACTTTACTCAAACCGAATATTCCAAGGAGACCCAAAAGACAAAGGATGCAAAAACACAATGGGACAGGTGTAATGATTACAGAGAAAACGTTCTTTATCGAGGTGAACATCACAAATTCGACAATGGGAAACTGTCCATCCAGTTGTCTCACTGGGGTTCATCGGTACTGGCTTGGTCCTTTACATACGTCGATACTCTGCTTTACATTCATCGACCTGGAATAGAGGTCCGTTACATTTCAGTCTTACCCCAGGAAAAGATCGTGTTCGCAATCGGAAAGGACGTGGTAACATCTAAGATGAGAGCGTTTGTGTGTAATCTGACGAATGGTAAA…	MATPTITKSRQTVRGLFNKGFNFTQTEYSKETQKTKDAKTQWDRCNDYRENVLYRGEHHKFDNGKLSIQLSHWGSSVLAWSFTYVDTLLYIHRPGIEVRYISVLPQEKIVFAIGKDVVTSKMRAFVCNLTNGKCLEFDDFDLHWYDVMVGIGFKNERTVFIRKNAHQIEWNIESLY	Hypothetical protein	CDS
19	22765	23166	+	ATGCTAACCAATTTGATCGTATCCTCGTCCAACCTTTTAGGTTTACCCGCACTTCTCGCATGCAAGAACAACAGCGATAGAGGGATGGTCGCCTTTACCATGATCGCTTCTATCCTTATGCATCTGAGTGAAACCAAACATGCGCTCCCCGGAATACATCCATTCAACTTGTACGCATGGCACTTTTTGCAGTTGGATAGAATTATGGCAGTGGCAGCCATGTACTATTTTTGCTCTCATCTGCAACACGTTTCGACCTACCTCATTATAATTGCTTTCATTGGATTGTTGAGCATGTACTTGTCGGAAAAGATAGAAAACGGAACAGTTTGGTTTGCGACCTTTCACTGCATATGGCACTTGGTCGCATATCATTTGATGTATCTGATTGTATCTCAG…	MLTNLIVSSSNLLGLPALLACKNNSDRGMVAFTMIASILMHLSETKHALPGIHPFNLYAWHFLQLDRIMAVAAMYYFCSHLQHVSTYLIIIAFIGLLSMYLSEKIENGTVWFATFHCIWHLVAYHLMYLIVSQ	Hypothetical protein	CDS
20	23200	24255	-	ATGTCTACCGAAATTGTGCAACCCGTCAACTACAAACACCTTGAACAGGGCGAAGAAATCCTCACCGAGAACCCCGACCGATTCTTGCTATTCCCCATCCAATACCCGGATGTCTGGACATTGTACAAGAAGCATCAGGCTCAATATTGGCCTGCGGAAGAAGTGGATCTCAGTGAAGATCGAAGAGACTGGGAAAACAAGTTGAACGACAACGAAAGGGAATTCATCAAGACAGTATTGGGATTTTTTGCTGGTGCGGATGGAATTGTGGGAGAGAACTTGGTGGTCAACTTTATCAAACAGGTACAGATCCCCGAGGCCAGAACCTTTTACCAGTTTCAGGGAGCCATGGAGAGCATTCACGCAGAAATGTATTCCTTGCTGATCGAAAAGTACATT…	MSTEIVQPVNYKHLEQGEEILTENPDRFLLFPIQYPDVWTLYKKHQAQYWPAEEVDLSEDRRDWENKLNDNEREFIKTVLGFFAGADGIVGENLVVNFIKQVQIPEARTFYQFQGAMESIHAEMYSLLIEKYIVDPVERERVFTMYKSHQSVKRKADWAVKYLEDPELSFHERIIAFMAVEGIFFSASFCAIYWLKQKGVMPGLTFSNELISRDEGMHTDMAVLMYRLLKNKLPVERIHQIIKDAVDVERGFVRDALKVSMIGMNSKLMEQYVEFCADRLMSQIDVPKIYGSSNPFDFMTLISLATKTNFFERKVSSYRDSSIKVSSEITPNNSGNEASNNKPKFVVSDDF	Ribonucleoside-diphosphate reductase	CDS
21	24372	25349	-	ATGGCAAGCGAAGGACGATTAACTGAATCAACGGAGCCAAAATCTCGTAACGGCACTGGATCGGCAAAGACCATATTGGATGCTCAAAAGTCCGCCCACAAGTACGTGTGTGTATTGGACAAGAAAGTCGCCGAACGTCAAGCAGCGAAGCGAGCAGAATTTAAACCCAAGATTTCCGCCATTCCTGCATCCGCGGCAAAGGCCCCGAAAAAGATTACGTTGAGAGCGCCGAATTCATCCGAAGACAAGTCATCCAACCGACCCCCGATGGTTACAGTGACGAACGAAAGACCAGCAAAAAAGAGCATTCTGACGGTGCTTAACGAACGTAAAAATGGAATAGTGGATGCCAACAAAACAGTAGAAAATCGCATCATTGTCAACTCACCCACAACCAAG…	MASEGRLTESTEPKSRNGTGSAKTILDAQKSAHKYVCVLDKKVAERQAAKRAEFKPKISAIPASAAKAPKKITLRAPNSSEDKSSNRPPMVTVTNERPAKKSILTVLNERKNGIVDANKTVENRIIVNSPTTKAPPIHLRKLPTREPAKPLVIRPATISNDRFYPQMNSSNANNTGRQFTSSMSQEVAEDFTSLRFEQWDEAFLAGFKYKTPVSEFDHVVDKLVAEYGNDEFVNANLGKMAIAYDREEEGTFDPAVKKINLVALLREAVGILNDPMVNRVIWREDLFQSLMDKEVPWHRVMKIVQTYRNQTNPEYHLNHDKPIAN	Hypothetical protein	CDS
22	25455	26642	+	ATGGGCATTAACACTATTGCGAAACGTTCGATGATGTTGGTGGAAAATGGAGACCAACTATTGATAGCCATGAATCAGAAACGGAGAACAGTCAAGGTTAGAATTCACAGCGGTGTGTCCATTGTTAGCGTTGTCGATGAAGACAAGAAAACCAGAGAATACGTCCAACAACATCCTTTTGGCTCCGGTAGAGGCCACTTCAAAGTTGTCGATCCCAGCACTTCTGTGCTCTCTCCCTCAAAACTGTCCAAAAACTTTGCCTTGTGGACATTGACGGACGAAGATGGATGTTTCATGGATTGCGAACCACTGAAAATGGCATTATTGCCCAACAGCGTAACATTGCCCAAAATTACCAATGTGTTTGTGGCCGAGAAAGATGGAGAGTGGCGCTTAGTG…	MGINTIAKRSMMLVENGDQLLIAMNQKRRTVKVRIHSGVSIVSVVDEDKKTREYVQQHPFGSGRGHFKVVDPSTSVLSPSKLSKNFALWTLTDEDGCFMDCEPLKMALLPNSVTLPKITNVFVAEKDGEWRLVVEQTKADASITSWFAQMEELKHELTLAEWKSIVAQIFYATNKLHQAKVSHNDLHLGNLMVKKTLLEDEQYDEEDAESIRRRYDRFTEFEPMDIDSEGYSFNRCERNVEANLRVHVGGTFWNIPLINNTHLMVIDYDLSAVYDNTHGTIDPCIDWAPFDDFTPSFDILRLMASLKRLCKDFPTVTKTAKFWVDAFDKWVTQQFDKNKELYTKWHDWLLPNIDQCCDVHITTEDIFKQFFVEYYEPPKFRTICTLPTHISINLL*	Lipopolysaccharide kinase (Kdo/WaaP) family	CDS
23	26683	26964	+	ATGCAAAATAACAACCAAGAACAACAAACTCAGGTTCCCGAACAGGCCAAGACTGCTGGTCTTTTGGGATTGGCTTTTTATCTTGCTGGTGTCCCTTTGGCTGGATATCTCTCTTGGAAATGCAACCGTAACCACGGTTTCGGAAGAGGTAGTAGTTCCTTGTTTGCTCTCTTTGCCGGTCTAGGTTCTTGGGGTTACGTCAGCAACTACTTTTGGTTCAAGAGTTACACCTGCGATATCACCTACGAAAAGTGCAAAGCCGCTGGAGTAATCCAACAGTAA	MQNNNQEQQTQVPEQAKTAGLLGLAFYLAGVPLAGYLSWKCNRNHGFGRGSSSLFALFAGLGSWGYVSNYFWFKSYTCDITYEKCKAAGVIQQ*	Transmembrane protein	CDS
24	27046	27324	+	ATGAGTCAACCATACAAGCCAGAAATATTGGCTTGCGTTCAACTTGCACAATATGGAAACTTATTGTCAGATGAAGGACAATGTTGGACTTGCAGTAAACTACCAGACAAGGATCATGTGTTGGGTTGGGAACTGATCATCAAAAAATTCAAAAGAGATGGACTGTATCGTGTATTGGATAAGCGCATATTTTATTTGGACAGAGCACCAAGGTCCGATTACGGCAAGTTTTGGTTTTCCTTTAGACACAGTATGAAGAACACCATTTGGGTAGAGTGA	MSQPYKPEILACVQLAQYGNLLSDEGQCWTCSKLPDKDHVLGWELIIKKFKRDGLYRVLDKRIFYLDRAPRSDYGKFWFSFRHSMKNTIWVE*	Hypothetical protein	CDS
25	27360	28862	-	ATGGGTAAGCAAGCCATTGGTACTCCCACTCTGAATACTGCCTTCCGAACGGACACTATCAGTTATCAACTTTGGTATCCGCAAAGTCCTTTGGTGACCACTAGAGCCGGAAAATACTTGATGCACAATGAAACGTTGGCTGCCGGACAAAATGTCGTATTCGCCATTGCTAGTTGGACTGGTTACAATCAAGATGACTCCACGATGATTAATCAAAGCGCCATCGATCGTGGCCTCTTCCGATCTTTCATTCGACGAAGTATCTATGTCGATACCAAGAAACAACCGAGCAACTCGTTCGAAACATTCGAAAAGCCCAATCCAAATGAAGTCGTAGGAATGAAACACGGCAACTACGATAAACTAGACGAGGATGGATTTGTTGCTCCCGGTACCTAC…	MGKQAIGTPTLNTAFRTDTISYQLWYPQSPLVTTRAGKYLMHNETLAAGQNVVFAIASWTGYNQDDSTMINQSAIDRGLFRSFIRRSIYVDTKKQPSNSFETFEKPNPNEVVGMKHGNYDKLDEDGFVAPGTYIQENDVIVGKTQPPPASVTKQAKNKYRGSTLETLETGAVEKDNEEQDEETKKSCKSILHTGKPAYVENVVVGNTPQGGKYGRVTTIETHIPAISDKFSSRHGQKGTMGMAYPQHDMPFSADGISPDVIMNPHGLTSRMTIGQLKEGIFGMIAALSGKIVDGTPFYEYYGIDTRGKTESEVDEMLFSPKLKPGQTIMDATYDLLKSYGYERKGKQQLYDGRTGEPFECETFHCMVYYQALRHLGSEKKHARARGRRQTITKQPAEGR…	DNA-directed RNA polymerase II subunit RPB2 (C-terminal fragment)	CDS
26	28924	31428	-	ATGTCATCCGAACCAGTATCCTATGTCCCCGAGATTGGCAAAGATGAATGCTGGCGAGCGGTATTAGAGTTTGATAGCGAAAAGGGGTTTGCCGATCATCAGTTGAGGTCTTTCGACTATTTTTTGTCGGAAGATGTTCCAGAGATCGTCGAAGAAACCTTGCCTCTCGTGTACGTTACTCCAAACATTCTCGGTCCGCAACAGCAAGTGGATGACGACAAGAGTTTGGTGTTGAAAGAGGCATCACACGTTGTTCACGTCTTCAGGTTTTGTTCCAATGCCAAGGTTGGATACCCAACCATTTCGTACGTGGATTCGGATCCTAGACCCATCACACCTTACGAAGCGCGCATCGAAAAGCAAAACTACGCTGCCCCCATCAACATTACCATTTGCCAT…	MSSEPVSYVPEIGKDECWRAVLEFDSEKGFADHQLRSFDYFLSEDVPEIVEETLPLVYVTPNILGPQQQVDDDKSLVLKEASHVVHVFRFCSNAKVGYPTISYVDSDPRPITPYEARIEKQNYAAPINITICHERYAYHKKHMPTPIALDATYETHCIGMMPIMVGSSRCWTRHPNNPKSLVQMKECELDSGGYFIVNGVEKVIISQEHMRQNIINVFTRKPSGKAVLVAEVRSARNRLRGSISPLNLKTVKQCSLLQPTEVNCQVPYIKSEVPIFLLFRALGFDDLPTLKRMIGAEFYQTYDLKTIDHRLEEQPEENDKQLVRLINISWNSANACATSVEQAKLWLGKRAHQPYGDENWQTQKKNDKRKRRGKNAKTQENNEPEELNANRKLFKSIDE…	DNA-directed RNA polymerase II subunit RPB2 (N-terminal fragment)	CDS
27	31505	32443	-	ATGGAAAAACTGTGCTTCTCCTTAACAGACACCCACAAGGTTTTGATGGGCGCACTCATGGTCCTACTTGTACCTTTCTTGGCCAAGATTTACCAACGCAATGCAACATACAAATCGTTGTCACACTTGCTCTCGATGCCCGCCATCTACCTTTTCTTCTTAATGCCTTTGGTTGTCGAAGGAAACATTGCAACGGAAACTGGCCCATCTGCCTACATTCGCATCCTTGCAACTTACATCATCGGATCTCAATTTTTTGGCTACTTTCATCATTCTTTGGATACCTTGACGCGCTTCTCTGTTTCCGCCTACATTTTTGTGTTCCACGGATTGTGGTTCCGAAGTTTGCCCCTATTTACTTTTTACCAACGCGTTGGATGGCATCTGTTGGTTAATAGC…	MEKLCFSLTDTHKVLMGALMVLLVPFLAKIYQRNATYKSLSHLLSMPAIYLFFLMPLVVEGNIATETGPSAYIRILATYIIGSQFFGYFHHSLDTLTRFSVSAYIFVFHGLWFRSLPLFTFYQRVGWHLLVNSIIYLLLIICVASDEDENDDTVDFEDFASSDNEQSDSESEYDSDSDSDCQDNARPISDSTSTSTSDSSSSDANEWDFPNDEEYSFHVQENEQNSDSESDSESEPWPPVSVETVESITQAYAHKFNMAPVLDTSADVSFPIAVDYNNEAAAEDLPDAGLENDDQFEEVSIDSITIGGRTNS	Hypothetical protein	CDS
28	32534	33133	-	ATGAGCAATTTGATCGATTATTACCTCTCGCTCAAGACTATCCCCAGTATCGGCCGAGTATTGGGCGAGGATCACGTCAGTGACATTTACAAGGTCGAGAAAGTAGCACCCTGGTTGTTGAGTCTGCATTTTGATGACATTGCCTCGTTTATCAAAGAAGTGCGGCTTCTTCACAATGCTAATGGATTCACCGCTGAATCCGAAGATGTGCACAGCAACAGTTGGGGTGTTTGCATTCCATGGAACCAAGAAACTGAAGGCGAAGATGTGCAACTCAGACAACATTTTGGTCAATCTTTGACGTTGCACATGGCTTCTGGTAAGGCCTATGCCATTCCACTGACTGGAAACGACGTCTACGTGCAACTGGTCTACGAAACCAACTGTCAAGTCCAAAAG…	MSNLIDYYLSLKTIPSIGRVLGEDHVSDIYKVEKVAPWLLSLHFDDIASFIKEVRLLHNANGFTAESEDVHSNSWGVCIPWNQETEGEDVQLRQHFGQSLTLHMASGKAYAIPLTGNDVYVQLVYETNCQVQKAPTTLIGNFGHLKQMKPTKNDFEVISFITYPTSIAIRERDNTITFQPDYDN*	Hypothetical protein	CDS
29	33215	34150	+	ATGCAAACACTGTCTTGGAACGAACAATGTTGCCCATCCACCTTGGATGAGTTTGGCCTAGTTCATGGACACATCGTCGGACGATTAAAACACTTACCGCCCTTTTCCGAATCCATTATATTTTCGGGACCCACCGGTAGTGGAAAGACCGTCATCGTCAACTGTCTCATCAATGATTGGATTACCTCTTTGGGTCCGAGTCAACAATACTCCATTTTCCGAGTGACCGTGGATAATATCAATCAATGGACAAACTACGTTGCCAAATTTTCTCATCATTCGGACGTAAAGGCCCTTTTAGTATTCGATGGTGTTTGGACGATGAGCGAGCAAGATCAACAATATTTGGCATCGGTAGTGGAGTCTAACCGTGTCTGTGTATTGATATCAACTTCTGTA…	MQTLSWNEQCCPSTLDEFGLVHGHIVGRLKHLPPFSESIIFSGPTGSGKTVIVNCLINDWITSLGPSQQYSIFRVTVDNINQWTNYVAKFSHHSDVKALLVFDGVWTMSEQDQQYLASVVESNRVCVLISTSVTSGWFTCLRSQLLEVEVDLLDEGESDYLATRVLKRMNTNITERDRKIVISKSRGNIFWLIHGLQAASLGCSPDKHGDDDIRETSNLILECIIKRKWNKCREYCVKLWETGWSTNEVIHYLYEDIKNPSHNYSEQSLVLLTEKIANLTTIGWGSMGVVKPMDSFVSLIGKVASLYQALK	Replication factor C (RFC), clamp loader	CDS
30	34160	34429	-	ATGAACATTTGTACAATTATTGAAACGGTAGTTACGAGCACTGTGTATAATCGTGGCCACATTGAAGCATCGCTAAACGTAGGATGTCTAAAGTGTAAACGACTCTATTCATCCAGACGAATCAAAAAGTGGATCAAGGAACTGGATCAAAATGACACTGGGGTATGTTCCATCTGTTCTAACCAGATGTTAATACCAGATGTACTTGTCCCGACCTTGGACCAAGCACTCGTTGAAAACATGGCCAATGTTTGGTATCAATCGCATTGA	MNICTIIETVVTSTVYNRGHIEASLNVGCLKCKRLYSSRRIKKWIKELDQNDTGVCSICSNQMLIPDVLVPTLDQALVENMANVWYQSH*	DNA-directed RNA polymerase, subunit RPC12/RpoP, contains C4-type Zn-finger	CDS																							34160	34429	34160	34429	34160	34429	34160	34429	34160	34429	34160	34429	34160	34429	34160	34429	34160	34429	34160	34429
31	34487	35308	+	ATGCGAAAAAACATCGTTCAATACATTTCAGATCTTCATCTTGGAGAGATGTTCTTCGGGCACCTGGTGGTTAAAGTCCCGGAGATAGAACCATTGGCTCCTACCTTGGTCATCGCGGGTGATTTGGGTAACCCTCTTTCATCGCAATACACGCGGTTCTTGAAGATGCACTCGAAAAGATTCGACAATATCATTGTAGTAGCCGGTAATCACGAATTTTATCACAGTGTCTCGGGAACAGGGGATGATAGAACGTATACAAATGGGTTGATGAATGTCAGACAAGCAGTTGATTCTATCGACCGTTGTAAATTTTTGGAGAGGGATTCGATAGTCATCGGCAATATTCGCATTGCTGGATGCACATTATGGACAAAAGTAGACCCTCATTTTAGGTTT…	MRKNIVQYISDLHLGEMFFGHLVVKVPEIEPLAPTLVIAGDLGNPLSSQYTRFLKMHSKRFDNIIVVAGNHEFYHSVSGTGDDRTYTNGLMNVRQAVDSIDRCKFLERDSIVIGNIRIAGCTLWTKVDPHFRFTKYMYDTRRIKSLQSNGKAKSWCPLERNYVHNQSLDYIRKTMNQTKDEHLLIVTHHVPLEPLITKTTFPKNIHQRMIGNAEQLLLDDSKTKHRFDRAWVFGHNHWTYSTQQHYGWSFYSNPCPVYKSQTRMQPKLIHFGE	Metallophosphoesterase	CDS
32	35312	35650	-	ATGACTACCCTACCAACAGAAATAATCGCTATCGTGATAAAGAAAAAGCAAGATGAAGAGCATAGGATTAAAATGAGAGTGTTCGGAGACTTTATCATACCATGGATACACAACTTTAGAGACCTTCACACTAAGGTTAATAGTGACGATGATCCAGATGAACAAGTGTTAGAGTGCGGAAACTTGCGAGCATGTGATTGGGCGTTCATTTCATCGTTCCATCTAACCGCACTAAAGAGAGTTTGTAGAGAATTGCGTCGGGAAGTGGATTATGGAAGGGGGTATGGCGGTGATTACAGTACATACGAATATTATCAACATAAAGATGACCCTTTTTGA	MTTLPTEIIAIVIKKKQDEEHRIKMRVFGDFIIPWIHNFRDLHTKVNSDDDPDEQVLECGNLRACDWAFISSFHLTALKRVCRELRREVDYGRGYGGDYSTYEYYQHKDDPF	Hypothetical protein	CDS
33	35741	39373	-	ATGACCACCGTAACACATTTGTTTCGAGGAACACTGACGGCGCCAACCGGTTCCAATTTGGTTTTGGACAGTGGTAGCACGGATATTCAATTTTCGTCCAAAAACTTTACTGGTGTTGGTGCGATCACCAGTTCTGGAACCGTAACATGCACAGCCATCAGTGCACCCAGTTTTACGACCAGTGGATCTTCCATCGGATTCAACTCTAAAAACCTGACATCCATCGGTACTCTTTCGTCTGGTGCCATCACTTCAACTGATCTCGTTACTTGCACTGGTATTACCACCGCTTCCGGTAACTTGTCCATTTCGTCTTTTGGAACCGATGTTGTGTTCAACTCCAAGAATTTTACTGGTGTTGGTACCATTGCTTCTGGAGCCATCACTTCATCCGGTCTC…	MTTVTHLFRGTLTAPTGSNLVLDSGSTDIQFSSKNFTGVGAITSSGTVTCTAISAPSFTTSGSSIGFNSKNLTSIGTLSSGAITSTDLVTCTGITTASGNLSISSFGTDVVFNSKNFTGVGTIASGAITSSGLVTCTGVTTASGNLSISAAGTDIAFNSKNFTGVGTLSSGAITSSGAVTCTSVTTASGNLSISAAGTDIAFNSKNFTGVGTLSSGAITSSGLVTCTGVTTASGNLSISAAGTDIGFNSKNFTSVGTISSGAITTSSSVTASGLIRTSLSTATSSAISTYVGAQANPCLNILANGEVQLGAGSGSTVDTFLRRTAAGGIALSTTTASGTDGTFALGTITAATSVSTPSITSTGAGIAFNSKNLTGIGTISTTGITSSGAISCTGITTLS…	Putative collagen-binding domain virulence factor YadA protein	CDS
34	39451	40908	-	ATGAGTTCTCCTCAATCGGTAGAAAACAATAACGAACAACACTCTTTTGTTGCGGTGACTTGGTACATTGATCCCCATCCCGATGAATACGAAGCAAGTGCCGAGACCATTTGCCGTCTGCTCGACACTTTCCATCCGGACGTCGTGATGATGCAAAACTTGGACGCAAAGATGGTGGATTTACTCACCAATAATGATTCACTCAAGGCGCATTGCTATCTTTTGTTCCCTGGTCCAAAAAAGTTTGATCAGAATGGTAAGGGTTGCGGCTTCATCGTGCGTCAACCCTGCGATCCCATTAGCATTGGTACTCGAAAGATTAAGGTTACCAAAACCAAGGACATTAACTGCTCGTTTTGCCGTGTCAAATCCACCCACGAAACTGTTTTCTTCCTTGCA…	MSSPQSVENNNEQHSFVAVTWYIDPHPDEYEASAETICRLLDTFHPDVVMMQNLDAKMVDLLTNNDSLKAHCYLLFPGPKKFDQNGKGCGFIVRQPCDPISIGTRKIKVTKTKDINCSFCRVKSTHETVFFLATASLSTTDPELRQQQYQVLLKHLNQENNVILGLSTFDDDTDSNNEYPLIVPLSSGWHDAWWNFDCPIARTHTVDAGNNVLVQNGTVARYDRMLYRMPARVKAMGFLGRKPMTNVRRSCPPSSHYALVVKWAYHTQTYEDFESDENDPKEFWSVCELNAVSKDSFYKGDDFTQPNQQPISEDQWDHKVTTADIKNMEKARTIFEIEKTVLDQHDDIDVKKTSDEEFVRSIIFSGAEGKTRSKDQPTSFSQAYQRLLNERSRLLQSLG…	5'-tyrosyl-DNA phosphodiesterase	CDS
35	41034	41747	-	ATGTACTTTCGATACTGTATCAAATCAACACGAAACATGAACCCCTCTAATTTACAAGTCACCATCGTTGCCGGTAACATTGGTTCCGGTAAGAGCACAACTCTCGAATCTTTGAAGAGTATTGCTTCGAGCGACGTTTCTTCTGCCACTGAGTTTCACTTTATACTCGAAGATGTCGAAAGATGGCATCATTATCTTGAAAAGATGTACCTGTACCCAAATGAGGATAAATATCGCTGGTTGCTTCAATGCGATGTACTCGGTCACTTTTTGCAAGTTGCCAAAGCATACGATCAACTATGCGTCAAGGCTTTGAACGAACCCTCAAAACAATTCAGACTGGTCATCGAGAGAAGCCCTCAGGAAGTTTTGGCCATCTTTCTCAAACAAGAAGATAGG…	MYFRYCIKSTRNMNPSNLQVTIVAGNIGSGKSTTLESLKSIASSDVSSATEFHFILEDVERWHHYLEKMYLYPNEDKYRWLLQCDVLGHFLQVAKAYDQLCVKALNEPSKQFRLVIERSPQEVLAIFLKQEDRTHDDETLINMYKCLIEKTNLWSNPKMLNWVWVQCPLEKVYQRVSKRNRPGEKEGVSTDFLAQLDKRYLTFFTTVSDTVITLDNSTNDVAALYTSLVAFYRSHLL	Deoxycytidine kinase	CDS
36	41840	42877	+	ATGTTAGTTTACGATTCTATTACGATTAACTTGAGAGCAGGAAACGGAGGTTCGGGATTAATGTTTGTAAGTTGGAACGATATGTCAACCAAAAAGTTTCTTCCTTGGGTCGAAAAGTACAGACCGACCAATCCCGATGAAATTGTTCATCACCAGTCCATCGTAACTATGATGGTCAGTATGTTACGAAAGGGTCAAATGCCCAATATATTAATGTACGGACCGTGTGGTACTGGCAAAACGAGTGCAGTGTGGGCATCCATCAAAGAGGTGTACGGCAAGACCCAAGAGCAGACTCGATTCTGGATCAAAAAGATTACAACCGGGGAAAAACCTGATGACGAAGCAATCGGTGGTATTCGAGCGTTTTGTCACATGGCTCCCCCGACGGAATCACAC…	MLVYDSITINLRAGNGGSGLMFVSWNDMSTKKFLPWVEKYRPTNPDEIVHHQSIVTMMVSMLRKGQMPNILMYGPCGTGKTSAVWASIKEVYGKTQEQTRFWIKKITTGEKPDDEAIGGIRAFCHMAPPTESHLPKVIVLDEIDNSTLEFQQRLCMAMDENNKYARFILICNNRHQLAHALTGRCLNLRVPPLSNESIEDRLNLVIRSEWSNNDTINVSNTVDGIRWSGWGSHHGDMRHHINMLQSLYHSRLTPCSRSLEQLSGKPSKEKTMEFLTEIASQPTSAHAIVKGREWMRHHSEFAVTDLLECCTAALSNIMSCETAVSLDELAQTLSKNNNRYTYRTSLVNYLILLLYREKDSIFIVCSKDKNLS*	Replication factor C (RFC), clamp loader	CDS
37	42911	43300	+	ATGAACCCTGCTTACGCCGCCAACTTTAACCTGTACTTTGATCTTTCTCTCGACAGATGGAGTGTCATGTTTAGCAAAGTTGCTTCCACCAACACCGTCGAAAAGTTGATGAAGGACATTCGTGACAAGTCCAAACAAGCAAAGGTTTTGGGTGAAGACAAGTTGATGAGAGAATTTGTTGGCGCCATGAAGATTCACGAGGACTGTTTGATCGATGACGAGTCCTTCGAGAAGAGTTTCAAGGATAACACTCGCGCCACCGTCGGTGAAATGGCCGTCTTCGTCAACTTTATCAAGACTTACTGGCCCAAGTTGTCCCCTGTCGACAAGGAGGCTTTCCGTGGAGACTTGCTCAACATGATTATGATATCCGAAGGCATGGACGTTTAG	MNPAYAANFNLYFDLSLDRWSVMFSKVASTNTVEKLMKDIRDKSKQAKVLGEDKLMREFVGAMKIHEDCLIDDESFEKSFKDNTRATVGEMAVFVNFIKTYWPKLSPVDKEAFRGDLLNMIMISEGMDV	Putative importin beta protein	CDS
38	43423	44313	+	ATGTCCGTTACTAGACACCAACCCAACTATTCTACCGTCGAATCTTTGATCAATGCTCTGAGCGAGAACAACCGCTTATTGACGGAAGAGTTGATGGGTGATTCTGAAGCCAACGCCTTCTTTGGATTCTCTGGATACTCAAACTTGTACTTGAGCAAGAACAAGATTACATTTGTGTCAAATTCGTCCCAAGATGCCATCGCTCAAGATTGGAGTTCCAACGATTGGAACAATATCAACATTTCGAGCACGCCGTCCGACAATGCAAAGGTTGTCAAGTTTGATCGTCAAATGCTCGACCTTTTGACCGAAGCAACGAAAAAAAGATTTGTCGCCGTGATCGAAAAAATTAGCGAGATGCCCAGACAACTCAAGTTTGACGCCATTAACGTTCCGCTG…	MSVTRHQPNYSTVESLINALSENNRLLTEELMGDSEANAFFGFSGYSNLYLSKNKITFVSNSSQDAIAQDWSSNDWNNINISSTPSDNAKVVKFDRQMLDLLTEATKKRFVAVIEKISEMPRQLKFDAINVPLADGIFSPAVTWNGYLLHKNTFFREKAWNPLADTTVFRLTNLNPYYSRKQLAEQLTLATQTLSWPISEQVEFVAHKLRQFNTLSGDKTFQTYWVLQVAKHLAVFANHEHLLEVYPLFGANSEWINDLFERTEGPIIRQCLDRLDVVDIFCVPAKQIQRALKMDE	Hypothetical protein	CDS
39	44400	44975	+	ATGTCCGGTGGTTACTTTACCAGAACTCGGAGAGCAACTCGACACATGGTTTTTAGATTACCATTTGGGGGTGGGAGTTTAGACTTTGTACAATTGTCCGAAATGTACGAAGAGTTTATCACTGCAATGGATGGACAAGACGATTCATCATGTTTGGCGTTTTATTACGAACGTAACCCAGTAACTTCCATCTACGAATTCAGAGATGCGGACGCCGAGGCAGATATCGCCGATGTCATGGGTATGGATATACAGGTTTGCTCGGATGGAGAGTCTTTAAGCGAGTCTCAAGAACGCAAACAGAAGGAGGAGTTTACACCCGTACAACCCGACAATATCGTTCAGAAGATTAACCAACAAGCCAAAAAGGTTAAAGATCCATCCGACCCCAACACCATG…	MSGGYFTRTRRATRHMVFRLPFGGGSLDFVQLSEMYEEFITAMDGQDDSSCLAFYYERNPVTSIYEFRDADAEADIADVMGMDIQVCSDGESLSESQERKQKEEFTPVQPDNIVQKINQQAKKVKDPSDPNTMLTKVKNMMKGLERATGPKKEKAITLLRDEMQNLLDKHPNFKEDPIIQQCIVMTQIKSD	Hypothetical protein	CDS
40	45020	45361	+	ATGTTTCCACCAAACAACATACAGATGTCTTCCATTCGTGATCACCCTTGGTACCAGCGAGCCTTACCTAAACTTACCTGCAAGTGCACATTTTGCAAGGATGCATTCGAGATGGATGTGAAAGAACCAGAGTACATCCACACTATGGCAGGTACTCGTATCAGCATTCTCGGTTCGGGAGATGACCTATTGTATTTCACGCTAAATGGAACTATGGTCCCGTTAGATACTATCAGAGACTCTGTCGACACGGTGCCTCAACTAACCGTTGATGAGAAGCAAACGACCACAAACACTGGATTGGACCAATTGACCAACAGACTCGATACGTTGCTTTTCTGA	MFPPNNIQMSSIRDHPWYQRALPKLTCKCTFCKDAFEMDVKEPEYIHTMAGTRISILGSGDDLLYFTLNGTMVPLDTIRDSVDTVPQLTVDEKQTTTNTGLDQLTNRLDTLLF	Hypothetical protein	CDS
41	45494	45802	+	ATGGCTGACCAAGTCATACCACTTATCCAGAAGCAATTGGATGATGGCACCATTACCAAGATGGAGGTCAAACAGATTGTCGCTCTTTTAGTTTCCCTACTGAGTGATGATGACCCTAGTTCTGAACCATCCACTGCCAGTCAAGCCAGCAAGTCTGAAAGCCAGAGTTTATTCGACGATGATAATTATTGCATCAGGTGTGGAGTAGCCATGGGATACAACAATCCAAGACAATTTTGCTGTGGTTCTTATTGTAGAAATGACACCACTGAGTCGGATGGGGATTGTAACCCAATTAATCGTGATTAA	MADQVIPLIQKQLDDGTITKMEVKQIVALLVSLLSDDDPSSEPSTASQASKSESQSLFDDDNYCIRCGVAMGYNNPRQFCCGSYCRNDTTESDGDCNPINRD	Hypothetical protein	CDS
42	45878	47872	+	ATGGAAAGTAATTTGGTGGCTTTTTGCACTTCATTGGTGGACTCCCTCCCTCTTCCGATAATAATATGTGACGATCAATTATCCATTATTCACACCAATCCACCCGCCTCTGACCTTGGGACCGATGAACATTTTCGCATTCGACTACCCCCTCCTCCAACCGAAGCCTACAAAATGGTGGAATGTGGCTCGATGTTCGATGTTGTAAAAGGTGTGATCACCTGTCTACCACTACCCTGTTTTCTTTGCGATGCCAACAGTGAAATCGCATTGTTTGCAAACCGAATTGCTTGGGACTGTGTCAAGAAGAAGCAAACATCGGCCATTTCTGTGGATGGTAGTCCGGTGGTCACTATGGAAGAACTGATCAAGAATATTTTGAATGCCATTCCGTTTCCA…	MESNLVAFCTSLVDSLPLPIIICDDQLSIIHTNPPASDLGTDEHFRIRLPPPPTEAYKMVECGSMFDVVKGVITCLPLPCFLCDANSEIALFANRIAWDCVKKKQTSAISVDGSPVVTMEELIKNILNAIPFPVVMCDDEMRDSVFANETARGVIFNKKEDTTTISVSLSGNYSPRGKKEKEKKRTRKGSGSLSPKDKKEKVPKLKFGIKSSKTKTSRPTSPVIYDSEEDAELSSLLLQKSPRMNPNGQQSPAQNMIQEPPSSMIAKPIPLRSAASCMALTGNAASQQSPSAARRSTSFETNKSAFRPITPPIISTPPRSPASLTPPSSNSPIHLSPPQTRRLISLPVDTNSGRSEFIGKQLIGTHKTDLGYEAGYTVKSVVCSGSMHSILLVECFDTE…	Serine/Threonine protein kinase	CDS
43	47898	48299	-	ATGGGTCACGGATACTTTACAGTTTTTGGTTATGGATTTATAGTGGACAGAAAGTCGTTTATACGCCAGGTAAATTGCGACGATGAATGTGATGGTGTGCACGTTGATTGGAAAGAACTCAAATATTGGGAGGCTCTACTTACCAAGGAACACGGTGTTCAAATTCATTTAGAGTCGGAAAACGCCGAAGATAAAGACGCCAAATATGGGTTTTTGTGCTTTACCGATTGTCAATATTGGCAAGATGCGCGTGGAGCATGTGGTCGAGTTCAAAAGGTCAAACTCGACGAAGCCATGAAAAAGATTACACCGGAACGTGTCGAGAAGATGCGGGCGTTTTTGCAAAATGAAGGCATCGTGTTTTTTGAACCTGGATTGTACATGTATTCTTACGAAGAC…	MGHGYFTVFGYGFIVDRKSFIRQVNCDDECDGVHVDWKELKYWEALLTKEHGVQIHLESENAEDKDAKYGFLCFTDCQYWQDARGACGRVQKVKLDEAMKKITPERVEKMRAFLQNEGIVFFEPGLYMYSYED	Hypothetical protein	CDS
44	48374	50350	+	ATGGAAAAGTTTAGAGTTCAGACGTCGTCATCGGATGATGATTTGTACACGGGGTCGGCCTCCACCATGGGCTTAATTCCAGTTCAGAACGGTTCATCATTTTCGAGCGATGACGATCTTTACAAGTCGAACACGTCATCCTTTTCTAATCCATCCGTAATTAGCGGTTTGGTTCCCGTGCAAAACATGTCCTCTTCTTCCGATGACGATCTCTACAAGTCGAGCACATCCACCATTTCAAATCAGTCGGTGCTTAACGGGTTGGTTCCCGTGCAAAACATGTCCTCTTCTACCGACGATGATCTTTACAAATCTAATGTGGCAACACCTAGTCCCCCAAATACCTTATCGTCTTTCATCACAACCAACACAAACTCGAACGACTCCGATTTATACAAG…	MEKFRVQTSSSDDDLYTGSASTMGLIPVQNGSSFSSDDDLYKSNTSSFSNPSVISGLVPVQNMSSSSDDDLYKSSTSTISNQSVLNGLVPVQNMSSSTDDDLYKSNVATPSPPNTLSSFITTNTNSNDSDLYKVQSNLGSFAISNQSTDDDNYKSSVSMSMEPEKASLSSFLASTTGTVDEDLYRTNSDPDMYKTKPIPVKSPRKKDIRTSISDRIVSLSQPLKDSGDFSQDFRRFMAKKNLQTDEAKKEIARQLVAKNIEVNGCSTSFAYNALSKLSGGASSSVKLLTCLESEKHSAIQDCKDENVAVIKIIPVENFDNPKDPGNVERNMIQKVWQSPVGRNTPHIVELLAAFQCKGKVLSQITGIRNLGDSTHNSVQVVLVHRAKTDLGTWLRNSSV…	Serine/Threonine protein kinase	CDS
45	50439	50888	+	ATGACTGATAGACAACGTTATGGTCCTATCTACGGCCTCGGAGGCGGCAGTCTCGTGATTGGCATCTTGGGAATTGTTCTGGGAGCAATCAATCTTCACAAAACAACGTGCGATCAAGACATTTTGCCTTTGCCAGTTTGGCTCTTGGTTGTTGGATGTGTGTCCTTGGCAGGGTCGACAGTGACCTGTTGTGCCGTAAGAGCAAAGGCAGGTAGAGGAAGACGAGTTATTGTCGGTTGGTCACTTCAAGGCGCGTTTTTATTGGCTTGGAACATTATTGGAGCAGTTATTCTTTTCAGAGGATCTATGGCTTGCCAAACCGAAGCCTACCCAATGTGGGCAGTCACTTTGGTCATTCTGTGCTTACAATGGGCTTCAGTTGGTTTGGTCTGCTTTTAT…	MTDRQRYGPIYGLGGGSLVIGILGIVLGAINLHKTTCDQDILPLPVWLLVVGCVSLAGSTVTCCAVRAKAGRGRRVIVGWSLQGAFLLAWNIIGAVILFRGSMACQTEAYPMWAVTLVILCLQWASVGLVCFYYFLIAVFTCVKGCLHR	Transmembrane protein	CDS
46	50912	51679	-	ATGAATGAAGTTATTGTAGTTTACCAACATATTATCAACGACATGAGTTACGATTATCCCGCAATCGAGCCACGATTCCAATCGACTGTGTCTTCTGCCCATGATTCAGCCGACCAAGGCATGGCAGTGGAAAACGATGCATCGGCTTGGAACCCGGATATTCAAACTGAGCAGGAAATGGCCAGCAACAGTAACATGGCCGTCCGTGGAGCAGGTCGTCTCGGATCCTTCTTTGATCAAGCCGAAGATGACTTTGAGGTTAAACCCGGTCAAACTGATATGCCGATGAACATGGACGAATTGTACGATCGATATTCGGCAGTTCCTGCAACCCAGAGACCATCTAATCCTGGTTGGAATGCTGGTGTTAAACCTGCACAGTTTGAAGGACCCAATCAA…	MNEVIVVYQHIINDMSYDYPAIEPRFQSTVSSAHDSADQGMAVENDASAWNPDIQTEQEMASNSNMAVRGAGRLGSFFDQAEDDFEVKPGQTDMPMNMDELYDRYSAVPATQRPSNPGWNAGVKPAQFEGPNQTQGPVNQLFFSPINVRQIGDFLESKGLGRPSATELLDDMTRIYQEAPDFYEFGPIRTRNDVVMQLMRLNSLLLNDILPKYKTAKWSWERYQQDSTFGIGHQLIDRPVHASEAKQYIEFNNRF	PBCV-1 P8-like minor capsid protein	CDS
47	51721	53664	+	ATGACTCGGCAGATGTTATCGGACGATGTAATGATACGTATCGCACGGAAACTCTCCATTGAACAGCGATTCATCTGTAAACATGTTAGCCCTTGGGTGAACAATGTGATGGAGTATTCTGGAACAGAAATTGGATACATGTCAATTTTTAAGACTGTATTCCTATTGGCATCTCATGGACACGAATCACCTGTTATTCAAAAGTGGGCAGAAAAAATGCTACTCCAACTGGAACCAAACTTACCCATTGGATTCCACGATGTACAACTCGTTCTACTATTCAATCAATCCATCAAAAGAACTTTATCGGATTCGGCGCTTTCCTACTGGAAGATGAATAAACAACTTGACTGCGACATATTCCCATTCACGGCTGTGGCATTTAACAATGATGAACTA…	MTRQMLSDDVMIRIARKLSIEQRFICKHVSPWVNNVMEYSGTEIGYMSIFKTVFLLASHGHESPVIQKWAEKMLLQLEPNLPIGFHDVQLVLLFNQSIKRTLSDSALSYWKMNKQLDCDIFPFTAVAFNNDELVQSLDKETICRLSINQGNPRYLKYFDGFSVEDLKNGFVQVLQKRNITLVHSFMKIFGDKLKTLPQDAIKECWHTALWLDLETFKIIDYMANYPKISDERVLGSKLQEMSPAVFGHLKTRLTFRILLPIASYFPKTNGWDVYCWLYSKLPKSFPTNLHAVCQLVHGLLEQANIEALRWIIERYNLRSAIMQVCVIKTSIGHMLKSNMERHQIQECCMLMYGQTLEQVCSDFASLFGSIEWNYHKILERLPTSNNFWLLEYLHATKQI…	Ankyrin repeat protein	CDS
48	53696	54028	+	ATGGGCAACTCTTGTATTAATCCCAAAGACAAGGATAAGGAACAGCAACATCAAGCGTTTATTCGCTACCATGGCTTAGACAAGGTTTACGAAAGTTTGGCTGTATCCGAAAACGAGTTGGATGAATGTCCGATTTGCTTGTCTGAATCACCCACTTCGTATCTTCCCATTGTTGAGACAAGACTGATCAAGTTTCCCGAATGCAATCACGTTATGCACGACATCTGTCTTTTGAACTGGTTCCGCCATACTCGTCGACCATCATGTCCCATGTGTCGGAACAAAATGAAGGGAGTCAAATTTGTTTATTACGACGATGGGTTCTGGATCTAA	MGNSCINPKDKDKEQQHQAFIRYHGLDKVYESLAVSENELDECPICLSESPTSYLPIVETRLIKFPECNHVMHDICLLNWFRHTRRPSCPMCRNKMKGVKFVYYDDGFWI	Zinc finger -RING-2	CDS
49	54271	55386	-	TTGTATACTTCACCCGAAGAAGTTGCCGTCTGCAACTTATGCTCATTCTCTCTTCCTGCCTTTTTCAACGAGAACCTCGAAGGCAAGTTTGATCATCAATTGTTCTACGATGTGGTTCGTCATTTCACTGGAAACTTGGACAATATTATCGACATCAACTATTATCCCATCCCCGAAGCCGAGTACTCCAATAAGAGACACAGACCTATCGGTGAGGGTGTTCAAGGATTCGCTGAACTCTGTTTCATGGCCAAAATTCCATACGACTCACCTGAGGCTGCCAAATTGAACGAAGAGATTTTCGAAACTCTGTACTTTGCGGCTCTCAGTGAAAGTTGCCACTTGGCCAAGACAAAGGGCAAGTACGACAGTTACGAGGGATCTCCCGTTTCAAAGGGT…	MYTSPEEVAVCNLCSFSLPAFFNENLEGKFDHQLFYDVVRHFTGNLDNIIDINYYPIPEAEYSNKRHRPIGEGVQGFAELCFMAKIPYDSPEAAKLNEEIFETLYFAALSESCHLAKTKGKYDSYEGSPVSKGILQFDMWGEKPKSGRWNWDGLRQEIAQHGIRNSELIAPMPTATTSSIFGNTEAFEAQTSNCYARQTLSGHHQIVNPFLVRDLLALGLWTEEIRNLIIAHKGSVQAIPQIPDNIKAIYKTVWEIKQRVVADMAADRGKYVTQSMSLNVHMSHPDADELKKRLTGYHFYAWKKGLKTGMYYFRTESTAEAQQFTVDPSLLKKAAVTQAPVEVAKPVVTIADPEEDGPVCTMQEGCFTCGS*	Ribonucleoside-diphosphate reductase large subunit	CDS
50	55439	57805	-	ATGACAACATTACCTTACTCAATAATTAATCGTTCTCAATCGTCACATGGTGACCCAATTATAAATAGTGGAACTGAGGTTAGGATTGAATCAAACAAGGTAACAGACCAACAGCAAGACGACATGAACGGAAATAAATTGGCATCCCCCAACTCGCCTGCTATTGGTGAAGATCTTTACGTGATCAAAAGAAACGGTCAGCGTCAAGAAGTCAAGTTCGACAAGATCACTCTTCGATTGAAGAAACTGGCCAACGAAGGAAGACACCTCAACGTGGACGTGGTCAAGGTTGCTCAAAAGGTCATCGATGGTATCTTTGCTGGCGTGACCACCTCCGAGTTGGACAAGTTTGCAGCCAAGATTGCTGCTCAAATGACCAGTGTGCACCCGGACTATGCT…	MTTLPYSIINRSQSSHGDPIINSGTEVRIESNKVTDQQQDDMNGNKLASPNSPAIGEDLYVIKRNGQRQEVKFDKITLRLKKLANEGRHLNVDVVKVAQKVIDGIFAGVTTSELDKFAAKIAAQMTSVHPDYAELAGRVLASDVHKNMPKTFSAAMEMAYSENWNKYTKVYSPMVNDKFIAFVRLHAEILDAAIDLQYDYTYNAFSSATIHKSYTMKTQQQKLIETFQYTLMRVAIGTSNYDLARALKTYEYLKKKYATHATPTIFNAGTNREQLSSCFLHALKSDSIEGIYETLKNCALLSKNAGGIGLSIHNIRASNSYIRGTNGTSNGLVPMLRVFNDTAKYVDQCFKEDTFVVTGRGIIPVSQVIVGDTVYTSNNTFERVISVRKYNLPVVTQED…	Ribonucleoside--diphosphate reductase large subunit	CDS
51	57913	58488	-	ATGAGTTCGAAGAAGACCAGCAAGAAGGACACCAAGTCCAAATCACCGGAACCAATCTGCGCGATTACGTTGGTTCCACTTTCGCAATTGAGCGATGAAGATAAAATGTTTTTGCCTTGCAGTCATGGATTCGATAAGAAGGCGATATTGACTCACATCAAGAAAGTTTCTGCCGAATGTCCAGTCTGCCGAACCAGCATCCACGTTACTGCCAGCGAATTGGGGTTAACAACCGAGACACCGGAAAGCGAAAAGGTGACCAAATGTGCCAAGGAAATTGAAGATGACGATTCCGAAATGGAGGACGATGACGACGAGGATGACGCCGACTCTGCCACTCTGGACAGTGAGGAACCGAGATCAGAAGAGACTGGTTCGATTGGCAGTCTTCGCGACTTT…	MSSKKTSKKDTKSKSPEPICAITLVPLSQLSDEDKMFLPCSHGFDKKAILTHIKKVSAECPVCRTSIHVTASELGLTTETPESEKVTKCAKEIEDDDSEMEDDDDEDDADSATLDSEEPRSEETGSIGSLRDFIEDDEEDEASVDDEEVDYVPTDEEEDDTISSEVDSDEEEYESDSKDDSSEEDDEAETD	RING H2 finger protein	CDS
52	58668	59408	+	ATGAACGAATCATCAATAGTTGATTGCGATGATCTACAGTCACATTGGTGCTATTTGCCCTACGAACTTTTGCGATTAATCGCCAAATTACTTTCCCCTCAAGAAGTAGTAAAATGTTTTAGTGTAGCCAAGGGGTTTCTACCTTTTGATAATCGCGATAAAGTCACGTTGAGATGCAGTTACTACAAGGTAATGGCAAGGGCGGCCAAAGTGGGGGATATAGACGTTGTAAAACAACTATACGAAGGTTTGGATCCATCGATCGAAGCCAATAATATTCCTCATTCGCATAAGGGTAGGTTAGTCATCGGTAATTGTTACGATAATACGCTTGCGCAAGCGGCTCAATACGGTAACAAACCAATCTTTGAGTTTTTGATTAATCGTGGGCACTCACCC…	MNESSIVDCDDLQSHWCYLPYELLRLIAKLLSPQEVVKCFSVAKGFLPFDNRDKVTLRCSYYKVMARAAKVGDIDVVKQLYEGLDPSIEANNIPHSHKGRLVIGNCYDNTLAQAAQYGNKPIFEFLINRGHSPSAQVLNVALSYENYDIAESICEKFPSCVEDWIINNQAAGGNVKTMDFLERYGADASELAVTNAARSGNLAIVKWLNERGIRGDEWSVKYAIAFGHDEVAQFLYEQQGIPLPVE	ankyrin repeat domain	CDS
53	59556	59774	+	ATGGAGTTTTGGACTAACGATACAACAGCCAATGCTCAACATGGAACCAGTGTCAGAAATTTCCCCGTTACAAAATGCGAGTTTACAACCGGTATTAGTTATGCCGATGCATCGGAGGGAATGAAAAAGATGATGGCCGAAGGACACTTTGACTCAATTCTAGTCATGGGTAACTTGACAGTGAAAGATTTGCGCATGTTGGGTGTAGGCTGGAGATGA	MEFWTNDTTANAQHGTSVRNFPVTKCEFTTGISYADASEGMKKMMAEGHFDSILVMGNLTVKDLRMLGVGWR	Hypothetical protein	CDS
54	59780	60889	-	ATGAAGAGAACACGAGAGGAACGTATCGATGAATTGCCGGTGAAAAAGCGCCAAAAGTCGGATGTAGATACGCCGTTTAATCCGCTTGGTGGATTAGTGGAGGATGTTTGGAACATTATTTTTGAAGCATTGAATAACGACATGTATTCCAAGTTACAACTATCTCTCAGCAATAAGCACTTTAGAGCATTGTTTAGAGACAAAGTCAAGGACATTATTGTTAGCGACCTTGGTAAACCCACGGAGCACTATTGGGACTTGAATCGCATCCTACCTCCTGGCAGTGAAATCAAATACCGACCCACTCAGTATCATCTATACCACCGATCTCAACCCACTCCCATTATCATCACGGAAGATGACATCAACTCGCTATTTGACTCTATAAAAAGACCTTCA…	MKRTREERIDELPVKKRQKSDVDTPFNPLGGLVEDVWNIIFEALNNDMYSKLQLSLSNKHFRALFRDKVKDIIVSDLGKPTEHYWDLNRILPPGSEIKYRPTQYHLYHRSQPTPIIITEDDINSLFDSIKRPSTHTDIDLPIFDGAYNDESDNDSEESYNNSDSESDIDDRSESVEQPDELAETLTKWRETTSMDVELRKRLLSLLDCFYIPDLSICSYEVHYHEDSIFVLLQRDYNFLLLECTIEQSSESAPRKQKIVSYEWQPQWLSLSNVFENKRSARMVVYDQIMMIVQPSSLVYFFDLENKQCMIPTPIPNTALDLQTDIIRTEAGTFIRFTSNMAESENGTPTLDYYIRVPSDKCNQKIVPCE	Transmembrane protein	CDS
55	61394	61825	+	ATGAGTAACGATAACGTTCCCAAATTGACCGTTCAGTGTGTCAAGATGATCCTGCGAAAGGATGACTTGGATCAAATGGCAAAAGAGGTACTAGGTGATACCAGCAAAATGTATTTGTATGCATTCGACTCGTTTCCACTTGATGTGAATTTGTACGAGGTTATGGATAGCCTGAAGATTATTGAGGCGAACAATGAAACCGACTTTTTACGCAAACTGATTAAACTCGATGGGGATTTTTTAGAAATGGTTGCTTGGTCCCGAGGCGACGATTTTGTCAACCAAGAAGTTTATGACATGTACATGAACTTGATCAAACAAGAGAGTGAAGTGGAAAAACTCGTCGATAGTGCGAGTAAGTGCATCGATCGAAACCTGTTTTATACTACTATCCAAGCC…	MSNDNVPKLTVQCVKMILRKDDLDQMAKEVLGDTSKMYLYAFDSFPLDVNLYEVMDSLKIIEANNETDFLRKLIKLDGDFLEMVAWSRGDDFVNQEVYDMYMNLIKQESEVEKLVDSASKCIDRNLFYTTIQALKTKTDAELQ	Hypothetical protein	CDS
56	61835	63727	-	ATGAGGAATTGGCGATTTGAGACATTGGACAAAAGATGGGATCAAGACGTAAGACCAGAACAAAAAAGTTACCAATCGCAAAACTCAAATCTGAAATCTAGGTCTTATTATTTTGCCGCTCTGCAAGCGTTAGTTTTACCACCTGCCGCAATGACAACCACTTTTCGCGCAGCCGTAGAAAAAGAAACAGATTTGATCTGTTTGTACCACGTGGCTAATGATTTTGGCAAACAACTCTCCTTTGCTTTACGGCACAGAGTGCACAACAACCTCAAGTTCGATGTTACGTGGCCATCTACCTCTACCCGCCACTCTTTTGAATACGCAACTTCCGCCGACGCTATGGAAGATCACATGTTCCTCACCAATAGAGGATACAGCGTGATGAATATGTTACTT…	MRNWRFETLDKRWDQDVRPEQKSYQSQNSNLKSRSYYFAALQALVLPPAAMTTTFRAAVEKETDLICLYHVANDFGKQLSFALRHRVHNNLKFDVTWPSTSTRHSFEYATSADAMEDHMFLTNRGYSVMNMLLPLQHKVFPSASQQASIPQQTPVAPHIPQLNQRFPATKQQTNSNLNQNQFRIAAPLLNSMVAKPNPIASMNNRMVIPSVAPNSVVCKVPTQFKGVTTVPTVSLPALPTPNIINKMPTISPLVESEIQKILKLHSATVNAMVQSPETPNVIIHTDKPSDKRPEAVLSKSEEDDAIIDEEIEGIENTIKKVSPTTIGGSDPKVVEDNKPGSVASEPSPQPNTTTVEVRDKESTQPSSESIQATITSTDLKHPKPEPVNFTDLHILSESA…	Hypothetical protein	CDS
57	63703	64971	+	ATGTCTCAAATCGCCAATTCCTCATTGATCCCCAGGTCACCAGTGCTGGACATACAGAGCCCTAATCCTCAGGTTACGGCCGAAGGTTGCAGAATGTTCAAAGAAAACTTGCTGGATAAACTCCAAGAGTCCATGTTCGTTCGCTTCCAGGAACTTTGGTACCAGTGCGAATGTGTTCTATTTCACGACAACGAAAGCGGTACCAAAAAGTACCAAAACCAAGACGTATGCGATATATTCAGATCGTTGATCAGCAGCATCGAACACTGGCCTGATCCCTACAAGAACAAAGAGTTTGAGTTTGTCAAAATACAGGTTCCTAAACTCGGCGAATGGTTATTGAAGATTGTTCTCTTCCAAGCCCATATCCTTGCTACCACACAGACTACACGAACTGCG…	MSQIANSSLIPRSPVLDIQSPNPQVTAEGCRMFKENLLDKLQESMFVRFQELWYQCECVLFHDNESGTKKYQNQDVCDIFRSLISSIEHWPDPYKNKEFEFVKIQVPKLGEWLLKIVLFQAHILATTQTTRTAKEIDVEKPDEKIFVEKMYKTIAHEILVSLQTKQLYVFSIVQGDSIEAEKRKRVAMPIIRKAIEQSIDLVARMDKIIEEQMFDNDNQNQEEQASSQRAMTPAPSSEKVATPKIATPAPKTPAPKTPMPKTPATKTPVPKTPSSKKVSSSEEFTGLGTPMPKTPRSNAVNRSIKTPTSSASRNEGTASVDSSASHTPTPSTQTPAKRATTVSGTPRPSSFASMSATPRDVSTPSSTPGTEFKKPVAPYRKSDYTPLTTPRSKPKKSRS…	zonadhesin-like	CDS
58	65076	66236	+	ATGTCAACCGAACCCAAGAACCAAGTTGAGACCCAACCTCAAACTCAACCCCAGGTCCAACCCGAAGTGCAACTTACTGCCTACCAACAAGCACCATTGGAGGTTGCTTCTTACATTTCTGGTTTTTTGGCTGACGTTAAGATCTTTGCTGATGGTCTTCCCTTTACTGAGAAGACTTATCCTGTCGAAAGCATGGAGGGTGCCAACATTTTTCACAACATGTTGAAGAGTTACGGTGTTAAGAGCGTTTGGACTGTCACCGAAAATGATGTCAGAAACAACAAACACGTGTCATCTTTCGCTGTGCACTGGACCGAACCGGAAACCAAGAGTAACCGAACTCCCGTTAACGATGCGGTTCTTCGCAAGTTATTTATTCGCGGCTTTTTGGATGCTGTC…	MSTEPKNQVETQPQTQPQVQPEVQLTAYQQAPLEVASYISGFLADVKIFADGLPFTEKTYPVESMEGANIFHNMLKSYGVKSVWTVTENDVRNNKHVSSFAVHWTEPETKSNRTPVNDAVLRKLFIRGFLDAVILPNSFAKPVNGMVSDMLNIRINLAETNLIKLMDVYLGEIKVQPVITRSEKDQTITYSFTLQNLNDFLLHTYNGYDQLGASENTMLISKMITQVKGINTNTANVPVSKFSLAMPGAVAPKKNSFGDVGYDLTLIGVAKQMTLDCTLYETGIIVEPAHGWYAEVVPRSSISKTGYMLANGQGIIDPTYRGTIKVALVKLSPTGADLDLTNPEHQRPVQIIFRPYVHHAFIGVEVDEMLKTDRNDKGFGSTNNKN	LAGLIDADG homing endonuclease N-terminal domain fused to C-terminal deoxyuridine 5'-triphosphate nucleotidohydrolase	CDS
59	66311	66592	-	ATGAACGCTCAAACGATAATTGTACCCGAAGAATGCGTCAGATGTGGAAGGCTAGACCACACTACTCAAAATTGCGTCGAGATGGCGACCATCGAAGGTATGCCCATTAATACTCCAGTATGCCATAGATGCGGTCATGAAAACCATTATGCCTCCAGATGCAGAGCAAAGCGGACAAAATGGGGAAGAAAGTTGCGCAGGAGACAAACCGAACAAACCGTATTCGTAGGGGCGTGCAATGAAGTATCCAAGGCATTCAAACAACAGTGCTCTACTATGTAA	MNAQTIIVPEECVRCGRLDHTTQNCVEMATIEGMPINTPVCHRCGHENHYASRCRAKRTKWGRKLRRRQTEQTVFVGACNEVSKAFKQQCSTM*	Zinc finger, CCHC-type	CDS
60	66615	66998	-	ATGTCTAACAGGTTTGTGTTTCCAGAAGAAGGAGAGTTACTCCAGCCAATAATTCTTACACAAAAAGATGATGGATTTCAATCATCTAAAAAACCAAGAGCAAAGAAAGAAAGAGTAAAACCCACAATGGTCGATGTGGTCAAATGTACTGAGTGTGGTAAAGAAGAAACTGCTCCAGAGTGGCAAGAAGTGACTTATGGAAAAAGTTACAAGCCTCTTTGCGTTGAGTGTACCACCGGTAAACTGGCGATCACGGTGGCTCCCGAACAACGCGTCGTGTGGAAGGCAAAGTGTTCCATCTGTAAAAGCGTCAAAGATCTTCATTATCTTCAAAGTTTTGACACTACATTCAAGTTGTTATGTGCAATGTGTTTGCCCAAATAA	MSNRFVFPEEGELLQPIILTQKDDGFQSSKKPRAKKERVKPTMVDVVKCTECGKEETAPEWQEVTYGKSYKPLCVECTTGKLAITVAPEQRVVWKAKCSICKSVKDLHYLQSFDTTFKLLCAMCLPK	Hypothetical protein	CDS
61	67119	67310	-	ATGGAAGACAAACTGGAAGAAACGCCCGCTCAACAAAATGACATGGAGATCACGTTAGATATGGATTATGATGAAGAACTTGCAAGGTTTGGAGGAGACAAACAACTTTTGTTAGAATACATCCAAGAACAATTTGCCATCATCTTCGGTGATAACGTGAAGGTGTGCAATGTTGAAAAGGGCGATGACTAG	MEDKLEETPAQQNDMEITLDMDYDEELARFGGDKQLLLEYIQEQFAIIFGDNVKVCNVEKGDD	Hypothetical protein	CDS
62	67388	67909	-	ATGGCATATAGAGTCAACAAGATTTCCTGCAATGCAGGAACCGACACAACACAAGCGTTAACTCCCCTTCTTGTGATATACAGATCAACAGGCGAAGCGGTTGCAGCGGCAGGATCGTCCAATACCATACCAACCGGCTACAGTTTCACAGTAAAGGCCGGTATGATGGACACGAACTATTCATCTGGTATAGAGTTTATCATAAAGGGCTACACGTTGAATGGTGCAAGTGGGACCAAAAAGGTTACATTTTCGTTCGATAACTACACCGATACTGGAGTCACTCTGAGTAATACACTTACTGCCAATTGGGAACTAAAGATTTCACTCAGGAGAATGTCGGGGGCAAAGTCCGCAGATATTCACGCAATTTGCACTCATGGTACGACCGTTGCATCC…	MAYRVNKISCNAGTDTTQALTPLLVIYRSTGEAVAAAGSSNTIPTGYSFTVKAGMMDTNYSSGIEFIIKGYTLNGASGTKKVTFSFDNYTDTGVTLSNTLTANWELKISLRRMSGAKSADIHAICTHGTTVASTGNSAVALTNGFDADCTFAVRVSSANVNELYIRSAYAYIY	Hypothetical protein	CDS
63	67951	68304	-	ATGGCTCGCACATACAGAAAGGCAGCAATACTATTCTCGGAAAGCAACAGACATTTTACAAAAGCGTCCCATAAGAAACAACGAAGGATCACCAGAGATATCGAACGGATGGATGAATATTCGTATTCCAACAAGTGCACATCGATGAATCCCAGAATGTCTCCCAAGGAATTTAGTTGTGCATCTCAAAAAATGATGGTGTACAAACACGATGATATCAACATTAGTTTAAAAACGTTCAACCTCTTACCAAGACATCTGAGAAACATTTGCAACAGTAACGCGAACAATTACTCTTTTCAAATGGACAGTTACTTTGACTACAAGAATGAGATGAATCATCGAACCGAATAA	MARTYRKAAILFSESNRHFTKASHKKQRRITRDIERMDEYSYSNKCTSMNPRMSPKEFSCASQKMMVYKHDDINISLKTFNLLPRHLRNICNSNANNYSFQMDSYFDYKNEMNHRTE	Hypothetical protein	CDS
64	68406	68933	+	ATGGGACAGTTCAACTCAACAAACAAAGCAAGTTCAAATAACCAGTTCATCTACTATTCAAACAACAAAATGAAGGGAGTCTACAAGATCGGTTTAACTCTTTGGGCTACTTACGTTGTCGTGGGTTGTTTCGTCGCTTACACCACGATCAACAACAAGGAAGTTGCCAGCATTGCTACTTTTGCTCGTGACTCTGCTCGTATGGTTCTCCAGGATACTACCTACACCCAATGCAACTTTGATCGTGACTGTGGCAATGGAACCTGCTACAACGACAATGGTGAAAAGTACTGCAAGTGCAACGGAAACTACATCAGTGTCGACAATGGAATATGCAACTATCATCAAATTGACAAGTTGACCATGTTCTTGGTTAGTTTCTTTGTTGGTTTCTTGGGC…	MGQFNSTNKASSNNQFIYYSNNKMKGVYKIGLTLWATYVVVGCFVAYTTINNKEVASIATFARDSARMVLQDTTYTQCNFDRDCGNGTCYNDNGEKYCKCNGNYISVDNGICNYHQIDKLTMFLVSFFVGFLGVDWFLAIVNPSVGLSAYAAVCFLCLGYSFLTHCRLVSSNSLL	TM2 domain protein	CDS
65	69234	70250	+	ATGTCTCACCCGTTAAAAACGTGTATCAAATGCAAAGTAACTAAGGATTTGACAACCTTTGGTGCTCGCAAGCAGAGTGTTGATGGTCACACTAATATCTGTAAACCATGCATTAACCTTCAATGCGCTGCACGGGTCGCAAAGTACAGGTTAAGCGCCACTACCAGCGCAACGTGTTCTCTATGCAAATTGACAAAACCTGCCTGTGAGTTTGCCAAAGGTAATAATAGCACTGGGTTGCGGTCGTATTGCCGAGAATGCTCAAAACGTTTGCATAAAGAACAACGATCGACAAACGCGAATACCGCAAAACATATCCCTGATGAAAAAGTATGCCCATCGTGTGACCAACTTAAATCGGCGGAAGATTTTAGTAAGTACAAGTCAACTAAAGATGGA…	MSHPLKTCIKCKVTKDLTTFGARKQSVDGHTNICKPCINLQCAARVAKYRLSATTSATCSLCKLTKPACEFAKGNNSTGLRSYCRECSKRLHKEQRSTNANTAKHIPDEKVCPSCDQLKSAEDFSKYKSTKDGLDDQCKLCKRLQYRKRMRVCATIYMEWFTEHGSKCVDCGNDDINVMEADHIHRETKTRNVSYLRVKGSQERFTAELQKCVPRCACCHRIRTAHQLTTQQSVTKASVRRCKEFVDKLKRDIGSCMLCDATVPDGPFGTRSFDFDHIDPKHKIKKIASLVALGRLDAVRKEIEKCRLLCANCHRIHTRKQLHHCYIQNGQLVFADER	Restriction endonuclease, HNH	CDS
66	70284	70571	-	ATGAATAGGGATGGAACACAAGCGGATAACGGAGACCAACAACCATTATCCGAGCAGGAACATGCGTTCATTTCGGATTTTCAATCCTTTGTTTCTTCTCTCACCAGTGCGACCAAGCGTATTGTTCGCAAAGGACGATCGTACGAAGAGTACTACATCCGCCTAATACAGATTTCAGGTCTAACTCCACCCCCAACTTTGGCAGAGGCCATAGAGTTGTACAGGGATAACAATGTAAATATTAGACCAACTAAAGGTCCTGTAAACAAACGAAAAACGCGCCAATAA	MNRDGTQADNGDQQPLSEQEHAFISDFQSFVSSLTSATKRIVRKGRSYEEYYIRLIQISGLTPPPTLAEAIELYRDNNVNIRPTKGPVNKRKTRQ	Hypothetical protein	CDS
67	70679	71629	-	ATGGACGTCAAAGAGGAAACACCTGACATTCAAAATGGATGGACACATGAAAATACAACCGATGAAGTAGAGATATTGTCCGATTTTGAAGTTATTGTGGATACTTCCGACATCATCGATGATGTCATTCGCATCGATCTATTGTTAAACGCGCTACGTTACAAAGAAATGTACGCGCAAGTTCATTTTCAGATGCGATACCAGGGTTACTGTGCTGACTCTTGGACCGTTTATTATAACGTAGTTAGCCTCACAAACACTTGGGCTTTGAACAAAAACCCCGAGAAAACGGTGTTCATGCGAGATGGAAAGATAGTCGTTAAGGTTCCAATCAATCGTTTCGGTAGGGTGATATTGGAGCCTGGCGACTCCTTGTGGGTCAAAAGTGCGTGGACGTGG…	MDVKEETPDIQNGWTHENTTDEVEILSDFEVIVDTSDIIDDVIRIDLLLNALRYKEMYAQVHFQMRYQGYCADSWTVYYNVVSLTNTWALNKNPEKTVFMRDGKIVVKVPINRFGRVILEPGDSLWVKSAWTWSEGAVYAQFTKKTTALFTVNKLHGPNYMLEYPRVTTVYKHSYDRGCVYLNGTELALIVLTREPLLGATLDCGGGLGSVDIHEEDLVPMHVGDTRVGYIFCVKAGFTPSVVRQMLREPCDIHNSDFSNEYTRIKIHFDENLPDDFSCAVFAIQVYDLESRMQSSKITIERCIAYKNMMQENVIE	Hypothetical protein	CDS
68	71712	72656	-	ATGGACAATAGAGAAGAGACAACGGATATCCAAAGTGGAGATTATGTATACGAAAACACGAGCGAAAACACGGAGATGTTGACGGATTTTGAATTTGTCACGGACACCTCGATGGGACAAGGAGGCTTGTACAATGATCAAGTAGTAGACGAATTCAGCGATCGTACAAGATGTTTTCGAGTCAAGTTCCGTGTTATCTACAAAAACACCGGCGATCGGCAATTTTGGTTTGCGGATATTCATGACATGAACTTGCTGGGTAGATGGATACAAAACAAAAAATATGAATACCTATTCACAAGGGATGGAAAGATAGTAATCAAGTTTCCGGTTAATCTGTTTGGCAAAGTCATCCTAGAACCCGGAGATCGTTTGGCGATCGAATGCGCATGGAGATAT…	MDNREETTDIQSGDYVYENTSENTEMLTDFEFVTDTSMGQGGLYNDQVVDEFSDRTRCFRVKFRVIYKNTGDRQFWFADIHDMNLLGRWIQNKKYEYLFTRDGKIVIKFPVNLFGKVILEPGDRLAIECAWRYNLGAVYVRFAKRAIPSYSIDTNGHYFPRLSRECSLDINRLTESVDVHGDDMAVLLLTRSPLASATVTDKKGQTETRIPDEDVVSLKVENTRVGYIFFRSKEYSLSDVQRMLRNPTCITDHIQPLALPNLTFKFRFDESQLDDDFVCTILVLQITTIDDPPPSDRVMAERCITYDKVVLREL	Hypothetical protein	CDS
69	72891	75575	+	ATGACCTTTCCCAAGAGTATAACTTTTTTGGGTTACTATCATCGCTACAACCTGGGTGATGAAACCTTCAAATTGGCCTTTGACCATCTTATAGCCAAAGTGCCGGAACTTGAATGTTCAGTGGTGCGATACTTAAATACCGATGACACCAAGGTCCTTCCCGAGGATACAGATGTAGTTGTTTGTGGAGGAGGTGATATATTCAACAGTTACTTTTTGGATAAGATTCATTTCATCCTCAGACAATCCAACTGGTTCACTGGTCCGGTCATTGCACTATCGGTTGGCATGCCAGAACCGTGGATGATTAGACTGGGTAAAATAGACATTTTTGACAAGATTGTCTGTCGATCTCCAGAAGATGCGGAGATTCTATCGCAAAGAATCGGCAAGGAACAC…	MTFPKSITFLGYYHRYNLGDETFKLAFDHLIAKVPELECSVVRYLNTDDTKVLPEDTDVVVCGGGDIFNSYFLDKIHFILRQSNWFTGPVIALSVGMPEPWMIRLGKIDIFDKIVCRSPEDAEILSQRIGKEHVMYIPDVTCCLFDSPTLVEPSNTVNIGLFLAQPIFIDQSPFRQTDRNIVDLMQQIKNWLTKEIGFSDVVFHLASFNVDPNNVKENDHHINKKLEAMIPSSLSVKVYQNDMNFKEMRCLIDAMDACICMRFHAHVFSFMQCKPVLSLNVTPKVTKLCQSLNYDYVVTLRKTENGNEVPSIDVDDAMYKFGRLWMDRKNVFQTLCDQSQQLIGQCQSYLTIFKAMTDRPSMKRTRWPSTKPKPNPEMERVKIVTLMLEYLNTRCNSTT…	Polysaccharide pyruvyl transferase	CDS
70	76072	77049	+	ATGTACCAACGCTATTTGACTATTGTAAAGGAGTGGTTTGCCGAAGACCTGGACCAGTTACGAAGAAAGATATTTATTGACGGGTGCACCAAAGATCAAGTTATTATGAGCAGTGCAGCCCCGGAATCTGATGTGGAAGTCATATATACCGTATTCATGCAAGGAAATAAGCCGGCTCACCGGGGTACATGGAACCCGACAACAGACAACCTTTTGATCACCGCCATGGACAAGTGGGGCCGTCTTAAGGACAAAGTTAGACGTTTTTGGCATTTGATCGCTTCTTGTGTTCCTCCCATGTGCTCCAAACAATGCCGAGAACGATGGAACAACCAACTCGATCCCAAACTTGACAAGTCGGAATGGACCAAAGAGGATGAAGCGCGCCTGTTCCAACTT…	MYQRYLTIVKEWFAEDLDQLRRKIFIDGCTKDQVIMSSAAPESDVEVIYTVFMQGNKPAHRGTWNPTTDNLLITAMDKWGRLKDKVRRFWHLIASCVPPMCSKQCRERWNNQLDPKLDKSEWTKEDEARLFQLVDEFGHSWSLIQRNYYPTRSSNFVKNQYYRIIRQGLPKKKKRSKRDTRSKDSDPEYSEGENDDIEMDIFSDVEEDSHSGSAPSSSHSSTTERKYATRSGSKPVKKFEARTESIEEQSPQPSPQKRKLTAPLIDEDPRPQKRQRVTIDDPMFCSIINEELQGLEKSFLDITIDINPSFNMTLITTNYIDLTAC	Pre-mRNA-splicing factor	CDS
71	77154	77858	+	ATGGATCCCGAGTTGCGTCAGAATGCGATGGAGACGGTTTTTACTTTCTATCGAGTACGAATGGCCTTTTTGAAAATGTTGAAGGTCCGAGGTTATATTACTGGACCATTCGAGGTTACCTTGGATCAATATACTCAACAATTTGGCAGCATCTTTCGCGTGCAAGAAGAAACATCGGGTTTGATCTTGCAAAGGGAAGAGTCTCACAGACATCACAAAGAAGACGACACGATAATCGGGTTTATATGTGCCGAGAAAAAAATTGGTGTGGGTACGGCCATTCAAATTGTGAACACGATGAAAGAAAAGGGAGTTTATCACAGCATTCTGATTTATCGTTCCGGTATAACCCCAAAGGCCTCCGAAACATTCGAAAAAGGCAAGTCATCTGGATTGCTT…	MDPELRQNAMETVFTFYRVRMAFLKMLKVRGYITGPFEVTLDQYTQQFGSIFRVQEETSGLILQREESHRHHKEDDTIIGFICAEKKIGVGTAIQIVNTMKEKGVYHSILIYRSGITPKASETFEKGKSSGLLVETFSYEEVMIDVYGNLPYKTVDRVIINAEEEQKLIEKYGGKDAFPSILKGDPKTKYLGLKLGDMLKVTMPSDTGGVYSQYLVCRYNHQVEDIFSSKHRKK	DNA-directed RNA polymerase subunit 5, RPB5	CDS
72	77898	78629	+	ATGTCCAACTCTCAGTTTGTAGTCCCGGATAGAGTGTACTTTCCAGTTTTCCAACATCCCCTACATCCTGCTGTATTTGCAGTAACGGATCAAGGAACCAAGTTGTACTTTTCCATCGAAGGTCGAGTATTCAAGAGGGTCACCGGTGAAAGTGGTAATATTGATTGGCAATTAGAGTTCGATATCGACACTTCATCTCTCTTTCTCAAATTGGTTTGGGTTCCATTGTCCAAAGGTATTGAACTCCAGGGATCAACCGAAAATCCCGGATACCCCCATCAACAATTTATCGAAGCCGACCCCATCTATCGCGTCTTTACCAGACAAACCATAGATGGAATACTCATGTACGTATTCACCATCTTACTACCCAATGGTTCGGTCATGGCATACCAAAGC…	MSNSQFVVPDRVYFPVFQHPLHPAVFAVTDQGTKLYFSIEGRVFKRVTGESGNIDWQLEFDIDTSSLFLKLVWVPLSKGIELQGSTENPGYPHQQFIEADPIYRVFTRQTIDGILMYVFTILLPNGSVMAYQSNSTRLVPQPLFVQNDGNGVYTIDGQYHLTINGIGQSEKTQWVLGGHVPKDMTPELVGLFGLGHLVRTTVECEILAGVFSTENQDDWSEYIGCAELRNDPIQIQYANQGGI	Hypothetical protein	CDS
73	78699	79205	+	ATGGACCCTGAACGGCTGGTACGATTATTATCGAAGTTTGATGTTCACAACTTTCCAGTTCGTGGTCAAGTGTCACACATCCTCCACAATATTTACCTATCTGACATTGCGTTTGGTCAAGATGTAAAAAAGATTGCGGATCAAAAGTTTAAGATGGTCATCAATATTTCAGAGGTACCCACACCCGACTACATTGCCAATCAAATGATAGAAAGCGGCATCGAATATTCCCATTTCGAAGTTGACACCGACGATCCGAACACAGTGTTGACAGATGCAATGAGACAATCATTGATCCATTTTCAAGCAGTGGGCGGCAAAACATTGTTTCATTGCTCCGCCGGATGTAGTCGATCTGCCGCTGTGGTTATCTACATTTTATGCAAATATTACGGACTA…	MDPERLVRLLSKFDVHNFPVRGQVSHILHNIYLSDIAFGQDVKKIADQKFKMVINISEVPTPDYIANQMIESGIEYSHFEVDTDDPNTVLTDAMRQSLIHFQAVGGKTLFHCSAGCSRSAAVVIYILCKYYGLSMESACDLIVKQRPCVSPMPNYLVQVHDLLAMERD	Dual-specificity protein phosphatase	CDS
74	79274	79876	+	ATGCAATTACCAAGTGAAATTGTTCGATTGGTGGGATGCAAAAATTACGCGGATAAGTTCAGTGTGGAGTTTCAATCACGGTTCGAGTTTCCACGCGAGGTCAAACAGGCTTTGGTATGCAGTCATCATGGCGATGGTCCCCAAATTGAACGCACAACATTATCGTATCGTCTAGATCATGGCCAAAGTAGCGAAGTGTGGAACCCGGAAAAATGGCCACTTACGAAACTTTTGCGACCCGAAGCCGAACACTTTGGTGATATAGACGACAGTCTAATTAGCATTTACTCCATTACTTTGTTTCCGAGAGCTCACGATTACATGGTTGGAGACGATCCAGATGACGAATTTTGCATATTCACGAGCGAACCAACATTTACCGGTTTTACTACCACCCAA…	MQLPSEIVRLVGCKNYADKFSVEFQSRFEFPREVKQALVCSHHGDGPQIERTTLSYRLDHGQSSEVWNPEKWPLTKLLRPEAEHFGDIDDSLISIYSITLFPRAHDYMVGDDPDDEFCIFTSEPTFTGFTTTQVPGTLFIIDDHSIKSDCDCCDGATSSSVTLCPISNNTQLFSYLRSKRGANNIYVADETEFQDVLLNK	DUF5869	CDS
75	79939	87675	+	ATGCGAAGAGCACGTTTTAGCATACCTATCGTATCAAAAAGGGAGCGAAATCCCTTGAGTAAAGATCGCAATCAGTCTTCAGTTGCTATCACCAGTGATCGTGGTCGCATCAACGATGTCGTTTCTACCACATTGACGAGTGACACTATAACCGTGAGCAACGCCATTATTGCCAACGCCCAAGTATCCAATCTTCAACTCGATGCATCAGAATTGGAAAACATTGCAGTGACAGATACAGCAACGATCAACAACATTGTGTCATCCAGCGTACAAATTGGTAATGCCCGTTTAGTGCAACAAGGAACCCAGGTGATTGAACTTGCGCTACCAATCGATCTGGGAGAAGAAGGTCAAACCATGGTGACAGATGGAGCAGGAAACATGTCCTGGCAAACC…	MRRARFSIPIVSKRERNPLSKDRNQSSVAITSDRGRINDVVSTTLTSDTITVSNAIIANAQVSNLQLDASELENIAVTDTATINNIVSSSVQIGNARLVQQGTQVIELALPIDLGEEGQTMVTDGAGNMSWQTAVLSVDNRLFDVQMKNVKKNPGQGEFSSIKAALDAITDSGPEKPYVVYIGAGIYNEMPMTIPPWTFVVGTDASGTIVRPATTIGPSGSFITMKTSTISFLTVDVLNQTGIAINMTDGGNFTLLHKVELNNVGGTGIYVDSVEDDLETSAFFEYVSINGTFTANTKPVVLKCSNNASTFCNAENFYIFVDGGANPNQAITVSDPFTQFSMQTGLLEGLNGTRTGTAIQVTNGGMVDARSTAFREWDTAIQTVDDAGTPSLLLHSLSF…	Pectinesterase A/Acyl-CoA thioester hydrolase	CDS
76	87689	88009	-	ATGATCAAAAAAACATCGTTTGCCAAACTAAAGGACAGCCCGGAACTCGTAGAACCTGAACCTCACGAAACTTCAATCTTAGTTTCAAAATGTCCATATCCGTTTAATAGGCTGAATGGTAGATGGAACAACGAACAAGAACTACTCAATATTATCGATGAAGAGTTGAACAAAGACCCTTTATCCATGTGGAAGGGCATTAAAATCAAAATAGATGGGTTTCCTTCACACGTTTATTTAGCAGGCAAAAGGCTGAGAAAGTCAAAAGTTGATCTCATGCCCATTGGTACAATTATAATGGCACCCATTGAAGATGAATAA	MIKKTSFAKLKDSPELVEPEPHETSILVSKCPYPFNRLNGRWNNEQELLNIIDEELNKDPLSMWKGIKIKIDGFPSHVYLAGKRLRKSKVDLMPIGTIIMAPIEDE	Hypothetical protein	CDS
77	88513	88770	+	ATGGATTTCAAATCGAAAAATCAGTGCATTAAATTGGTCGGAACGCATTCAGCATTACTCAAGACCAGAACGAACATGAAAACAGCAAGCGACAACACTCTTACTCTCAACATTGGAGGTAACGGCTCAAACCTGATTGTGGTCAAAACCGGAGCAGGTTCCAAGAGAAGAGAGACCCTTAACACATTGGGACTCAATGTCGGCGGAAATGGCTCGAATGTAGTCGTAGTGCAAACTGGCAGTGGAGGGTCCAAATAG	MDFKSKNQCIKLVGTHSALLKTRTNMKTASDNTLTLNIGGNGSNLIVVKTGAGSKRRETLNTLGLNVGGNGSNVVVVQTGSGGSK	Hypothetical protein	CDS
78	88881	89219	+	ATGTCGTTGCCTCAAGAGATAATCACGATTATCAAAGGCAATGTGAACAACAGTGAAGAAGCGATGAAGGTAAAGGTATTCGAGGATTGCATCGTACCCTTTATATTCAAACTGAGACTAAAAAGTGGAGGCACGTGGATATATGATCCACCGACAAACCGTTATGGCGAAAAGATGGTACTGGGTCGCGATAATTTTGACGAAAAATGGGAGAGTTCGTTCATGTTGACAGCGATTAAGAGAGTTTGTAAATCAATGATGAATGCAGTTTCACCTGGTGTCCACATGGACAGTTATCGTGCCCTTGCATACCTTGAAAATAAAGCGGTCAAGTCATAA	MSLPQEIITIIKGNVNNSEEAMKVKVFEDCIVPFIFKLRLKSGGTWIYDPPTNRYGEKMVLGRDNFDEKWESSFMLTAIKRVCKSMMNAVSPGVHMDSYRALAYLENKAVKS	Hypothetical protein	CDS
79	89244	89591	+	ATGCATACCATACGACTACCCAGAGAGTTGATTACAGTTATTACGGACAAGAAAAGGCAGGAAGATGAGGAAAGGACGACGAAGATATTTGAGGACTTTATCGTACCCTTTGTATACCACACGAGATATCCTAGATGCGGACCCAATACACCCGAGGATACTGACGCTGAAAGATTTGTAGAGTACGGCCATATGTGCAGCACATCTCCCGAGCACGGGTCGACCTTTACCCTGACGTCGATTAAAAGGGTTTGCAAACGATTAAGGGACGATGTAGTTAAGGGAAAGAGTCTACATTGCGAATACCTATCATGTTACTTTGCTAATAAACCAAACCCATTCAAATAG	MHTIRLPRELITVITDKKRQEDEERTTKIFEDFIVPFVYHTRYPRCGPNTPEDTDAERFVEYGHMCSTSPEHGSTFTLTSIKRVCKRLRDDVVKGKSLHCEYLSCYFANKPNPFK	Hypothetical protein	CDS
80	89616	90119	-	ATGACACTGCCCACCGAGTTGATAGCAAAGATAAACATCAAAGTGGAACCAGACGTAACTCTGTACTCGGGAGTTGCGAGTGAATTTGACATTGGAAGAGACCTAATATATGCAAAGATTGATCCAGGTACCAAACAGTTGCTGTACCTTGTGATTGTCGAATATTGGAGACATGCAGCCGCCAAATTTACTGCATCCGCGTATTATTGCCACCCGTCAGTTACTAAGGTATCGTTGCCACAACCTAAAGATATTGGTTATTGTAAAACCAACGAAGAGATTAATGCGAAGATGCAAGTATTTGATCCAACTTTGTATCTTTTGGAAGACAGCGGAGGTTGCACGGGCAGACTATTGAACGATTTACCGAAACATTACTTTGACAAACTATTCGAGGCC…	MTLPTELIAKINIKVEPDVTLYSGVASEFDIGRDLIYAKIDPGTKQLLYLVIVEYWRHAAAKFTASAYYCHPSVTKVSLPQPKDIGYCKTNEEINAKMQVFDPTLYLLEDSGGCTGRLLNDLPKHYFDKLFEAKNITRIKIIDRLPDFFKMFPSVTVQVTKSPNKPW	Hypothetical protein	CDS
81	90207	90611	-	ATGACAGAAAAGTGCATTCCTTCCGATTTGGTCAAAAAAGGTATCAAACGATTTACTTGCTTGCGCAAAAAAGGAGATTGTTGTCAAGCCATCTGTATCAACGGAACCCAGTGTCAGAACAAGGGTCAATTCAAAGTGCCACTCGGTAAGATACCATTAATGGGAGGCACAGTATCTGCTTTTACTTGCGAGAAACTGTCCTTTGTTCCCGTTCAGAATGGAGATTGTTGTAAAGTGTGCGGTGTGCATGCAAAAAGATCAACTCTGTTCATCTTCAAGTACGCGCAGAGCAAACTGTGTACTTTTGTAATCAACAAATTGACCAGTGCGATGATTCAGGATTCCACTGGTGGGACGATTAGGTCCATGAAAGAAGCAGAGGACTTTTATTCGTTGATG…	MTEKCIPSDLVKKGIKRFTCLRKKGDCCQAICINGTQCQNKGQFKVPLGKIPLMGGTVSAFTCEKLSFVPVQNGDCCKVCGVHAKRSTLFIFKYAQSKLCTFVINKLTSAMIQDSTGGTIRSMKEAEDFYSLME	Hypothetical protein	CDS
82	90665	92176	-	ATGTGCATTATTAGCGGACAAGTCAACAGTGTTGCCAAAACCAAAATTTTGGTCGCCCCCATCAACAAGGATACTCAAGTCACGGTCTACAGCAACCAAGTCTCTCTGATGAACAATGGAAAAACCATCGCCATGATCTTGCCCTTCCCCAACCCTAAGCGAGAAACTGGTAACGTGAAGATGATCGACATGACTGCCTACGAAGATGGAGAGTTTTTCAAATCCATCAACAAGGCGTTCCCCATTGCCAAGGGAGTTCTCCAAGGTGCCAGAGGCATGTCCTTCACCAACAGCCTTAGTTCTGATAGCCTGGAAGTGCTTGATTGCGGTTCTTATCGTTACTCCATTGCACCTACCTTTGCGGATATTCAGCGAGCCCGTAAGGATGTCTTTTACATG…	MCIISGQVNSVAKTKILVAPINKDTQVTVYSNQVSLMNNGKTIAMILPFPNPKRETGNVKMIDMTAYEDGEFFKSINKAFPIAKGVLQGARGMSFTNSLSSDSLEVLDCGSYRYSIAPTFADIQRARKDVFYMDENVNKVLAEHYSNNYGFLICILKKSGSYSPIAYTSPMEHGKMFIPTRHEHGEHANPNGRNFASWVKPEHNDDRYEYADDWDHEIYVLGTIDPTAPLAKSIPAHADISSYLKSDHELTKLIGHIGKDYFYKWRIVGREKNCDLSAISLFAVDASRCSFPISGTQYIIQPWFHCVDCGMVDKKGCCLGCASTCHKGHALIPRSAGPFYCDCRLEGKCSHSSGQQKPTEAPVNIGGKPLISTSNMCLESYPCQHSVTVTYNNGTKTNI…	Zinc finger (UBR type) domain protein	CDS
83	92342	93130	+	ATGTTTCACGACACTATTTTTAAAACGCACATTACCCCATTGCTCTTGAACACCAAGTCCCACTTCGAAAGCCACGGTGTTCCCTCCGATCATGGCTACGAACATGCATGTAGTGTCGCTTTTAATGCCGAGATGGCGTTGCATTGGCAGAGAGGAACCAGATGTATCTTACCGGTAGAGATTGAAATGGCCATCTATTGTGCAGCATTGCTCCACGATGCTGATGACCGAAAGTTTTTCTCCTCCGCCAATTTTTCAAACGCAGTTGCAGTCGTAACAAGTTCCATCCCAAGTGCATTGTTTGATAATCGCGCCATTACATTCGAACAATTTGTGGCACTGGTCGTCGAGATGATTAGTTTAGTATCGGCCTCAAAAAACAAGAATACCGTGGTCGAG…	MFHDTIFKTHITPLLLNTKSHFESHGVPSDHGYEHACSVAFNAEMALHWQRGTRCILPVEIEMAIYCAALLHDADDRKFFSSANFSNAVAVVTSSIPSALFDNRAITFEQFVALVVEMISLVSASKNKNTVVEDRWKLIPRDADRVEALGGIGVLRCHLYTINAGRPFFTETTPRVSSEEELDALLAKCDFEQYNGNSASGIDHYYDKLLHIGKMSSENGYLQDLADKRMLKMRNFVIHFGKFGDIDHDYIEHLTAKFEGRY	Putative Metal dependent phosphohydrolase	CDS
84	93568	94626	+	ATGAACTTGGCAACTGTAGAGAAGATCATCTCCATCTCACCCATCAATGGAGCGGAAAAGATTGAATTGGCTCAAGTTTTGGGGTACAGTGTGATCGTAGAGAAGGGCAGATTCAAGGTCGATGATCTATGCGTCTGGCACAATCCTGACACTGTGGTCGACTCGACCAACCCGGCATACCAAATGCTGGCCAAGTACAAGTATCGATTGAAAGTGATCAAGATGCTTGGTACCGTGAGTCAAGGTTTGGCATTGCCATTGGACATCCTTTCCATCCCGGAGGAAATGAGACAAGAAGGCACGGACGTGACTCAAGTAGTCAAGTTGACCAAATACGAAAAGACCGATCCGTTCTTTCATGCCAAGTTTGATGGTTTGAAGGCTTGGCCAGGATTCTTG…	MNLATVEKIISISPINGAEKIELAQVLGYSVIVEKGRFKVDDLCVWHNPDTVVDSTNPAYQMLAKYKYRLKVIKMLGTVSQGLALPLDILSIPEEMRQEGTDVTQVVKLTKYEKTDPFFHAKFDGLKAWPGFLRKTDEPNLRTHPKVIAELQEQEECFITLKMDGTSVTVFHKDGKFGICSRNFELDLDAPSLPHSSEMKRMLEKYDLESRLKKLGKNLAIQGELCGPKINAKKKNIVKDIAWTAFSVWNIDTQRYVGYSDMIDVINQLNAIEGSSDKPVEAIPTVPLLRRCSLKDTSLQDLIQLANGVEYAPGVPGEGIVIRPVKETQSQRLRGRLSVKVISEKYCLLHGE	RNA ligase	CDS
85	94632	96218	-	ATGGATGATGTTAATTGGCTCACAGATGTACTTCCATTAGAAGTTCTCCATCAAGTTATACCTTATTGTGCCATCGAGTTGTATCAGGTCAGTACCTTTATTCGCGGGTATATTATCGATAATATGTTGCTCTTCGAAGACAGACGAGTCAAACATGTTAAGATTCCAGTTCAACGATGGCTAACGGGAAGCAAACATCACATTTTACATAGTATGGGAATCACATTGAAAGACGATATACAAAAACTGACTCTATTGGAATGGTCCATCGTTACCGAGTCTACCGATCTACTGAAAATGATTATGACCATTCCCCAAACCAATCTTTGTGCTCAACACTCGAGAGCAGTAAAGTTGGCAATTGAACACGATAAAGTGGATGCATTAAAGATTATCAGT…	MDDVNWLTDVLPLEVLHQVIPYCAIELYQVSTFIRGYIIDNMLLFEDRRVKHVKIPVQRWLTGSKHHILHSMGITLKDDIQKLTLLEWSIVTESTDLLKMIMTIPQTNLCAQHSRAVKLAIEHDKVDALKIISGHKTFNNAMTVDKVAMTNLLRLCEYDTFVAVFEDTRVKPTPEHWMALMDKSTNLDQQKMKMRYLLTVYDRYNTPFGLDITLNQMARLGTELREELVKRPYFMVSSYQNAFLKAINCQFKQTLNANGRYTQVIQSIVTHPQFSWINTNASTIVSILHEAHTANKQVGKIVLESINPEVINIPQLLLESTRYYQPLLPVFEKQFPDHFDFVTHDELNAILESPTYRHDHTSQWTAIDFWSRRGFMPSPSVIASLARYHTIQSLIEKET…	Hypothetical protein	CDS
86	96320	98173	-	ATGAATACACTCACGTCATTCAAGGAAAGGGTTGCCTTTATTATGGACCTGGACCAGAAAGAGATTATTGAAAGAGCCAAGTACTTGGTTTTGCATCCCAGAGATGTGCCCCAACTCACTGGCAGACATGTCAAAGTCAACAGCGGTTTGTTTGCGTCGTCTTTTACTTCCACCAAGTTTGGAAATGGAAGTCAACGATTTGAGCATTACCGCAATTTTTTGAAGGAAAAACTTGCCGACCCAGAAAATATTTCGTTTGTCGGTAATCTTTTGCGTTTGCGAGGCGATATACTTTTATGCGCTTGCTCGCCCAACATTTGTCACGGTCATTTGTTGGCATTGGTTGCCAATTTTGATAGAATCGATCGATTGGAAGAAGTCGCCAGAGGTGAACTTGCC…	MNTLTSFKERVAFIMDLDQKEIIERAKYLVLHPRDVPQLTGRHVKVNSGLFASSFTSTKFGNGSQRFEHYRNFLKEKLADPENISFVGNLLRLRGDILLCACSPNICHGHLLALVANFDRIDRLEEVARGELAETNQELDALIKRVKNEINPPPAHTLIPVNPNRPKLFRDHVHDDETASFNGVRFSFISWPTREISVKFDRVRGHNDEYENPATLADCKIMAHIIDYFWDRIVQTPGYMTPRTPMEIGGWYPDVNTTRMRTAEVDRNGVTRGGWMTGLIGHAYGFTWYCPPEVMNPPHKSASKTAVQSPDTQIPMFPPLPSIRPVSPVSDAQQTREKRLKRFDPTPVVEEPMSTSLNSILNSSVNKSTTSSINNTNVKPSMTVDEGEYKPTLNGVMNT…	DUF4326	CDS
87	98377	98850	-	ATGCGCATACCATTACTAACAGCGTCGATAATTCGACAAAAATTGTTATTTGAAGATAAGTGGTGCTTTGATCATGCGTTGGGTACACACGAGTTATTCCAAAAGAAACCTCCAAAAACTATCCCGTTAAGCGACGATGTATTATCATTGGTGATGCAAAAATTGGGGAGGAATTGCGTTGCTAAACTGAGCTCCATCTCACAAGACACATACTTTCGTGTTGGTTCCAACTTGGCATATTGGAAACGATTTGCCAAAAAATTGAACGTTCTTCACAAACTTGAGACACCGGAGCATCGTCATCCAGCCTATCCGAGAGAACTCGTGGAGAATGCATCTCGTTGGATTGTTCCATACAGTGAAGAGAGGGCCAAGTTTTACAAACGCTTCAGGTTTTTG…	MRIPLLTASIIRQKLLFEDKWCFDHALGTHELFQKKPPKTIPLSDDVLSLVMQKLGRNCVAKLSSISQDTYFRVGSNLAYWKRFAKKLNVLHKLETPEHRHPAYPRELVENASRWIVPYSEERAKFYKRFRFLPDKVTVYSNFLRIMSGSAGLCYSN	Hypothetical protein	CDS
88	99122	100321	-	ATGAGAACGATCAAGAAAAAAGTGTTAGACAAAAACAAATCGCGTTCAAAGCAAAGCAAGCGCCTTGGCATTGTCAAGTCCAAACAGTCAAACAAGAAGCGATTAGTCAAAAAGTGCAAAGGGACTAAACGACCTTTCAGATGGTTGCTGATTTACTACACAATCTACAGCCACGAGTATGCAGATTTTGTGAAGCGGGTTCTCCCTTATATCGAATCCACCAAGAAGAAATGTAGAAATGTAGCCTTTGATTTAATCAGCATATCCAGAACGTACGGTGGGTCCCGAAGCATCGATCCGTCCACTACGAATGGATATAGTGTCATTTCCTACAGTCCTGGTCAAAAACAATTCAAGGTGGCTATGGATCCGTGCGAGGATATTACCGCTTGCATTCAA…	MRTIKKKVLDKNKSRSKQSKRLGIVKSKQSNKKRLVKKCKGTKRPFRWLLIYYTIYSHEYADFVKRVLPYIESTKKKCRNVAFDLISISRTYGGSRSIDPSTTNGYSVISYSPGQKQFKVAMDPCEDITACIQKMLNAQFNRSKGRGYDGIMYSGHSNGIAMGYDRDQVLENIDLASILRKEVKRTHRKLEVVAFDSCYQGTLATIFDFRKVTKYIMASPSYHDHRSVIEADTFFQKPAGMSVIDWLKSITDSYVQKADRLHHIDYPIMNNIFSGPAIGRLGNYITKSRLYDTLKFTKGTQIFHDDPNLHDLERALDKSERRKDVPTAVKAKIRRAKILFRKSVVHAPHNPKNKLATVFPKLAVHSYLPDYVDSEVVCRMKYFGKTKACKVKKSKKSKE	Clostripain-related C11 protease	CDS
89	100400	100810	+	ATGGCAGAAGATTTTGTAACGATGATGGGATCCAGCACATCCAAAGCATTTTGCACTGGTGCGTTGATATCTAGGGATATGCTCGTCGGAGTGTGTTTATATGGATGTGTCAAATACAGAAAACAAAAGAAGAGTCATCGAAAAGCGCACAAAAAGTTAAAGGCATTGCTCAAAGAAAGCGACACAAAACCCAAGATACTGGGATTTTTTCTAGTGGATGGAGAATTCACATCGAGGATGTTTGTTGCCTACAAAACGAATAGACTTAAAGAGTTGCAAGTAATTCGTTCAACTGATGTAGATGTACAAGTCGATGTCGTTTCGGATAGAAAGTATATAAAGGTTCACTCGGAAATTACGAGGTTTCACAAGACGATAATCTACACTACAAACAATGTC…	MAEDFVTMMGSSTSKAFCTGALISRDMLVGVCLYGCVKYRKQKKSHRKAHKKLKALLKESDTKPKILGFFLVDGEFTSRMFVAYKTNRLKELQVIRSTDVDVQVDVVSDRKYIKVHSEITRFHKTIIYTTNNVVTL	Hypothetical protein	CDS
90	100905	101216	+	ATGGCAACAACCACAACCACAACCCCACCAACCAACGAAGAGCGTATTAATTTTGCCAAGAGTCGCATCAAATTGGCGATATACCACCAGGCTTTATTCACAAAGTCAAAACCATGCCCTGAAGATGCTCACAGACTTTGCCGATACATTCTTTACGGAGAGGGTGTCGGGGTCCAGTTTTCCGATTATGCGGTTCAGTTGATGAAGGAGGTCATTGAAGATGAGCGAGAACGCTTGGCTCAATGGGACATATTCAGGAACACCGAAATTTACACAGGTCTTCTGAAGAGTGTTATTGATAAATTGGACTAA	MATTTTTTPPTNEERINFAKSRIKLAIYHQALFTKSKPCPEDAHRLCRYILYGEGVGVQFSDYAVQLMKEVIEDERERLAQWDIFRNTEIYTGLLKSVIDKLD	Hypothetical protein	CDS
91	101286	102260	+	ATGGATCCTACCAAGGCGACCAACAAGTTACCATTTAGTATTACCAATAATACCACCGACCAAGTTTGGGGATTAACGGATTTTGAACTGGTTGTACCACGATCAAGTTTCAAAAATGACATTGATGATCACGAACTCTTGGTAGAGGCTCGCCGTTTCACGTACTCTTTGGACTTTTGGATTTATAATCCCGGAAACCATGATCCCGACGAACCTCCGTATTTTTCACCGAGAACTTGGGAGGTTAGTACCTGTGTACTGGATACAGTAATATTTCAATGGATGGCGAAGATCAAGGAGAAACACGTGACTTACGCAGATGAACATTATGTGTGGAAATTACAGTGCAAGTTTTTGCGAAACACGCTCTTCTTACCACCGGGTTACACTCTATCCATC…	MDPTKATNKLPFSITNNTTDQVWGLTDFELVVPRSSFKNDIDDHELLVEARRFTYSLDFWIYNPGNHDPDEPPYFSPRTWEVSTCVLDTVIFQWMAKIKEKHVTYADEHYVWKLQCKFLRNTLFLPPGYTLSIPDYLGLCNAGFRCKWKTFDLPSIQPLSHKPHRHLHILYKTTTCVGSQSTIADFSLNVGDVFIFLICKAKIKGVTLVMLNANHDVTFDSHELTKMKTDRNHIGYVIPLGQMPLEVARRSLRTYNLEDCDLQYGKFGGPATLYIHFESPEEHLCKMVRISTLHINELFFVDDNIQNQQYIYSMATAETSDSVI	Hypothetical protein	CDS
92	102253	103101	-	ATGTACCTCCAGAGATATCAATCTTTTATCAAGGCAAACTTGAGCCAAAAACCACCGTGCCTTCCGGACGCAGAAAGATTTGCCAAGTTGCACTCATGGTACAAACACTTGAGTCCGATTGGAACCGTTTTTTATGCTTACCTTCAAAGGGGTGAACAACCCAGATACGACTTTGATCTTTCGTACACGACAAAGGATCAGTATCTATTCCATTGGCATTTTGTTCGCGCCGAAGATTGCGGAAAGGTGGAAATTAGTTTGGACGATGAACATATGATATGCGGTTTTAGCGACGATATCACAGTTTTCTTATCCAAGTTCCCAATCGTTCTCAACAACAATTTTGGATGTGGACCATTGGATCACTCCAATCGTTACGATGAAATAGAACGCATTACA…	MYLQRYQSFIKANLSQKPPCLPDAERFAKLHSWYKHLSPIGTVFYAYLQRGEQPRYDFDLSYTTKDQYLFHWHFVRAEDCGKVEISLDDEHMICGFSDDITVFLSKFPIVLNNNFGCGPLDHSNRYDEIERITTKIWDNLMKPVKIVPPTLRTRQSNPTFWGKQLLQHVRIFCTQAYEKRDHQTVKKFIEQTRIPDVDNDLMNRIASQRWEYYSIMGILQPEAVEALTDAIQQNRVGLIDFIEVFGDEGMVADGARKLMQKVMGEKASAFNYMSYYDFVDVK	Hypothetical protein	CDS
93	103243	104757	+	ATGACCGACATTGTGGGTAATATGCACACGTATTACATTCAACGCGAACTCGCGGAGTATGCCAAGAGTTGGGTTGGAGACAAGAAGGACATCTTCAACATCATCCTTAATATTCTTTTGGTGGTGTTTACTTTCTACATTGCCAACAAGTTCCCTACGCTGCTCTCTTCTGTGTTTGACCGAATCTATGCTTCCTTCAAACGAAGATGGGAAATCTTTTTCAACAAGAAACCAAAGACGAAGATTATTCATCGCACTGTCCCCAATATTACAACCGAAAAGGTCAACAATCCTCTCTACGTTCCCGTCAAGTGGTTGCTCTCTCACGAAGTGGACTACAAGATGGAGGAGAACGTCGAATTTGCCGTCAAGGACAATATTACTGCCACGAGTACCGTA…	MTDIVGNMHTYYIQRELAEYAKSWVGDKKDIFNIILNILLVVFTFYIANKFPTLLSSVFDRIYASFKRRWEIFFNKKPKTKIIHRTVPNITTEKVNNPLYVPVKWLLSHEVDYKMEENVEFAVKDNITATSTVLIGKSVPKRISKKINFKGTEIDFSVDDETFTLYGEEKREKERRVINLSAVVPLDTKDDVLHQFVDHCVTSYQQHLKESTWQQKVYINSGNRWIEKEKETKFRSMTSVILRDRKDLELVEDILDYKKSKADYDEAGRTYSRTYFLYGPPGCGKSSAISGLSLLAKTDIYYLMINEIKSDSDLMTLFSTLPHGKCSLVIEDIDAQTSVVKSRELVDKEASERMTRMEEMAKALEKNPDMKMQQQPEPQRGGVTLSGFLNCLQGVFAKD…	Mitochondrial chaperone BCS1	CDS
94	105984	106316	-	ATGGACAATTTTGAAAAAGAACTTTATCGTTTTCTCAGCGAAAGCACAGAAGACGATTGGTACGAGTTTCCTGACTTACACTTGTCGATATATGGCGGTACTAAAAAAGGATGTGTCAGGTTAATTTTAATCACGATTGATACAAAAAAGCAGAATACTGGACTGTTCACTCTATTTCATCATCATCTGGAATGGGCTATTCGGAACAGAGATGATGTTTCATCGGTGTTATTCTTCAATGTGATTCACGATCGCTTGCGTGATTTTTTATTGAATCACGATTACATCCGATCTGGAAAAGACTGGATCAAATGCAATAAACCCCCCAAGTGA	MDNFEKELYRFLSESTEDDWYEFPDLHLSIYGGTKKGCVRLILITIDTKKQNTGLFTLFHHHLEWAIRNRDDVSSVLFFNVIHDRLRDFLLNHDYIRSGKDWIKCNKPPK	Hypothetical protein	CDS
95	106384	107628	+	ATGAGTGATTTTCAAACTGACTGGTATTCAAGATGGGACAATGCAAAAAAGGGCAATTGTATTTCCGTGAATGCTTTTGATCTCATCAAACCATATATCATCGATGAAAGCGAGGAACTGAAGATTGAAACAATGGATGAAGAAGAATATGGCATCGACTTTGAAACAGTGCATGCAACCAAGCAAGAATCAAAATTTCCCAACGCTTTCTTATACTGTCTTTACCGTTATACCCAAGAAGATTGCAACTACGCATTCAAAGACTTTGAAATTGTGGTTGCCCACGACACGATAGATGCAAGTTTACTCGAGGCCGGAACATTGAGCATATTGATAGGCGCCAGAATAATCACAGTCTCAATTGAATATGCTCTGTTGATGGCGAGTATTGCAGGAAAA…	MSDFQTDWYSRWDNAKKGNCISVNAFDLIKPYIIDESEELKIETMDEEEYGIDFETVHATKQESKFPNAFLYCLYRYTQEDCNYAFKDFEIVVAHDTIDASLLEAGTLSILIGARIITVSIEYALLMASIAGKHPYIDENDPQLVIYPVMVTFGLPGGVLIPSKDSVMRKYHRACISLRAPDFGHETYLRFKKYDKRSLNHLQHFTTGVNIFGCFPLSTDQTKIRPNDYSECEIDTPRLMGFVIPYRSFMSGVRSVRLLVERSTVFPTTFREIIFDDHEIHLVKQPNGKKLCYIFGISSMFRDPELFVRWVKNNTIAISTEADEDYGSGTCHKHSKPYTTNLMDNCGDIKIEMDIDESEEFYKMKIPDEIGAVPASYYYTSDEECENDEKTPTFSLYSI…	Transmembrane protein	CDS
96	107625	107942	-	ATGGAACATCCAATGATTACACTCAAACCTAACAAAGTCTCCATACACGTAGGAGACGAAGTTTACAATTTTAAGGATGCAGAAGAACTGAAAGACTGGGCTTTGTTGTTACTGGAACATGCATTACTATTATCTGCTCACCGTGGACCCATCCTGGCCTCCAGTGCTGAAGAATATGCCGAGATGATTCGTGATGAAATTGCTGCCAATCCATTTTTACCCTCTAAATTGGACAATGTATTGGAAGAAGCCGAGTCCGAACCAGAGTCCGAGACGAGCGCCGAAGATAGTTCGTATTCGTCCGATGTGTACAATTAA	MEHPMITLKPNKVSIHVGDEVYNFKDAEELKDWALLLLEHALLLSAHRGPILASSAEEYAEMIRDEIAANPFLPSKLDNVLEEAESEPESETSAEDSSYSSDVYN	Hypothetical protein	CDS
97	108019	108462	-	ATGGAAGAACAAGTTTACCGCGACGCCACCGAGTTGGTGTGTAAACACGGATCGATAGAGCAGATAAAAACTCAACTTGACTTTATACTGAACAATACCCTTGACGTTCATCACGACGAATGTAAAGCCTTAGTGTTTGAACATTTGGTAGATTACGGACGATTGCGGGATGCTTTCAAAATATCAAAGACCTATTCGATAAGTTGTGGACATGCCAACAATGTACTCATTCAGAGTGCTTGCGAATTCGGTGATGCTGAATTGGTGCGTTCTTTACTGGCAGAACCTACTGTCGACCCGACCGAGCATCACGATGTTTGTCTAACATTGGCTCTATCCAATGGCAACCTTGCTGTTGTAAAATTATTGTTGGAAGATGGAAGAATACGACCAAAGACC…	MEEQVYRDATELVCKHGSIEQIKTQLDFILNNTLDVHHDECKALVFEHLVDYGRLRDAFKISKTYSISCGHANNVLIQSACEFGDAELVRSLLAEPTVDPTEHHDVCLTLALSNGNLAVVKLLLEDGRIRPKTIGDDFRRSLERMQN	ankyrin repeat domain	CDS
98	108521	108886	-	ATGGCACAACAACCAATAGTACTCAAAGGTACCAAGCGCCGCATCCAACAGGATATAAAGCAATATTTTGTACCCAATAAACGCCAAAAAGTTCAAGATGGTGTACCAAAACTTCCCATGGAGCTCTTTGATCGTATCATCGTGTCAATCTTCACCGAATCTCAAGATGAACCTTTTTGGACCGTAGCAAATGGAGTGCCGACGACCACCACTCGACATGGAGATTTGTTTGCATCTGACGCGAAACTTCGTACTGGTGCACAATACGACATTGTTGCCCTCGGTAGGGTGTGCCACCAATTTTACAAAGTATGCCAAAGTTTGAAACTGGCAAGTAATACAAAGTCCAACATGACTATAAAGTGA	MAQQPIVLKGTKRRIQQDIKQYFVPNKRQKVQDGVPKLPMELFDRIIVSIFTESQDEPFWTVANGVPTTTTRHGDLFASDAKLRTGAQYDIVALGRVCHQFYKVCQSLKLASNTKSNMTIK	Hypothetical protein	CDS
99	109212	109892	-	ATGGAAGGTGACGGCAACAACAGTGTTCCCATAGAAACCAAGAAGAATGTACATCCATCTTACAAACGTATGGTTACTTTGGCCATTCAATCTAAAGATGAAAAAGGGGCATCTCTAAAAACGATATATGGTTTCCTGGAAGAGAGATGGTCCATCGGTAAAACCGGCAGACGCTTTGTTCGATCGGCCTTGAAAAAGGGTGTCGAAAAGAAGATTTTTACCCAACGAAAAGCAACTTACCGCATCGCCAAATGCAAGATAAAGGAAAAACCCAAACCCAAGAAAGTCCGGTCAAGTGCCCTGAATCCCAAACCGGCAAAACCAGTGATCGCCAAACGTGCATCCAAGCCCAAGCCCAAGCCCAAGCCCAAAAGCACAAATGCCACCGTGACGACATCA…	MEGDGNNSVPIETKKNVHPSYKRMVTLAIQSKDEKGASLKTIYGFLEERWSIGKTGRRFVRSALKKGVEKKIFTQRKATYRIAKCKIKEKPKPKKVRSSALNPKPAKPVIAKRASKPKPKPKPKSTNATVTTSTPQTSLVWTWQFHDNGWCNYHPDASKVVEATYQEYLRNPGITDVRSVQSGEWHYLVDFRQMTQQNIQHENHTVRRIRRVNIPLSDTEFRKRFQ	Bi-functionnal protein : linker histone H1/H5 (domain H15) and WWE domain	CDS
100	110021	111157	-	ATGTGTGATGAAGTGCTAGAAAACGAACATGCGGATGAATACATTCGCAATCGTATTAATGTAAACCGCGGTCCTGTCTATTGGAGAACCAAGGATGAATCTTTTGCCGACTTGGAAAAACAGGACTTGGAAATGGGGAACTGTATAGACGACGAACAAGAGGATGAATGGGATTTAGTGGACGTAAACTTTACGATCCCCGAGGTAGAACACTACGTGTTTCCGTTACCAGTAGGATACAATGTCAAGGGAATAGTTTTAAAACTGGACTACGATTCCGCAACCACAATCAACGAGGTGCTGGAATCAACTGTTGTGCATCTTAGCACTGCCAACAATTATGATGCCTTTTCGTTGTGGGTGCTTGCTGTTTTTAAAAGTGCTTTGGGTATAAAAATT…	MCDEVLENEHADEYIRNRINVNRGPVYWRTKDESFADLEKQDLEMGNCIDDEQEDEWDLVDVNFTIPEVEHYVFPLPVGYNVKGIVLKLDYDSATTINEVLESTVVHLSTANNYDAFSLWVLAVFKSALGIKIAMDENGFLLVPLYLTERYPNHVLPVVRHSNRISVYTKGKASFVGISYKTQPLYHASSFLNFSVFTPFKALKFSFGTESAIFNRTFCNDPILGFVVPYTNKTAHLSKATLTCHPNLGDSEGKEIVIRFELHENIHLVRQQGKPLFYIFGFSGIFNSVNRFLQWLSRERFTAHTIEDGIDESTTRHLLRDVGEMHCFNHIRVDHMFVTIENETLESSGHLEYDGTLYSIHVSPMVNNNGDFVARYSC	Hypothetical protein	CDS
101	111239	112066	+	ATGCAAGGAATCACTGCGAAACTCACTGTAAATGTAGGTGGCACAACGTTTACCACCACTCCCAGTACGATCGAAAGGATACCCTACTTTGCGGCGCGTTTAAAGAACACTCCGAACAAGGACGCTGAACTCTTTGTCGATCGATCATCGACCCTGTTTCACTACATCCTCGATCATGCCCGTGGAAATAGATGTTCGTTTCCTGCTTCATTTGAAGGTCGCGTCACTTTGATCGATGAATGTGATTTTTATGGACTGGAGTCTTTGATAGACGAAATTGAACTCTCTTTTACCAAGGAAGAATTGCACAAGTACAACTGGCTTGACAAACGAACGTTCATCGACCCTCAAGATTTTGAACGACAAGTGTTGGACTTGTGGGAAGCAAAGAAAGCCTTG…	MQGITAKLTVNVGGTTFTTTPSTIERIPYFAARLKNTPNKDAELFVDRSSTLFHYILDHARGNRCSFPASFEGRVTLIDECDFYGLESLIDEIELSFTKEELHKYNWLDKRTFIDPQDFERQVLDLWEAKKALGILFDKLTSHPLLTANAPNEHANVFQTRMDKYFDEQFKFVDPTFDVKALNALRQSSIQLLNGTCNDLQAFITWLSECFNSISDAFNVHPLARFCISVQFVVLFAKMENLRSVSNYIPSSSVRVAMRLLAPHVISAWPESFPL	BTB/POZ domain contaning protein	CDS
102	112377	112718	+	ATGGAGCGGTACTTTCCTGTAGAAATAATCGACAAGATTAAAACGAAAAGTAACAGAAACGCAATCGAGACCGAGATATGGTTCAAGAATAAGCAAACCCTGTTGAGTTACGGCTGCTCTCAATCGGTAGTTGATTCCATGACCTATGAGCAATTTGACGAACATAAGCAAGAAATGGGACTCGATTTCATGTTTTGGGTGCGCGTGTGTGGTCACTCATTACATGTCAACTGGGATGACTTCATCACGGAACACGCGTGGATTACAGAGGTATATTACGGCAAAAAGGGAGTTTATTGTCCACCCGGAGTAGATGAGGGATTCATCGGTACAACTACATAA	MERYFPVEIIDKIKTKSNRNAIETEIWFKNKQTLLSYGCSQSVVDSMTYEQFDEHKQEMGLDFMFWVRVCGHSLHVNWDDFITEHAWITEVYYGKKGVYCPPGVDEGFIGTTT	Hypothetical protein	CDS
103	112721	113509	-	ATGGCAGCCTTAGGGGTTCAACTATACCCGGAATGGTACTCAGTTACAATGGGTAATTTATTTGAGGGCAAACAACTCGCCAACGTATTAACTGCTGTCCCATTCGGATGTACCCCAAAGGTTTGGTATTGCAACTGTAGCGGCTTACGAAGATATCGACGCAAGCCAGTGACAACACGGCTGTGCCGGAAATGTAGAAAGAGCATCCCCGCGATGGAAGGGCCGGTCTATGCAGTGTCCAAACCGCTATTCGACATGATGGAAACATGGATGACCAAGGAGGAACAGATCGATCTCTTGACGTCACACAGCGACAATCCTTACAACTTTAGGCCCTTTTTTGAATACTTACAGCCGTTACATATAGCGGCCATTCGCGTATTGCTCAAGAATGATACC…	MAALGVQLYPEWYSVTMGNLFEGKQLANVLTAVPFGCTPKVWYCNCSGLRRYRRKPVTTRLCRKCRKSIPAMEGPVYAVSKPLFDMMETWMTKEEQIDLLTSHSDNPYNFRPFFEYLQPLHIAAIRVLLKNDTKSYAYLDEVKQSRRIPKVVTALKRCFDKPQQSLIRLQALVYVPKAQIKKEDKPIYSHLHPTSKPLETTEHKWYKDSITNKVHLLYPLAEYILGNRSVDFQYREVGNILNDIEWLETRIGSFQKMVNTTL	Hypothetical protein	CDS
104	113694	114401	+	ATGACCGAAACTACTCAATGGAACTCCGTGTTGGAGAAGGAGTTTTTTGATTGCAGCAGTATCAATGGTCCAGGATGGAACTCGTTCAACTCTATTAATGAGTTTACCATCGGACGTATGAATCACCGTATTCCAAAGCAATGGAAAAGTAATGATAACGAGTTTCGATTTTCGCCTGAGTTTACCGCCCATGTACACCAAACAACCGGATGCAAAACGTTTAACATTGATGTTACTTACGGCGGAAACACGGCATTTTTGGGTCGGGATGAAATCCATCAAGTTGGCTCCGTCATAGATTGCATATTGGAAGCGGGTGTCGACATTTGGTTGCAACACTGTTTCGATGTTGTTTATTATGCCAAGGAATATCCTCGTGTAAAATACTCTCGTATCCAA…	MTETTQWNSVLEKEFFDCSSINGPGWNSFNSINEFTIGRMNHRIPKQWKSNDNEFRFSPEFTAHVHQTTGCKTFNIDVTYGGNTAFLGRDEIHQVGSVIDCILEAGVDIWLQHCFDVVYYAKEYPRVKYSRIQTEVKLIETIRKSIAFYSKTNLDELPVLLEQFSDEQKEAIQTANGVMPIRYFATWNWLTEEGRKFVSSYLKVGNIEDPWKDATPFWEWPKFESMRGEIETLFV	Hypothetical protein	CDS
105	114508	115560	+	ATGGCCTCGTCAGTAAACACACTCTATGTCAATATGATTGATGCCGGTTTTAATCCGGCTGTTGACACTAGTGGACTCCAACAAGTCGAAGTACTTCCCAAGTTGATATTCAGTCTACATAATTGGACGGAAGGCAAATGGTATCTTTCTACAAACTTGGGAAACTTTAATACCGTCGTCTTCTCATACCTACAACGCAAAGAAGATCAACAATACGGACAAGTACATGTGGAAAATTGGCAACAGATGGTCCATGTCATCACCAAATTGAACATTTGCAATCCAAATGCTTTTCTCTGTTGGAATTACCAACCTTGGAAAATTAATGGATTCCCATTTATGGATTTACTACCCGCCGACAAATACCATGCTGGGCTACTGCACTACTCAAAGTGTGCA…	MASSVNTLYVNMIDAGFNPAVDTSGLQQVEVLPKLIFSLHNWTEGKWYLSTNLGNFNTVVFSYLQRKEDQQYGQVHVENWQQMVHVITKLNICNPNAFLCWNYQPWKINGFPFMDLLPADKYHAGLLHYSKCAALSQLPILREYARLLTFITNRDYRSDIVMMYAYEFYQGGKFNPLFSTLYLVGKVWYADMESILLDHPNIQTSQFKPYFPNEPVSIKVFIPTPNPKSMAEHNSVEVISEDDNFAEYISSDEVCDSDPASSPSSGLNRYNFNPTPDEPINVTPDPDLYATFKMFMFSNNLQQKQVAYSIKWSQSTLSGYIKKHMRAKGWNAVERDLRKFMGRYNKPVVQ	Hypothetical protein	CDS
106	115571	116083	-	ATGAATCAGAAGGCAATAGACTACAGTTGGATATATAAAGAGCCGGATTACTACAACAAGTTTTTGATTGCCAGACTCCCTCCCAAGCCAGCACCCCCAGTCCCGGTATTGGATGTAGAAACAGTACAACCCTTCGGTTTCCCCATCGTTTTATGCATAACATGTGCCCTGGAATCCAAACGAACGAGAATGTTGGACTTTAATAACGTCGGACGACCCATCTCCCATTTTTGCAAATCCTGTCACACAAAATTGGCCGATTGGTTGGACACAATGTGCCGCCCGAAGGAACAGAAATGCCACGTGATTAAATATCCACTGAGCAACAGCATTTCATCTTTTAACACGCAAGGGGAAGCCGTTCGGTACGCTCGCTATTTGTACGAGTCGTGGATACCA…	MNQKAIDYSWIYKEPDYYNKFLIARLPPKPAPPVPVLDVETVQPFGFPIVLCITCALESKRTRMLDFNNVGRPISHFCKSCHTKLADWLDTMCRPKEQKCHVIKYPLSNSISSFNTQGEAVRYARYLYESWIPFTLYDENNSIIAHLSYKDSKMKSVSEDYKKWLTVFDK	Hypothetical protein	CDS
107	116151	116531	-	ATGTCAGTAAATGCAGTTGACATCGAGTCGTTTGTGATCACATTCGATGAAAGCGACAATGTTCCCATCAGTCTGAAAGGAAAGACAATAGAGTTCAAGGTTGTTCGTAATACGAATGGGTTCACTACAGGACCTATGGGGATCGTCACGAACGACCCTCTCGTTTTCTTCAATAGGAAAGGATACTCACATGGCCCATGGTGTTTATCTTTTACAGGAGATGTAAAACCCGGATATCAATGGCGCATACTATTGAATACGCTTGGAGTGAAGGATCAAAACCTGGCAACGTACGAGTTGGCGGAAAATGACGATCCTTTCTTTTACGATAGTTGGAACACGTACAAAAGGGGAATAACGCGCATTACCGTGCGACAATAA	MSVNAVDIESFVITFDESDNVPISLKGKTIEFKVVRNTNGFTTGPMGIVTNDPLVFFNRKGYSHGPWCLSFTGDVKPGYQWRILLNTLGVKDQNLATYELAENDDPFFYDSWNTYKRGITRITVRQ	Hypothetical protein	CDS
108	116551	117273	-	ATGAAAAGGAAACTTTGCAAGCCTTTCGAAGTACCAGTTCTAAAACGACGAAAGATACAACCGAATAGTATGACTACATCGAATGAACAACCAGTAAACCTGTACAATGAGCATGGAACTATAAGCGGTTGTTGGAAGGATGTCAGTAGTTTGGTCATGGACCTTTTACCAGTTAGAAGTGCGTCGAGATTTGGTGCAACCTGTAAAGGGTTTAATCAAGTCTACGCACAATGGTACCGCACAAATGTCGTCTTGCTAAAATGCTTCGACACTGAAACCATCTTGCAGTCTACCGATGAGCAAATAATGGACCTTGCCGGAACCGAGAGGATGAACTTTTTAATCTTGTTACTAAGCAAGGTGACAAAAAGATGCACGGCAATGGTGCGATTAGAACTT…	MKRKLCKPFEVPVLKRRKIQPNSMTTSNEQPVNLYNEHGTISGCWKDVSSLVMDLLPVRSASRFGATCKGFNQVYAQWYRTNVVLLKCFDTETILQSTDEQIMDLAGTERMNFLILLLSKVTKRCTAMVRLELTGVVHRPEKTLLACRMRRIYGDVNYATIEDVLYATAEDYSEAIKQHLTMRFIKNASNMSCHLVKLQKWSDITAPLAFVQKFKKYAIANTEHYLLNCLPMPIRVVPIE	Hypothetical protein	CDS
109	117341	117673	-	ATGGGTTCCAACAAGTTTAAAAACGATAATCGAGTTTCTTCATTTACAGACATTACAACAACAATGATCAGAGGAGATATCTTCGTACTTTTAGTTTCCCTTTGCTGGGTTTCATACGCAGTCCATCAATGTATCAACAACGATACTTGTGTCAGAGCAACCATTCCTTTCACTTTCGAAACCCCACGAACTAACATATCCGCAGCCATGGTAGCCATGTCTTTGATGTTGTTCGACAGAAACCCCGTTCTCAACCACTTTAATCGCAGTTTCATCATGGCTGCCGCAATGTGGTTTGTCGCATCATTGTGGATGTTTGCGCTAATTGAATAA	MGSNKFKNDNRVSSFTDITTTMIRGDIFVLLVSLCWVSYAVHQCINNDTCVRATIPFTFETPRTNISAAMVAMSLMLFDRNPVLNHFNRSFIMAAAMWFVASLWMFALIE	Transmembrane protein	CDS
110	117727	121209	+	ATGTCCGAACAACGACCCCAAAAAAGACAAAAAGTTGACCATTCATCGATCGAAGATGACACACCCACTCCTGACTTTTTCAAACTCAGGCCTTATGGTATTGACAAACAAACTGCAATATCCTGGTGGGAATCCAGAACTGAAGACGATGGAAAGGTACCATGGGCAAGAGACATTATCGTAAATGGACAATGGCAGATGGGTAAAAAGGCGTATTTTGTGGATACTCACATTGGAGTATATCAGATGATTCAATCGTTACCTCCACCCTTCAGATCTTTTTACGAGTTGGTGGGCAATCAATTTGGCTGGGCTCGATTATTCATTGACTTGGACATCAAATCTGCGCAATTGGACGGAAACGATCCCAAAGATCACAGTCATGTAGACGCATTGGTC…	MSEQRPQKRQKVDHSSIEDDTPTPDFFKLRPYGIDKQTAISWWESRTEDDGKVPWARDIIVNGQWQMGKKAYFVDTHIGVYQMIQSLPPPFRSFYELVGNQFGWARLFIDLDIKSAQLDGNDPKDHSHVDALVRLVIETIVININADFNLNVKPADFFLTCAGYKHDNDPSKCKNSIHITCPEVVFEYNQELGKWLMDKVAPSLPKDTLDTSVYGQGVLRIPYTTKGGESRPLMPYVVTFPDGSSTANVNDYGEASYWVRCLMKTFECPGDSSPLRYATSGTRPIRNDEGKHDETLSLCTFTFGNAINMQLSTEAKETIIEGLQVLLPTINWSSTTFKCFASDKSQRMILCIRPVNKTTCLVTGVQHKESQSYIVLSREGYMCKCYNPDHSGTVKKYPT…	PrimPol (N-terminal) - ATP-dependent RNA helicase (C-terminal)	CDS
111	121212	122141	-	ATGGCAACATCAGTCTTACCCTACGTTTCAGTTTCCGATCTAGAGCACAAATTATGCACTAATAATATTGCCATCAAAGAAGAGTTGTCGGAAAAGGATGTCAATGCAGTCTTCTTACCACTTGCCGAGGATGTGGTTTTGATTAAACATTGCGTCGTGTTTCAAAGCCAAGTAAATAAGGAAGCGCGTCTGGTACCAGTGCCTTGGTCTGCCACCGAAAAATGGAATTGTGTTTCCATCATACCCGTTAGTCAAGCAGTGCACGATGATTCTACTGAGGGCTTGTATTCCCCGGTGATCAGATACGACATGAAACTAGGCGAACAACTCTGGGATCTACAATTTCAGACAAAGTTGGAAAGACTGTGCGTCCTATACAACGGATATTTGCTGGACCAA…	MATSVLPYVSVSDLEHKLCTNNIAIKEELSEKDVNAVFLPLAEDVVLIKHCVVFQSQVNKEARLVPVPWSATEKWNCVSIIPVSQAVHDDSTEGLYSPVIRYDMKLGEQLWDLQFQTKLERLCVLYNGYLLDQEMFVPDTCPIKFITMPSHYSVQLAKTDLYPFRQDNIDRVIRHLNLHLESRKGEPCYKTMYKLDNLLDTLTNYTIDNLYLPNPFTFAIHVAEIEPNVLKCYSSEADFLKDLPMLQNICDLIGFTDGHVQPYTLFTKHINFPRFNVSFGKTELYSFCKQSTADIFKICKRKNTTPQNV	Hypothetical protein	CDS
112	122291	122611	+	ATGTTCACTTCTTCTCAAGCCTCCACTTTCCCCAACCAAATTAGAGTAAAGGGTCTTCCATTCATGCTCCAAGGTTGGAACAACGTGTACTACAAGACCAATGAGATCAGCGATGGCAAACCCGTATATCGTCTGAACCCATACACTCTCTACTATACTATCCCCATTATTGGTGTTACCATCAGAAAGGTCGATGGCGTATGGGTATTGCAAAGAGATTGCGACGACTCACCCCTCATGAATCTCAACAAGTACGGTGGTCAAGATGATCCGTTTGGTTTTTGGTCCCAGGGAATGAAAGTCGAGCCCGTTTGTAACTAG	MFTSSQASTFPNQIRVKGLPFMLQGWNNVYYKTNEISDGKPVYRLNPYTLYYTIPIIGVTIRKVDGVWVLQRDCDDSPLMNLNKYGGQDDPFGFWSQGMKVEPVCN	Hypothetical protein	CDS
113	122640	124124	-	ATGCTACCGATACCGGACGACTGTTTCAAGTTGGTGGTTACCAAAGTCGATATTAATGCTGCATCACAAAACAGATCCAGTTCGTACATCAATAATATCCCACGTGGAATTTTCTACCTCAGCAAACGACTACTACCCATGGTTGTATCGATTCATCATCCCAGAGGATTCCAATATTGGACCGAGCAACTCAAAAATTGCACTGTGAACAAAGTTCTGTCCAGTGGTCTCGTCGAATACTACGCATATCATGGGTTTGATGTAAATTACTACAATGTTGGAAACAAAGTGCGCGATTTGTATTCCAGCAACGAAGAATACACTGCAATGTTGCATCGCATTACACTTAGCCCATTCAATCAACCACCCCCAAGTTACTTGGTTACCGAACTGTTCAGG…	MLPIPDDCFKLVVTKVDINAASQNRSSSYINNIPRGIFYLSKRLLPMVVSIHHPRGFQYWTEQLKNCTVNKVLSSGLVEYYAYHGFDVNYYNVGNKVRDLYSSNEEYTAMLHRITLSPFNQPPPSYLVTELFRQGMAKTLDLLFSKGIAAKENIENESIRLAIANGHLDCLKVFFLHKCTLKYSYMDFEDCAITSDKPAILQYLLETKKDISRVMPLLCSRSVFREGCLEVARKNGCKFTPEDFRRAATNGNIGMVKYMLDENNIKETDNHLPYDSVILARSVANSGHVDVLKLLMERGCPPRDEILDCAVRSHNTLNKEELIRVALDSGCGIEQRTLEYAAENITVDQFKMLVRSPKWEDRFTRISELCANAAKREDPDMLKYLDSIGVSWDENTCSE…	ankyrin repeat domain	CDS
114	124524	125174	+	ATGGACTACTTATCGCTGAAATCATTATTACAGCAACTGACTAACAGCAAGTTGGATCAAAATTCCGTGTTACATCTACCGATTGTGGTGAAGCCCAAAAAGGTTTTATTCACAAGTGCCGAAGATCAACAAGTGGTGCCTTCCGGCAAAGAATGGAACCTGGTAAATTTATCGTTTGGATCCCCATATTTTACATCAAAACAAGAAACGCAATCCAGAACTTTGGGGGACTTGATCAAGGTATTACGTGAGTTGGAAGCGGAAGATTCGGATGCTGCCGTAACATTCGATGACCATGTTCTAAAAACCATCGATTTTACATCGAAGATTGTACTTGGGTTCAATACGGAACCGCTTACTAAAACTCTTGCCAAAACTAGTTTTAATCCATTCCGAACC…	MDYLSLKSLLQQLTNSKLDQNSVLHLPIVVKPKKVLFTSAEDQQVVPSGKEWNLVNLSFGSPYFTSKQETQSRTLGDLIKVLRELEAEDSDAAVTFDDHVLKTIDFTSKIVLGFNTEPLTKTLAKTSFNPFRTIDLDERVRKVESLFYVSDHLQKKELLTQLQSVLPESSGVFIYKLKNPALGKQMYIVTQVFHDMKEYDLEYLVTRHIIMKSDQS	Hypothetical protein	CDS
115	125233	125640	+	ATGTGGAGTAAGTTGAGTTTCGCACGACAATCTTTGTCGCGATTGTCCATAAGATGCTCAAGTTCACAACCAGAGCGTTGGTACGATTCTTTACCTACTATCGTTCAAGAAGCCAAACTGAAGCAAGAACAACACCAAGAAAAATGTTTTCAAGATTCCATCGTATGGCTCGACAAACAAATTTCATCGGTAGAATCGCCTTTGGCCAAAGCCATTGTACAAAAGGCCAAAAGTGGCGAGCGATCACTAATGTTCTATTATGCCGACATTCCAGTTGCGACCTTTTTCAATCCACAGTCCATGAACAAGAACATTGTCGATGTCATGAATGCAAAGTACAAGGACCGTTTCAAGTTTGCCGACTATTCATCTCCAAACTCGAGCAGATACTTTACCATT…	MWSKLSFARQSLSRLSIRCSSSQPERWYDSLPTIVQEAKLKQEQHQEKCFQDSIVWLDKQISSVESPLAKAIVQKAKSGERSLMFYYADIPVATFFNPQSMNKNIVDVMNAKYKDRFKFADYSSPNSSRYFTISW	Hypothetical protein	CDS
116	125721	126029	+	ATGACCAGTACAACGAAACCTACCTTTTATTGCCCATGTTGCTTCAAGACAAAAGGTCTGAACAAGCGAAAAATCATAAAGATAAATTTGATTGTTAAACCATCCGATCCACTTCTTACTCAACAAAATGTCCCGGCCATGACCATGGAGAAAACCAAGACACTTTTGGGAAAGCCAAGGATCAAAATTACAAAAGATGTTGACGTCTGTGTCAATTGCGCAGTGGATACGTTTGTCGGTACATTCCCAGTGAAGCGAGTCTACAGACAACTATTTACCCAACCCGAACAAAAAGTGGAGCAAATGTAG	MTSTTKPTFYCPCCFKTKGLNKRKIIKINLIVKPSDPLLTQQNVPAMTMEKTKTLLGKPRIKITKDVDVCVNCAVDTFVGTFPVKRVYRQLFTQPEQKVEQM	Hypothetical protein	CDS
117	126039	126554	-	ATGATTAAAGTAATCGCCATTGTCCTACTTTTTACAACTTGCTATGCAGCCGAACCGAGAGCTCTGGTTTCCACTTCTTCGGCGTCCATCATCTTAACAGAGTATGATGCCTGGGGATGCTACGCCAAAGATGTAGTTTCGGAAGTGCAGATACCTATGGATGTTTGTTATCCCGTTCCCAACAAAAACTCTACCCAACAAACCTCCTTGTTTATTACCAATGCCAAAAAACTGTTGCCGGCAGATAGTCTCAGTCTTCTCATCTGCACCTCAGCCACCAGTGACTGTGCCATGCCCTTCGTATGCCAAAAGTATTTGACTCCTGGTATTTGTATGCTCCCGTTCCAAGGAAAAGATTCAATCTTGATCCAACAAACTTACCCTTTGAACACATTGGCT…	MIKVIAIVLLFTTCYAAEPRALVSTSSASIILTEYDAWGCYAKDVVSEVQIPMDVCYPVPNKNSTQQTSLFITNAKKLLPADSLSLLICTSATSDCAMPFVCQKYLTPGICMLPFQGKDSILIQQTYPLNTLAPSWSWKYGPGTSYTNAGFYIHPMNLVWFVCLATLFIGM	Transmembrane protein	CDS
118	126606	127730	-	ATGGCTAAGGACTACTTGGCGTATGTAATATCTTTGCGAAACAAATTATTTGTATTCAACATCGCATCTTATGAACCCATTGTGGCAAAGATGAGTATTGTGGACAAGTTTTTGGCAGTCAGACCCGATAACCTAAATCTCAGCGGAGAAGAGTTGGCCTACTTTGTGGAAGTTAATCGCCATGTTCAAGGAGTAAGGAAGAAATGGAAGTTGGGGCAGATTGATATCGAACGTTTGAGGGAGATGGTTCATGCCGACCTTTGCAACATTTTTTGCTCTCCCGACGGATGGAGGAGACGATTGGGTCCCAAAAATCAACATAACAAGTCGTCCATCAACGTGTTAGCAGGCAATATTTTGCGACCTCTATTGGGTAGTCGAGCGGCATCTTTTCGCGAT…	MAKDYLAYVISLRNKLFVFNIASYEPIVAKMSIVDKFLAVRPDNLNLSGEELAYFVEVNRHVQGVRKKWKLGQIDIERLREMVHADLCNIFCSPDGWRRRLGPKNQHNKSSINVLAGNILRPLLGSRAASFRDYILAIPTLNDLYWMNAVASRVFETDLFLQPEFWARKFIMDSKAGQTIEDIEPRVKNVLGEELDHKRGPVKMRVFAGESIAGFWDELGTRCKRITKWENVYWLIYFDNWVSTVLQQWWASQSCELARSDRTVFEYEPQWIDRLPVGMKATWKECCDYFAQYISSTTTEIPDFWKVFVMKMGDVYQPENDEPVNAVVIAKYIWLVMHRLMNSLKRPIIVLPQLFNHDPFANPSNKTLIAKQCY	Hypothetical protein	CDS
119	127729	128466	+	ATGTCTTTTCCTCAAGTACCAAGAGATTTGAACGTTCCCCAAAACCGAAGAAACGCCAACTTGAATAGCGTTCAATCCCGCAAATCGCGAACTACTCGCCAAGATGTCGTCGATTTGGTCGTCAGCGGTACTCAAACCGTCAAGGATCTTACCTCCAGTGACAATTTGCACATTGAGAGTACCAAGGCTGGTGCCGATGCGATCCTTATCGAAGCATCTAATGCTTCCGGTGGTGTCGGTATTGTGGCTGGTAGCACCGGTGCCTCCGTGACCACTAACGGTGACGTCTCCATCTACAGTGCAAATACCCTCTTGTCCAGCACTACCAAGGTTTGCGTTGGAACCACTACTAACGCCGCTTCGACTGTCTACGTGCGCAACGGTTCCACTGGTACTAAC…	MSFPQVPRDLNVPQNRRNANLNSVQSRKSRTTRQDVVDLVVSGTQTVKDLTSSDNLHIESTKAGADAILIEASNASGGVGIVAGSTGASVTTNGDVSIYSANTLLSSTTKVCVGTTTNAASTVYVRNGSTGTNTRTCISTSITNATTVMTRAMIYGGIIECTSSGGAVALTTDTAALIVGGLSSPAVGDTLEVQLVNVGANSVTITAGTGVTTFGSLTIAGNTSRILRFKLTNVTASSEAVRLTL	Hypothetical protein	CDS
120	128785	129087	+	ATGGATACCTTTAAGCGTGTAAAGGGTTCGGCCAGTGTCGCCAAACTGCTAGCCGAAAATGGGTTCAAGTGGAAGTACGACGTAAACGTTACGGATACTGTCGCTAGAAAAGGAATCCAGTCGGTAAAGATTCAACCAACATCGAAGACTATTACAGTAATCTATAATCCCAAACACTCGGTTTTGTCAAAAACTGTTGCCAAGTACACTAGCATACAAGTGCCAGCGGATACAAAGAAGTATATGATTTGGGTAAATGTAAAATCTTCATCACATATTCAGGATTATAGAAAAGCAAAGTGA	MDTFKRVKGSASVAKLLAENGFKWKYDVNVTDTVARKGIQSVKIQPTSKTITVIYNPKHSVLSKTVAKYTSIQVPADTKKYMIWVNVKSSSHIQDYRKAK	Hypothetical protein	CDS
121	129132	129548	+	ATGGCCAATTCATTCATCGCTGAGGACGAGATTAAACAGCGCATGTTGGAGATATTTAAAACGAATGAATATGCCAAATCGCTCGTGAAAAATGACATGCCAAATCTCGACTACGAAACCGCTTTCATCAAGTACAGAGTCGTGACTAGTGATAATCAATTCAACCATGTATTAACTGTCGAAGAGGCGTTGAAGTATGAAGGTTTCTTTACTGCTTTGATATTTTCACCCATCAGACCAGGCTCAGATATTGGGTTTCATTCCACTATGACTTTGATGTGTTATTTACACTGCCACGAACATTTGAGAATCCATGTTGACAACATGTCGAATGAAAGGAGCATTTTAATTGATGTAAGAACTGGACAAATTCAACATCAAGAATGTTTGGACTCGATT…	MANSFIAEDEIKQRMLEIFKTNEYAKSLVKNDMPNLDYETAFIKYRVVTSDNQFNHVLTVEEALKYEGFFTALIFSPIRPGSDIGFHSTMTLMCYLHCHEHLRIHVDNMSNERSILIDVRTGQIQHQECLDSIDQCLY	Hypothetical protein	CDS
122	129533	130120	-	ATGTCCATAAATCCTTGTGCATCTGCTCCGTTTTTTCCCAACGTATTCATGATATACCGCATCAACCGTGACCCAGAACCCTTTCTACCCAAAGCGTATTTATCCAGGCATGCAATTCGCATGGAGTCTGAAAACGACTATAAAAATCAATACGCAGACAAAAAAGAATGGATGTTGTTTCCCTTGTTCTCGAAGGACGATGAAGCGAACGAAAGATATGTATTTGCCCCACAGTCTTTAATGGCCAACGAAATACCCGACAGCAGATTTACAAACTCGGCAACTTGTTTTGACCACTGGAGCCAAAAAGTTGGTACATCGTTCGTCACTGCAAAATTACGACATGAAATTGTCTGGGTTAGAAAAGACGGAGTTGTCTTGGATCGAGTCTCTTCACTG…	MSINPCASAPFFPNVFMIYRINRDPEPFLPKAYLSRHAIRMESENDYKNQYADKKEWMLFPLFSKDDEANERYVFAPQSLMANEIPDSRFTNSATCFDHWSQKVGTSFVTAKLRHEIVWVRKDGVVLDRVSSLDALYFRDNVYKQLRMIINKVSFIPTEIIRMIASKMTFSIYTNSIHQTKILSNICRSMVQYKH	Hypothetical protein	CDS
123	130163	130765	-	ATGCCAACTTACTTTACTCACGATAATGGTGGTCGCCCCTTCAAAGTTGTGGTGACAACAGGTCAGAAAAAACTACAAGTGTTCAAGTGGGATCGCAAGGCATCCGAAGGAAAAGAAAAAGAGGTATATACCACAAAACCATGCTACTCGACATCTTTTGTTTCGATAAAGGTAGGAAAAGACAAGCATGCGAGCAGTAGCAATCCTCGATACGGAAACGGTAACTCTATACTGGTTGAAGTGAAGCCTCTTAACTACGTTTTCATAGGTCACAAGATCATGTCCTTCCAGACCAAAGAACGCATCACTCAATACAAGTCTCCCATCGGTAATAGTGATGTGCCATATCCTTATGCTTGCACAAAGTCCCATATTTACTTGATGCTCGAGTCTGTCATC…	MPTYFTHDNGGRPFKVVVTTGQKKLQVFKWDRKASEGKEKEVYTTKPCYSTSFVSIKVGKDKHASSSNPRYGNGNSILVEVKPLNYVFIGHKIMSFQTKERITQYKSPIGNSDVPYPYACTKSHIYLMLESVILEKKDVPKMKDPYHVYYFDIKKPKGRRPKPKSKGKETKTKGKDVKGKEAKPQPKALTLKSKTIVSRQ	Hypothetical protein	CDS
124	130906	131445	+	ATGAATCAATACTTTGAAGTACTGTGTTCAGAATCTCCCAATCGCATCATGCATTGCATTGACTATGCATACGGCGAAAAGGATAGAGTATCCCGGCACTACAATGCCATGTTTCCTGAAGCAGTACGACTGACTCCATTGGACATGATCGACCATCGAGGGGATCCAATCGGAGATTTTTCAGATCTACCAACCTATTTAAAGTACCACCCGTCTCAATCCTCAAAGTACATCCTCATTGCGGCAAAAAATGTCATGGAAGCAAAACAAGTAAAACCCAACAGTGAACTAATTTTGGTCAATATCAAAAACTTGTCAGTCAATGACACATTGACACAAACTAGCGATGCGCTCGCTCATTTACGTTTGGAGGTTGCATTGTTGGAAAATCGGCTCAGA…	MNQYFEVLCSESPNRIMHCIDYAYGEKDRVSRHYNAMFPEAVRLTPLDMIDHRGDPIGDFSDLPTYLKYHPSQSSKYILIAAKNVMEAKQVKPNSELILVNIKNLSVNDTLTQTSDALAHLRLEVALLENRLRSTVTPIVARTTCAGKRDALRPMCMQCKQPVADYWEHYDEGGYWRCK	Hypothetical protein	CDS
125	131522	131941	+	ATGATCCCAAGCGATATCAGACTAACCATACTAAAAAAATTCAATCGAGAAGTGAAGGGTATCAAGACTTTTGTAACCCATCTTGTCAATACCTATTGCATAGTCGAGGAACGTTACAGAAATAGTTCAGTCATGAAAGAAGATTTGTTTAAAATATTGGCCACAGCGATGGACGAACTGATAATAATCAGTGGAATGTTGAACAAGGGTAATCTAACCGAACTTTACAACAAACACTACTTGTTTACAACGCGATGTTATTTTTGGGGTCTACGTGAAAAATGTCAGGCCATACTACATTGTGTTGATGGATCATATTATCGCGAACGATCGTATTTTGAACTGGAGTTGCAGGACGAAGTGTTGCATTTTTATATGGATAAACTACAGTGTCCACAT…	MIPSDIRLTILKKFNREVKGIKTFVTHLVNTYCIVEERYRNSSVMKEDLFKILATAMDELIIISGMLNKGNLTELYNKHYLFTTRCYFWGLREKCQAILHCVDGSYYRERSYFELELQDEVLHFYMDKLQCPHFIYWNK	Hypothetical protein	CDS
126	131946	132617	-	ATGGAAGGGTCGGAGAGCAAATCGGTTTACGAAACGCATATTACCGTCGATCCTTTTGATCAAGGACTTCTGTTTGCGTTTATTAAGCAACAATCCGACGCCAGAATGATTAATCTTCGACCCACTTGCCCACAAACTTTCTACGGTGACTATCCCATCCAACCAATGCTCACCTATTGGTACAATGGTCAAGACGAAGATGCATGTGATCTGGCAACAAAAACTGGAATAAAGATGGAACAATTTGGCATGCGAGTGAATCGCGTCAAAGTGGAGGCCGCATTCTCCGGTTCGACAGTTCCAGACTATGCCGATGGAGAACACTACTTTGAATTCCATTTCAAGGTGGCCGTCGCTACCAATGCCGAATGGAACAAATTGGCAAACATGTGTGCTCTT…	MEGSESKSVYETHITVDPFDQGLLFAFIKQQSDARMINLRPTCPQTFYGDYPIQPMLTYWYNGQDEDACDLATKTGIKMEQFGMRVNRVKVEAAFSGSTVPDYADGEHYFEFHFKVAVATNAEWNKLANMCALKGAHLSFNLYSKSGNMVPIVTIRLYHTTKQDALTNLQSLVNAIKEDGFTLIGGVEREYSVMDSNVFLDQGWLFKENTKPDSGLFYVPIPL	Hypothetical protein	CDS
127	132767	133864	+	ATGGCCATTCAAACTATTTCTTTGGAGAAACTCATTTCTCACCTAAAAGATGCACTGTCCGCTTTTCCCCAACTTTCCGTTGCATTCACTTCTCCCATTCATCTGTCCAAAACTCAAGTTTCTTTCTCCATCGGTAAAAATTTGGAGGTTGAACAAACCGCCGCTCCGGTTGCATGGTCCGAACCAAACTTCAACGATTTGGCTATCCATGTTGGGCAATTCAATTACAGTGAACGGGAACTGTTTTCAACAGCGATATCAGATGCCAATCAACTCGTTTTGGCTCTGGAGAAGATGATGCCTTTTGAGGGCACCTTGACCGCAGTACATGCCGCGCAGCCCGCCATGAACCAATTGCTGAACCCCGAACAACCGCTCAAAGTTGCTCAGCCATTGACT…	MAIQTISLEKLISHLKDALSAFPQLSVAFTSPIHLSKTQVSFSIGKNLEVEQTAAPVAWSEPNFNDLAIHVGQFNYSERELFSTAISDANQLVLALEKMMPFEGTLTAVHAAQPAMNQLLNPEQPLKVAQPLTFQIVTNTWRQTKLASSWMEYRDQLKAIQTTLAAYGTVVDCGVGQGSLEKRYATLVQNLLLKRSVSPAIDALPIYLFNAKGKLDIFATSETVNTKIAEVYPEFAKLPLDASIIENPSTLCFSGKDHPRVLIFPHASIELAIQKYHKLGEEIASLLKEPVAETTAPSNDDSDTTATEPSPSASITFNAKNTIVTSSGITPLNPSAFVICDDRIPCIVTQTGTTGLVYSNYRYSN	Hypothetical protein	CDS
128	133878	134183	-	ATGAATAGTTTGATACCAAGCGAGGTTAAATGGATCATCCACGCAAAAGTAGCGGCCGAGAAAACGGATGTATTTATGCGGGCCTGGATTGAATGTCTTTTGCCCTACTTTGACAAGTGTCGTGACCAAGAATTAGCACTGCCACCCGTACAGAGACGTCCAACATTTAAGCGTCGGCTTGGTTTGCTCTACGTTAATCCAGAAAGTGGAGTAGATGCAGTAATACCCAGTTTATTTTCATTGGTGTCTTTACAAAGAACATGCAAAGGTTTTTGGCAACATTTGGCAATCGAGAAATGCTGTTAG	MNSLIPSEVKWIIHAKVAAEKTDVFMRAWIECLLPYFDKCRDQELALPPVQRRPTFKRRLGLLYVNPESGVDAVIPSLFSLVSLQRTCKGFWQHLAIEKCC	Transmembrane protein	CDS
129	134295	135101	+	ATGGGTTACCAAACTTGTTTTTTACATCGCTCTTTGTTGATTATGAATTGCGTATTTTTTGCAGTGTGTGCCGGATTGATAGTCGGCATGGTCACTGGATTAATATGGCCGGATAGCATCTTGATATCTTTTCAAGACGAAACTCAATGTACCATCGTTCATAGTGTTACCACAAACTCCACGTGTTGCGAGACCAAGAGTACCGACTGTCACGATCAATGCACCACGACCATGCCCACTTGCTTCACTGCTTATCGCAAAAACATTGAAGGGTATTGTTGTGCTGAATCCAGATGCTGTCTAGAGTATGACGACGACAACGACTGTGAAGAATACGGCATTGTAGTAAAAGCGAGAATATGCGGCACTTGTTTTAGCACTATTTTCAACGCATCGTAT…	MGYQTCFLHRSLLIMNCVFFAVCAGLIVGMVTGLIWPDSILISFQDETQCTIVHSVTTNSTCCETKSTDCHDQCTTTMPTCFTAYRKNIEGYCCAESRCCLEYDDDNDCEEYGIVVKARICGTCFSTIFNASYSVDDSTYYAEFSQYCERDNFACYEEVQVGKTRQCWFDSRSPEDTAKLDPIEYKWWQFLLTILAGCYSVLFISGGLSVLIPIIIQSAKDLHAKRIAAKKESIAKRLADEQARKQAEVMENEKRAFEMQVDIGNYYT	Hypothetical protein	CDS
130	135177	135509	+	ATGAATGTGGAACAATCGATAAATGAGATTATCAACAATTGTCGATGCAAAGAACCCAAGCGAACACAACGGGTCAATCAACATGGCGCGGATATATGTTACGTGATTGGATGCATGAAACACAAGCGCGTAGTTTACGAGTTTGGTGGATGTTTTTGTACTCAACATATAAACGTTATAAGAGCCATCCGCCACAACATCAAGGAGTCCACCAACTATAATGACGAATGGTACTGGAGATCTAGAGAAATATACATTCGAAAAGATGTGGATATGGGTCATGTAAAAAGAGTATCAGTTTGTTTATATATGAAAGATAAAGGTGAATTATAA	MNVEQSINEIINNCRCKEPKRTQRVNQHGADICYVIGCMKHKRVVYEFGGCFCTQHINVIRAIRHNIKESTNYNDEWYWRSREIYIRKDVDMGHVKRVSVCLYMKDKGEL	Hypothetical protein	CDS
131	135504	136472	-	ATGGCAGTAGAGGTCCCAGAGTACATGACAGTTGGTCAGTTGATGATCGGCCTAGAGTTTCAAGGATTCTGCACACCCACTTTTGCCGACTTTCCCATCGCCCCCAGCGTGTTAGTCTCTCAACTCAAGACAAAGTATTGTCCATCTGACCTTACTTTTGATATACTTGCGTTCACAACCAATGACGCAAACGCATCTTACTCATCTGTCAAAGTATTTGGCTGTGCCAAACTGTCCAGCCTAGTGGTAGAAAAATGCGAGTGTAAAACGATGGGAATGTTGGTGCAAATGATCCATCGTTCTCGAGAGGCCAATCCATCCGCTGGAGTGCGAGTCAACCTCATGTCAGTGCTCAACAATCCCACGGATTGGTCAGTGTTTGAATTTCGCCCTGCGTCA…	MAVEVPEYMTVGQLMIGLEFQGFCTPTFADFPIAPSVLVSQLKTKYCPSDLTFDILAFTTNDANASYSSVKVFGCAKLSSLVVEKCECKTMGMLVQMIHRSREANPSAGVRVNLMSVLNNPTDWSVFEFRPASNANKSIVFDVKPSAVSKVYLHETTFNPTQARMKDFIRYKDMVNALPSTDEDTRIEFACRCFADGMFDPKYYTFYFVGSECFASKKELLAKWPGAWGVQESDEEIRITNSLVDCCTHIPTVSIKRCYLDENTLKFLAGPVKVMEDVRQKRIEANQVEQALAKMKETCVKSFTRSELVKLYKQRTESTGLL	Hypothetical protein	CDS
132	136577	137158	+	ATGCAAAAAATGGTGCCTTGGTTTTATTTTAGCACAATGGATCAACAACTGTCTAACCACATCAACCAATTCAACCTGAACGTATGGCCGTATATGGTCCCTATATGGGTAAAGTTTATGAAATGGTTCAAGAAGAAAAGTAAGACAGTGGTGGAAGATGGTCTTTTAATGGCCAGTATGCTTTACATTATAAATGAAGATGCAAGGTATCCTCCGATGAACATTACTCAGTTTTTGTCGGACAAGTTTAAAGTTTCCACCCAATCCATCGAAAAAACTGCAAAACCATTGAAGCGATTATTGATGGAAACATACGTTCCAAAGTTGCCAACCTATTCGATTATCCATGAAGGAAAAAAGTTTACGATGCCCATTTACTTTTGGTTCAACTCCAGATAC…	MQKMVPWFYFSTMDQQLSNHINQFNLNVWPYMVPIWVKFMKWFKKKSKTVVEDGLLMASMLYIINEDARYPPMNITQFLSDKFKVSTQSIEKTAKPLKRLLMETYVPKLPTYSIIHEGKKFTMPIYFWFNSRYFRHGLDVKDKDHFVRVLDKRGKGVDMPEPNKLYTTRLMYIPGIPTENLDEDSDDERSSLL	Hypothetical protein	CDS
133	137278	138264	+	ATGAACGCGACCAACGCAGCCAAGCGGGCTTTAACTGAGGATGTTATTTATGGTGGTAACGTCAAGCGAAGGGGCACTTCTGGATGGGCAGTAAGATTTACAAACACCAAAGAGCAATACTTTAGTACTCCCCAACTTGGTTCGGATGAAGCATATCGACAAGCAGTTTCATGGCAACAACGTGTATCGGACCAGCGTGGAATTACGAGGTGTAAGCCGGTTGCTAACGAAGACTTCAAACAGTACGTTGCTGGATTCTTTGATGGGGACGGATGTGTCACTACACAAGTCCGAAAATCGGGTAAGAGTAGTATTAAGGTATCCTTTACTCAAGCCCAACAAGATGGAGTACCTGATGTACTTGTCGCTATGCAAAAAGTCTACGGCGGAACGCTCTCT…	MNATNAAKRALTEDVIYGGNVKRRGTSGWAVRFTNTKEQYFSTPQLGSDEAYRQAVSWQQRVSDQRGITRCKPVANEDFKQYVAGFFDGDGCVTTQVRKSGKSSIKVSFTQAQQDGVPDVLVAMQKVYGGTLSSSSRGPNTWRNRHTLSFSGCEATWLLLDLDRHTIVKQRQTSIALAFIKSNDDDTHALLAEELGLQKELDELNSLIVPPHHHNLTDSYLAGLFDAEGCTRINGKSIDVSIAQKSSISLLCAIKQKLGYNTNCKSLHNGQLHLYGETAERFLDSILPFAIVKKDQVTASIEYRRTRFAISDTKRENFVKTILQLKKK	Homing endonuclease LAGLIDADG	CDS
134	138267	139667	-	ATGCAACCATACTTTCAGAACCTGCAACCTCAACCCCAGCGAGGGTTTGGTACTGGAGCGATAATCGCTACCTCACTTGCAAGTTTGACCGTGTTGGGTGGTATCGGTGCTTACTTGCTCCTGAAACCCACCGAACCTGCCGTCAATCCCATAGTTCCGACCCCACCACCTCAATCTCAATCGCAACAATCCCAGCAAAAACAGCAACCACAAACGACCCAAACTCCTGAAACGCCACAAACTGTGCCTACTCCAGAGCCCGATCCTGTCCCAGAACCAGCAAAAGTTGAACCACCCAAACCTGCCCCATTGACACCGATGGGTTTCCCTCCCGGTACCTTTTTCATCCGATCCGTCCGTAATCCAGACTTGGTACTCGACATTAACAATGCTTCCAAA…	MQPYFQNLQPQPQRGFGTGAIIATSLASLTVLGGIGAYLLLKPTEPAVNPIVPTPPPQSQSQQSQQKQQPQTTQTPETPQTVPTPEPDPVPEPAKVEPPKPAPLTPMGFPPGTFFIRSVRNPDLVLDINNASKAAQTEAIVWTYQGSDNQQYTADRQYLKPNHSGLILTAGKAGDPIVQMPEIADAELAKKQSWMLMPDGAIKLRDENICMDVAGNSTATGTKVIGWGCSGADNQKWTIVPQSNAASTFTPVKTQTQASLCYDAPKPGYECTATMCTVKDCPSGFANAGLFCTKPRYDRGVGTPKTECNPGDVKMGGLCYTIPQGYKMDVQGTVYKPCENGWRSDGTTCWIDAKTVPKEKVNCPGYDLACCYKGNGRCPDSTYVDNGCVCTRNVQTKSM…	Hemagglutinin; carbohydrate binding protein	CDS
135	139658	140149	+	ATGGTTGCATTTTTAGCACAATACGATAATCAACTAAACTTCTTTGCAAAACTTTTAGTTGAGTGTATCGTTACATTGTATAAGTATACCGTAACAATTAACGCATCGATGTCTAGTATTTGCTGCAAAGGGATAGAGACGAGACCATGCACAGGTTGTGGTAAATACATCTGCCCTGCTGGTGGCCATGCAGAAATGTACACGTATACAGACCGAAAGGGTAAGTGGGGTGAATATTGTTACAGTTGCTACGAAAGAATAGAACGAGGAGATACTATCGATGATTTGGAGAAAGTACCACGCAAAATCCTGAAAGACATCGAAGAGCAAATAGACGATAAAAACATTGTAAATAAGATACGAGCAATATTTGCCCATCGTGGAATTAGGGCAAAGGTG…	MVAFLAQYDNQLNFFAKLLVECIVTLYKYTVTINASMSSICCKGIETRPCTGCGKYICPAGGHAEMYTYTDRKGKWGEYCYSCYERIERGDTIDDLEKVPRKILKDIEEQIDDKNIVNKIRAIFAHRGIRAKVKKDYSSDEDSSDEGSSDEELSDEETSSFYY	Hypothetical protein	CDS
136	140213	140695	+	ATGAACGGAGATTTTGGATATCTTAGATCGTATATGGAAGGGTTGCTCGTTCCTGCATGGGGCAACTTCTATCCTAGTGCCATCAAATCCGACAAGTATGCTGGCTTGATTCACTTGCCTTATGTCAAGAAGGTCGAGAATAGCGGTGTGGTTATATTGGATGGTGTCATCGACAATTTGGTTGTTCACTCCCAACACGGACCAGTGTCTTACAAACTCGAAATTGACGGACGAGAAATCAAACATGATTCGATGGAATATCCAATTGAGGATGGTGAAACTTTACTTCATCATGGCAAAAGATATGCCGGTGAACTCGCAAAATTTGACGAAAAATACGCGCATTATCGCAAGTTTTACGGAGATGCTGTCAAAATTGTGTTACCAGAAGGTCATACT…	MNGDFGYLRSYMEGLLVPAWGNFYPSAIKSDKYAGLIHLPYVKKVENSGVVILDGVIDNLVVHSQHGPVSYKLEIDGREIKHDSMEYPIEDGETLLHHGKRYAGELAKFDEKYAHYRKFYGDAVKIVLPEGHTPMFVSYDEINVWVGMKDTMCCALRFAR	Hypothetical protein	CDS
137	140722	140961	+	ATGTCAAATAAACCCACCGAAGTTATTCAAGTATCATGGGATGTATACGATGGCTCTCACTGTGTCATGTACTTTAGCACAATGGAAGACGCCCTCAAGTTTACTAGTGGTGGACATGATAGACCAAACTTTCAGTACAAAACGGTTTCCATCATGAATGATGTGTTAATGGTATTGGATGCTGAAGTGAAGGGAGTGGTGCCACTCTGGGAATGTGGATGCGACGAATGTCAATCGTAG	MSNKPTEVIQVSWDVYDGSHCVMYFSTMEDALKFTSGGHDRPNFQYKTVSIMNDVLMVLDAEVKGVVPLWECGCDECQS	Hypothetical protein	CDS
138	141074	141325	-	ATGTTCCACCAACTCTTTGTCAACGGCGCACTGGGCTTCTCCTGCGGATATGCTATCGGTTTACTCGGCAGTAAAGTTCTTTTGTCAGATCAAGAAACGGAAATGGACAAGTTGATACCATTGCCAGGCGTGGGCAGATTCCTAGCCGAGTATCAAAAACTCATCTATTCCAAGTTTGCCGGAATCGGCGGATTATTGGCAGGCGTGTTGTACACTGCATTAGTGGTTCTGCAAAGTCGGATGAAAAATTGA	MFHQLFVNGALGFSCGYAIGLLGSKVLLSDQETEMDKLIPLPGVGRFLAEYQKLIYSKFAGIGGLLAGVLYTALVVLQSRMKN	Hypothetical protein	CDS
139	141361	141705	-	ATGCAGGTACCGAACGATGTGTTTCGGGTGATTATGAAAAAGGTCGATGGTCAAATGCAATACATCAAGAAGCAAACGTTCATTAAGTGTATTATACCGTATGTTTATCTGGAAGAGAGACAAAAAGAGAGCGATGGGCCTGCATACGGTCCAGACGCTATTGAGTGTGCCAATGTTTTGGGCTCTGTGTATTCCAAAAACCAGTACATGTTTGTTTATCACACAACATTTACGCTGACCAGCCTCAAACGCGTTTGCAAAATCTTTGCGGATGAAGTCAATTTGGGAGCATGGGGGTCATCTTATGAAGTCATGAAATATCGAAAGGCAAAAAACAAATGGTAG	MQVPNDVFRVIMKKVDGQMQYIKKQTFIKCIIPYVYLEERQKESDGPAYGPDAIECANVLGSVYSKNQYMFVYHTTFTLTSLKRVCKIFADEVNLGAWGSSYEVMKYRKAKNKW	Hypothetical protein	CDS
140	141796	142257	-	ATGTCAACATACACTTGTCTGGTAAAAAAGTTGAGATCGAGCGATGAGTTTTGCATCCATCATTATGAACGCGATTACCCATTAATCAATCACTGCTGGCCACTTAAGTCGGCTTTTTGTTCGGCATATCTCGGCAAACAAACTCTACATTACGATTACACCATGAGCAACCCCGCTATTACCGATGAACAATACGTGGCAATGTTGCAACGCGAGTACCACTTGAAGCAAGAGTTCCTATTTTTGCACAGTCAACTAAAAACAGACGCTTGGATGCACGGAAAAACTATCCGGCGGAACGCTGATGCCGCCATTGATGATCTCCTGGGCAAACTCAATCCACTGAGGTCACAACTTGGGTTCGCGCCAATTCGTCTCCATGGGTTGACTATAGGTGTT…	MSTYTCLVKKLRSSDEFCIHHYERDYPLINHCWPLKSAFCSAYLGKQTLHYDYTMSNPAITDEQYVAMLQREYHLKQEFLFLHSQLKTDAWMHGKTIRRNADAAIDDLLGKLNPLRSQLGFAPIRLHGLTIGVRFQKPESQSDDEDSSDSDSW	Hypothetical protein	CDS
141	142267	143460	+	ATGGCTGCAACGAAACCAAAAGCCAAAAAGGCCAAGACATCAACGACCGGTAAAAAGGTAATCAAGAAAAAGGTAGGTAAAACCCTAACCAAACGTAATAGCACTGCGAAACGCATCGGCACTGCTGCAAAGAAACGCACCAATGCAACCCAAAAGGTTAATCGTACTGGTAAACTAACTTTGGTGGAACAAAAGGCTCGACAACGATTGCGTACAGGTGACAAGGCAGCATTGATGGTCAAATTGAGAGTCGGATCAAAGAATGATTGCGTGTCCACTCCAAAGGACTTTTTTGAGGACCTCGAAAGGGTTCTGCATCTAAAGTTCAAGTTTGATCCATGCCCTGCTAACGCGTCATTCGATGGACTGAAAGTCAACTGGAAGGGGCCAGCGTTCATA…	MAATKPKAKKAKTSTTGKKVIKKKVGKTLTKRNSTAKRIGTAAKKRTNATQKVNRTGKLTLVEQKARQRLRTGDKAALMVKLRVGSKNDCVSTPKDFFEDLERVLHLKFKFDPCPANASFDGLKVNWKGPAFINPPFSAIKAFVTKAVKERDERNITSAFLIPIRAESKYWREIVWPQADQILILQGRLVFQGYTAALPISLAVVVFRPKKECHKVRTTSFVKGNKYRFLSIYAPGHESHTKLCPKPKGVSNPSRSGCGCVPAEFVREVQQITGLKFTGLYSSDWKNAWAKTSFVFPPPSGVQPSIKKAIEERDKHGVTSALFIPIRSETKYTFEDIYPEADQILYLADKVHLCGQKNKMPVSMCVVIYRKQKTSSRKTHFINGANYSFISFYPPRS	DNA N-6-adenine-methyltransferase (Dam)	CDS
142	143793	144371	-	ATGGCATTGCCAGTTGAACTAGTGGCACTCGTTAATCGCAAACTCGAAGCGGACGTTACTCTGATATCTACCAATGACGTGGGAAAAAGTATTAACCGTATACAAGCAATTCACACACTACCGTATAAAGTTAGCCCACCCATACCTAGAATTGTTACCATTTATTCGATAGTGCTAGTAAAATTCAACAGGGAAAAAAGGAAGATTGATGAAATTTTGACATTGAAAAAGCAAGTTGGTTTGACGATATCTTGGGAAAAAGACAACCAATGGACCGCTGTTTCCATCAACCTACTCAAAAGTCGGGCGACTGAAAGCGAAACACCCATCCCAGATGTCAACACACTAAACGCATGTGCCTCCATAAAAGATATGGTGCACTTAATACAAGTCGCTCGG…	MALPVELVALVNRKLEADVTLISTNDVGKSINRIQAIHTLPYKVSPPIPRIVTIYSIVLVKFNREKRKIDEILTLKKQVGLTISWEKDNQWTAVSINLLKSRATESETPIPDVNTLNACASIKDMVHLIQVARPDLILLKTYTEEHIDHLLNTLHPMHMEDVAKHRKTSLLKSVRGISTFICLFKNLVIDVV	Hypothetical protein	CDS
143	144445	144705	-	ATGGCAAAGCATAGAGCACATCGAAACCGTAGACGAGATAGAAACAATGTGACGTCGGAGCGAAGGCGTATTAAGAAGATTGAGCGAAGACAGGTTGCGTCCGAGACCATCGATTTTGCAGTTGATGACTCACCATTTGCCAAAATTCGAGTACCGGATGTTCCCTTGACTATTACCAAAATTGAAGAAGGGGCGAAACGACGCACATTAGAAAACAAAAGAGTTGGTAAATATATCGACCAGCGATGGTGGTTGGAATAA	MAKHRAHRNRRRDRNNVTSERRRIKKIERRQVASETIDFAVDDSPFAKIRVPDVPLTITKIEEGAKRRTLENKRVGKYIDQRWWLE	Hypothetical protein	CDS
144	144798	145181	+	ATGGATGAACTGCCCAGTGAATTGGTTCTTCACATGTTTTGCATCATGGACAAAGGATCGCGACTTGCGTTTCGTTCGGTTTGCAAGTGGTACCACTCAATAACCAAAATAGAGGAAGGTGCATTGTTTACTACCAAAAACTTTATGACAGGCTGGGGGAAAATAACGGAGATGTGCATCGAGAAAAATAATCGTTATGAATGCAGACATTTGGATCGAGTGGATGACCTGGAATTTATACTTCGATCGGATTGTGAAATTGTCATCCATAAACCAGGTCCACGTTTCATGGTGCAATATTGCATGTGTGGAAGATGTGATTATTGCCGAACACCAAGACGACCAAAGTGCTATACAATGCTAGCGTTTTATCAGCATTATTAA	MDELPSELVLHMFCIMDKGSRLAFRSVCKWYHSITKIEEGALFTTKNFMTGWGKITEMCIEKNNRYECRHLDRVDDLEFILRSDCEIVIHKPGPRFMVQYCMCGRCDYCRTPRRPKCYTMLAFYQHY	F-box domain containing protein	CDS
145	145285	145710	+	ATGTACAACTACGGTAGCCAAGAATGGCAAGGGAAAGCAGCGCAACAGGAAACACGCGAAAGACTGGAAAGAGAAAACCTCAATAGAAGACTATATGGTAATAACGAAGGGGTGTACATGCCTAAAGATGAGGTTGGTCCTTTGGCTATTATCCAAATGGTTGGTGGTTTGTTCATCATTCCGATTGGTATAACGATTATAATTGCTGGCCGCGCCAAGCACATTTTATGGGACACACCAATCAACGCCATGTTACCCAAAAACTATGATGACAACAATCCCGACCATCGACAATGCAAGGTCGAAAAAGCGATGTTCTTGATCAAATGCTACGTCACGATGCTTTTGTCGTACCTTGGATACAAAGGAGTATTCTTGCTCACTAACCGCTTACTCATT…	MYNYGSQEWQGKAAQQETRERLERENLNRRLYGNNEGVYMPKDEVGPLAIIQMVGGLFIIPIGITIIIAGRAKHILWDTPINAMLPKNYDDNNPDHRQCKVEKAMFLIKCYVTMLLSYLGYKGVFLLTNRLLILMRTLKKR	Transmembrane protein	CDS
146	145782	146099	+	ATGTCCACCAGTGACTCCGACAGCGACTATAAACTAGATTCAATGGAAAGCGAAGAGGAAGATGACATCGACGCTTGGATGATCGAAATCAAGGATGAAAAGAAACAAGAGTTTGAAACTGCCATAACTAATTGGGATTTTAATGGGGAAACTATAGAGATTAGCAACCTTTTTGAAGGACTGACTACAACTAACAAGCATGAATTCTGGATTTACAACATGTATGGAACTCGTGCGTGTTTGGACGCATTCGTCAAACAGTATCCGGACTTGTACGAGCAACTCGATAATCGCTACATCACCTTGAGTCATTGTTAA	MSTSDSDSDYKLDSMESEEEDDIDAWMIEIKDEKKQEFETAITNWDFNGETIEISNLFEGLTTTNKHEFWIYNMYGTRACLDAFVKQYPDLYEQLDNRYITLSHC	Hypothetical protein	CDS
147	146096	146413	-	ATGTCGCTACCAACAGACCTGATAAAAGTGATTAAAACAAAAGTTGAAAGCGAAAGGCAGAGTCATGTGATAAACATCTTTACTGAATACATTATTCCCTTCATATATCTCATTCAGTTACCAAACGATTGGATAGAATACGAGATGGCCGTATCATATTTTGATCTGATCCGTCTTGGGCGCGTCTGTTCATCACTACACAGCGAAATAAACAAGGGATCTCCAGAGGGAGTCATTGATATCTTGGAATACGCAAGTATCCAATCACGATTAAACAGATGGAGAAGACCTAAACCAAACCGCAGTTTCTTCCATTAA	MSLPTDLIKVIKTKVESERQSHVINIFTEYIIPFIYLIQLPNDWIEYEMAVSYFDLIRLGRVCSSLHSEINKGSPEGVIDILEYASIQSRLNRWRRPKPNRSFFH	Hypothetical protein	CDS
148	146513	146788	-	ATGTACAACAAGGTTGATAGTCATTATCCCAACCTTTTGACGTCGCAATTTATTGCCACTCATTATCCCGATGGAAGTGACGAGTATACAACAGTAATCAAATTACAAGCGCCTTATTGGACACAAACGCCAACAATCCATCTCACTGCAAGTCGATTGCATTACATGATACAATTGGTCGACGAATTGGTACCTAGGTTGAAACTTCTCGAAACCCAAGTTCAAAAGTTGAATCAGGAGAACGATGAATTGCGAAAAGAAAAACAAAGAGGTTAA	MYNKVDSHYPNLLTSQFIATHYPDGSDEYTTVIKLQAPYWTQTPTIHLTASRLHYMIQLVDELVPRLKLLETQVQKLNQENDELRKEKQRG	DUF3375 domain-containing protein	CDS
149	146757	146972	+	ATGAATTGCGAAAAGAAAAACAAAGAGGTTAACACGGACCTGGATGAACTACGAAAAGAAAACAAAGAGATTACTGCGGAACTGGACGAACTGCGTATGGCATGTACTGCAATTTCGGATCAAGAGATTAATCGAGTCAAAGCGCACTTTTTTGATATCAATAATGTCCTTGTACCTGATAAGGAAGATGGAACCCAAACAAATCCAGGTCAATGA	MNCEKKNKEVNTDLDELRKENKEITAELDELRMACTAISDQEINRVKAHFFDINNVLVPDKEDGTQTNPGQ	Integrating conjugative element protein	CDS
150	147057	147707	+	ATGTCGCAACTTAAACTCGTCATCTCCGGTGGTCAAGACGGCGTGGATCTTGGAGCACTTCTGGCCGCCCGGTACATGAATATACCCACTGGTGGATATATGCCCAAAGAATTTCAGACCGAGAGAGGACGCAACCCTTTAAGAGCGCAAGAATTTAACCTCAAGGAATCCTCAGGCTCGTACAAACGGCGTGACATGGAAAACGTCGACATGGCCGATGGTGTGGTCGCGTTCTTGGTGGATAGACCGATGACTGGACGTGGAACGACAAGTACTGTCAGATACGCCGAAAGAGGTGACCATGTATTTGACCCATTGGTCAAACCAGAAGATGGCAACTTTTTGGAAATCTCTGGACCAACCGCAAAGAAACCCTGTTTGGTGATGTGGATGCCCGAG…	MSQLKLVISGGQDGVDLGALLAARYMNIPTGGYMPKEFQTERGRNPLRAQEFNLKESSGSYKRRDMENVDMADGVVAFLVDRPMTGRGTTSTVRYAERGDHVFDPLVKPEDGNFLEISGPTAKKPCLVMWMPEMPPCDKGNAREIRRKALRDYHKPIAEFIVKHRIEKLMVSGFCASTYEEADQIIQNLFVNVFYYVYALNRRSALKDEPEKVNTE	DNA processing protein A (DprA)	CDS
151	147789	148445	+	ATGACACAACGTGTGCCTTCCGAAATTATACGAATCATATTCGCCAAGGTAGTGCATGAAATCAAATTGGTCATTTCGGGTGGGCAAGATGGGGTCGAACTTGGTGCACTTCAAGCCGCCCAAGTCATGAACATTGGTGTATTCATGCCAAAAGATTGCTTGCCAGAGAGCGGAACCAAGAAGCGAAGAGCGTCAGAGTTTAAAATCCAAGTATCCCACGAATCATACACAGACCGCAGTATCAGAAACGTTGACATGGCTGATGGAGTGGTCACATTTTTGGACAAGAAAACGTCTGGACGTGGGACGACGAGAACCATTAGATACGCTGAAAGAGGTGAGCATACGTTTGATCCATTTACCAAGCCGAAAGATTGTGATTATTTGGAATTGTCTGGA…	MTQRVPSEIIRIIFAKVVHEIKLVISGGQDGVELGALQAAQVMNIGVFMPKDCLPESGTKKRRASEFKIQVSHESYTDRSIRNVDMADGVVTFLDKKTSGRGTTRTIRYAERGEHTFDPFTKPKDCDYLELSGPNVEKPCLIIWIPQFAHAGNPDECTAERKAKTRHFPKIITEFLIKHKIEKIMVSGFCENAFNDATDTTRSIMTTVFLYMAAQRKR	DNA processing protein A (DprA)	CDS
152	148516	148599		GACGCTGTGACCGAGCGGTTCAAGGTGATGGCTTGCTAAGCCACTGGGAATTTCCCGCGTGGGTTCAAATCCCACCGGCGTCTA		tRNA-Ser (GCT)	tRNA
153	149089	149664	+	ATGACCGATTACGACACACAAATCCTTGACCTGGCATGGCAACTAAACGATCGTCTTCAAACACATGTGCATGAATTATACACTCGAACTCACATGTCTGAACACTACAGGGAACACGCAACCCATCCTGGTCAAGAAATCATGCGCTTAGTGTATTTGCTTTGGAAGGAAAGGGGAGTCGAAGGCCTCAACAACCTCCGCGAGCTCCTAGTCAAAAAAGGACAAAAGATGAGCCTGCATTCTATCGACACAAGTCCAGTGCGGGATCTATTTTACGGCATTGAACCGCCCAAAACTCTGACAACTCAAATGAAACCAACACAACCCAAATCATCCGCATCTTCTACCAACATTCAACCATCCATCCATGGATCCCAATTACCGAATCTCAACACCGAA…	MTDYDTQILDLAWQLNDRLQTHVHELYTRTHMSEHYREHATHPGQEIMRLVYLLWKERGVEGLNNLRELLVKKGQKMSLHSIDTSPVRDLFYGIEPPKTLTTQMKPTQPKSSASSTNIQPSIHGSQLPNLNTESDQQKAEDRQCKICYSTNANVVYTNCGHLCACDKCASSPAMESCPLCRKAGPHIKVYT	Zinc finger, C3HC4 type	CDS
154	149756	150799	+	ATGGAAGTGTGGCAAGTGATCAAAAAACATCCTGACTATCATGCATCCTCGTATGGTAGGATTGCATCCACAAAACAAGGAGTCAAGTTGTTGACGCCTCAACGGGATGACAATGGGTACGAAAGTTTAGTTCTAGATGGGAAACACAAATTTGTTCATCAGTTGGTTGCAACAACATTTATTCCCAATCCTTTCGGTTTGCGAGTTGTGAACCACAAAGATTGGAATCCCAGTAACAACAGAGTTGATAATCTTGAATGGATGTCCGATAGCGAAAACTCTTTGTACCGGAACCCGAATCCAGAACCGCGCAAAAAAGCGATTATGCCAACGCATGCCAATGAATGGCGCACAATACCTGATTACCCTGATTACGAAGTCAGTGATACGGGGTTAGTG…	MEVWQVIKKHPDYHASSYGRIASTKQGVKLLTPQRDDNGYESLVLDGKHKFVHQLVATTFIPNPFGLRVVNHKDWNPSNNRVDNLEWMSDSENSLYRNPNPEPRKKAIMPTHANEWRTIPDYPDYEVSDTGLVRRKDSLELMTVDLNKGYHTIKLREDGRTQCSVHILVASAFIGPIPKGMVVNHINGKKTDNAVSNLEIVTHKDNVAHALAVGLRKTKVVHQYSLKGEYIATYPSYKAAAESVGANPPSISDAVRGITKTAHGYVWKGDEPMPDKMEVDLSGIDVERPIVQLKDGCVIGRFVNATEAATKVPGTCRQNIEAVTCGRRKKCGGYQWVDERLVSKDSK	Intron-encoded homing endonuclease, HNH	CDS
155	151842	153164	+	ATGGATCTTACTGTTCGTCCCGCCAAGACCTTCTTCAAGGCCCCTTACAAGAGATACTCCAACTTTGCCGTTGGTCAAATCGAACAACAATTCCAAGGTGGTGTTGCCTTTGGCAAGAAGATGACTGCCATCATCCAACGTAATGGTGATTTGTTGGCCGAGATGTACGTTGTTTTGCGTTTGTCTGCCATCACTGCTACCAACGAGGCTGTCGCTACTCCCAACCCCGCCATCGAGTTGGGCTATCCTCGTGGTCCCATCATCAACCCCGACACCACTCCCCCCACTGGTGTTCACTTCACTAACGCCGTTGGTCACGCCGCCATCGACCGTGTCTCCGTCTCCATCGGTGGTCACGAGTTTGACGTTCACTATGGTGACTACTTGCACATTTGGGAA…	MDLTVRPAKTFFKAPYKRYSNFAVGQIEQQFQGGVAFGKKMTAIIQRNGDLLAEMYVVLRLSAITATNEAVATPNPAIELGYPRGPIINPDTTPPTGVHFTNAVGHAAIDRVSVSIGGHEFDVHYGDYLHIWEQLASKPGKELGSLIGDARDVDTLLDYAADEQILYVPLQFWFNRTWAQALPMIALQYHEVRLDLTLKSREQLIQVSSPASTNYDIQFEGGDLEDAFLLCNYIFLDTWERRLFAQKYHTYLFDQLQFTGAESKADTKNSLNMQLRFNHPVQELIWVCQENDAINQNQWFDYSIQIEDPTGPDAALTGVAGPTISVDPLVQAKLQFNGHDRISFREAIYFRQVQPLEHHTKIPEKFIYIYSFAKDPEDAINPSGSCNMSRIDNVVLNLV…	Major capsid protein, double jelly-roll	CDS
156	153180	153575	+	ATGTGGCGCCTAAAAGTCTTTGAGAAATCGAAGGCTAGTGATCCTGTTTCGTTAAGCCAGAAACAGTGCATCGCAACATTGTCAAATTGCGGGAACCTCCTAAAGTCTGACTTACCAAGCATCATTCGAAAGAGTGGTGTGGCCAGGTTAATAGCCTCGGGTACGGTAAAAATAGTTAGAATGCAACAATGGAAAATCCGCAGCCAAGTCCTAAACTCAGTAATGAGCATGGATGCAGTTCAGAGACTAAATGGCAGTGGGCTAAAGTGTAAAAACTTTGGCTTAAGATATAGTCCGGCCCCTCTCGAAAGGAGGCTTCAGAAGGAAGACCAATGGCAAGGTCCGAGTCTGAAGGTCTGTGCAAACAGATGGAACAACCGCAGATACTCCAATTAA	MWRLKVFEKSKASDPVSLSQKQCIATLSNCGNLLKSDLPSIIRKSGVARLIASGTVKIVRMQQWKIRSQVLNSVMSMDAVQRLNGSGLKCKNFGLRYSPAPLERRLQKEDQWQGPSLKVCANRWNNRRYSN	Hypothetical protein	CDS
157	153628	154608	-	ATGACCAGATCAAAGATTCGGAGACCAGACACAGCCAAGCGACAGGCAATATTCCACAGGTTGTTTTTTATTGAGGATAAGCAGTACGATGAGGCAAAAAGGCAAGCCGAAGAACAAGTTCCGTACACCGATGATTTAAAGGATGTAAAAGCGATGCGAACGTGGTACTGTACCCAAAAGAAAAAAAAGGCTGGGACGTACAAGCCTCCCGTACTAACCGCAGAAGCAAGGGAAAAAAAACGAGCGAACGACAGACGGCCAGAAGTGATACTGGAGCACTGCATCGCGAACAAACAGAGGAGATTGAAAAACCCAGAACATGTTCGCGAAGTAGAACGGCGGTCCAGGGCGAGAAATCCGGTAACGCGCAAACTAACAAACTTTCTAAGCGATAGCAAA…	MTRSKIRRPDTAKRQAIFHRLFFIEDKQYDEAKRQAEEQVPYTDDLKDVKAMRTWYCTQKKKKAGTYKPPVLTAEAREKKRANDRRPEVILEHCIANKQRRLKNPEHVREVERRSRARNPVTRKLTNFLSDSKVGKARPILVDENTIKELYKSCCAYCGTDKSQRSLGVMGIDRVDNDKFYDYGNIVPCCYYCNRLKRDLAVNEFVDRCKVVAVNAPCINNQRVDIPVKVLQQKYDKCCKNATTREIQMSLSQDECCDIFKSHCHYCGKQPSIECPSGIDRKDSDGHYTIDNVVPSCWPCNHMKSDIPYDHFIEKCNEILKHNKVV	Restriction endonuclease, HNH	CDS
158	154706	155098	-	ATGGGCAACCAACCAACTTGTTACTGTGCCGATGTGGCCAAGTTTGAAGAAGTGATGAAAGGAAAGATGAAGACCTCATTGGCTAAATGGACTCACCCTCGACATCAACAATATGCCCATTATGCCATAAGCGAGGTCTTATACCGACTCGGACCCGTCGATGAAGATGGTATCAGTCACAGACCGATGAAGCCCGAGGACTTGAACCGGCTCACTCATTACGGAGCAGCAGTAATATACCACGCCAACTTGATCAATGCCTACAATAACCCTTACCTCAAAACGGGTGCAGACAAGTTGTTGAAGACGATGAATAGGGCAATGAATGAGACCAGAAGACCATGTAGTTGCAACGGGTATAACCCGCTAATCATTGATCACGGAAACGAGTAA	MGNQPTCYCADVAKFEEVMKGKMKTSLAKWTHPRHQQYAHYAISEVLYRLGPVDEDGISHRPMKPEDLNRLTHYGAAVIYHANLINAYNNPYLKTGADKLLKTMNRAMNETRRPCSCNGYNPLIIDHGNE	Hypothetical protein	CDS
159	155247	155651	-	ATGAATCCCAATTTTTACGATTGCAGTCCACCCAGTCAAAGTGGGTTTCCTTATGTACCCAAATCATCTCAAACCGAAAGTAAAGATTTGACTGATGATGATATGGATTCTGTACAACAATGGATCGATGAACAGGTTGCAAAGGGTTTCCTTCGGCCCGCTGAGTGCAAAACACAGTCTCAAATGAATACAGAGGTTCACACGAACCCAGATGCAGTCCCAAATACAGTCGCAAATGGTGGTTGGAGACGAACTGTTATACAGGGACTAAATGCGGGCGAGTGTCCAGTACAAACCAAAGAAGAAGAGCAAGAGGAAGATAGAATGTACGCAGTCTGGGCCGAGAAAACACAATCACAAACGCGCTCTCAGTTTCTTGCAAACTGGCGCGTTGATCGC…	MNPNFYDCSPPSQSGFPYVPKSSQTESKDLTDDDMDSVQQWIDEQVAKGFLRPAECKTQSQMNTEVHTNPDAVPNTVANGGWRRTVIQGLNAGECPVQTKEEEQEEDRMYAVWAEKTQSQTRSQFLANWRVDRQ	Hypothetical protein	CDS
160	155710	155979	+	ATGAATCCCAATTTTTACGATTGCAGTCCACCCAGTCAAAGTGGGTTTCCTTATGTACCCAAATCATCTCAAACCGAAAGTAAAGATTTGACTGATGATGATATGGATTCTGTACAACAATGGATCGATGAACAGGTTGCAAAGGGTTTCCTTCGGCCCGCTGAGTGCAAAACACAGTCTCAAATGAATACAGAGGTTCACACGAACCCAGATGCAGTCCCAAATACAGTCGCAAATGGTGGTTGGAGACGAACTGTTATACAGGGACTAAATGCGGGCGAGTGTCCAGTACAAACCAAAGAAGAAGAGCAAGAGGAAGATAGAATGTACGCAGTCTGGGCCGAGAAAACACAATCACAAACGCGCTCTCAGTTTCTTGCAAACTGGCGCGTTGATCGC…	MNPNFYDCSPPSQSGFPYVPKSSQTESKDLTDDDMDSVQQWIDEQVAKGFLRPAECKTQSQMNTEVHTNPDAVPNTVANGGWRRTVIQGLNAGECPVQTKEEEQEEDRMYAVWAEKTQSQTRSQFLANWRVDRQ	Hypothetical protein	CDS
161	156518	156736	+	ATGTCCAGAACAATCGGCAGAGTCGCCCTCGAGGGATTAATCGTTGGAGCGACCTTGGTTCCCATAGGTTTGGGTGTATCGTACTTGATGTGGTTACCGACTAAAGGTAAGGAACCATTTGGTCCAGTTGATAAGATGGCAATGGGACTTGCTGCTTCCGGTTTTGCCTTTCATGTATTGGCGGAATTATCTGGCGTTAATAAGAGATTTTGTGTTGTGAGTTATCAGTGA	MSRTIGRVALEGLIVGATLVPIGLGVSYLMWLPTKGKEPFGPVDKMAMGLAASGFAFHVLAELSGVNKRFCVVSYQ	Hypothetical protein	CDS
162	156812	157183	+	ATGAACAAAGCACGGCTACCTAAAGAGATAATCACGATTATCAAAGGGAAGAAACAGGTTGAAGATGAAGAGAGGACAATAAAGGTATTCAAGGAATGCGTCATCGAGCATATTATAGCATGGACTGCAATAAAGAGTATATCCCACCATACCCTTGGAAACATGACATCGGTAGATGGACGAGTGTGTAGTACAAGTGAGTTTATTTTGACAGTGTTACAACTGGTTTGCAAGCAATTCCGAAATGATGTACTACTGGCAAAATTCCCAAGACAGCACTATTACAAAGAGAAACGACGACTTGATGCCTACTGGTACGATATCGATTTGTATCGCGCTGTAAAGGGAAGACGTAGAATAAAATATGGTTAA	MNKARLPKEIITIIKGKKQVEDEERTIKVFKECVIEHIIAWTAIKSISHHTLGNMTSVDGRVCSTSEFILTVLQLVCKQFRNDVLLAKFPRQHYYKEKRRLDAYWYDIDLYRAVKGRRRIKYG	Hypothetical protein	CDS
163	157180	157377	+	TTGCCCATTCATAAAAGTGTTTTTACTCGCCTAAAACATAGCAACAAAATAATCACTTTACCACCCAGCATGTCAAACTACGACTTTCATCTCGACTACCTCATCAAATACGAGGGAGAGTACTACAATCCAAACACTTGGGATCCAGTGGATAACGACGACCTTCCAAATCTGAAGACAACCCTTTATCCCCCAGGAGCCGAAAAACCATGGGTCACAGTGGAAGTAGACATTGACGCTCTGAAGGACCAATATGGATGTCCTTAA	MPIHKSVFTRLKHSNKIITLPPSMSNYDFHLDYLIKYEGEYYNPNTWDPVDNDDLPNLKTTLYPPGAEKPWVTVEVDIDALKDQYGCP	Hypothetical protein	CDS
164	157485	157787	+	ATGTCCCTGCCTGCGGAGTTAATCCTGATTATCGAAAAGAAGAGCCGAAAGATAGAGGATGAGAAGTACGAAACAATGATCAAAGCATTCGAGAACAGCATCATACCCTTTCTGTACCATGCTATGCGAACGGGGACTCGGGGGAGAGAACCGACCTACATGTTGCCAAGAATAGAAATTGTGTGCAAACGATTAAGAGAAGATGTATCGCTGGGGTGTTTGGATCTGTGTCCTAGGCAATTCTTTAAACCACATCTCTACGTCAAGTACTTTTCCAAAAAACGAAACCCGTTTCAATTCTAA	MSLPAELILIIEKKSRKIEDEKYETMIKAFENSIIPFLYHAMRTGTRGREPTYMLPRIEIVCKRLREDVSLGCLDLCPRQFFKPHLYVKYFSKKRNPFQF	Hypothetical protein	CDS
165	157801	158151	+	ATGTCCAATGCACGACTACCTCAAGAGATACTCGCGATCATCAAGAATAAGAAGAGCGCAGAGGAGGACCAAGTAAGAGTGGAAGTAATAATGAAGGTCTTTGATGATTGCATCATACCCTTTGTATTCAACCTGAGAATGCGTAGATGGAATACTGATCCACGGCTACGCCAATATGGAGACAATATGGTAGTGGCCGTCAACCACGGGCAAGTAAGATATAGGTCATCGTTCATATTGACTGCGATTAAAAGAGTATGTAAATCAATGAAAGAGGCAGTATCGCTCGGTAATCATGGTGACACGTATTGTATCGATGCGTATAGTGGTAATAAAGCAGTCGAGTTATAA	MSNARLPQEILAIIKNKKSAEEDQVRVEVIMKVFDDCIIPFVFNLRMRRWNTDPRLRQYGDNMVVAVNHGQVRYRSSFILTAIKRVCKSMKEAVSLGNHGDTYCIDAYSGNKAVEL	Hypothetical protein	CDS
166	158181	158528	+	ATGCACACGATACGACTACCCAAAGAGTTGATCGCGGTTATAAAGGAAAAGAAAAAGCAGGAAGATGAGGAAAAAACTTTGAAGATTTTTGAGGACTTTATTGTACCCTTTGTATACCATACGAGATATCCTAGAACAGGATTCGACACACCCGAAGATACAGATGCTGAAAGATTCATAGAGTACGGCCAGATGCACAGTACATCCCCTGAGCACGGTTCGACCTTTACCCTGACAGCGATTAAGAGGGTTTGCAAACGATTAAAGGATGATGTAGACAACGGAACAGTCTGGTGCGCAGAGTACCAGTCCCGTTACTTTGTCAATAAACCAAACCCCTTCGTATAA	MHTIRLPKELIAVIKEKKKQEDEEKTLKIFEDFIVPFVYHTRYPRTGFDTPEDTDAERFIEYGQMHSTSPEHGSTFTLTAIKRVCKRLKDDVDNGTVWCAEYQSRYFVNKPNPFV	Hypothetical protein	CDS
167	158540	158875	+	ATGTCTCGTTTGCCTCAAGAGATAATCATGATTGTAGCAGCGAAGAAAAGGATAGAAGAAGATGGAATAAAGATGAAGGCGTTCGAGTCCTGCATTATTCCATGGATTTATCAATGGAGGGATAGTATGAGTATAAAGAACGATCCAACCGTATGCCGTTTGGGAAACCTAGTTGCGTCTATCAACGATGGACCCTATTGTCATACCTCGTTCATTTTGACATCGGTGAAACGAGTATGCAGCCGATTAAGAGGAGAAGTATCACTTGGGAATGAAGGTGAACTTTATCACCCCAGATCATACAGAAAAAATAAAAAGACGTCCGAGGTTGAATAG	MSRLPQEIIMIVAAKKRIEEDGIKMKAFESCIIPWIYQWRDSMSIKNDPTVCRLGNLVASINDGPYCHTSFILTSVKRVCSRLRGEVSLGNEGELYHPRSYRKNKKTSEVE	Hypothetical protein	CDS
168	158882	159217	+	ATGACTTCTGTTGCATTACCTCAAGAGATAATCGTGATTATAGAAGAGAAGAAAAGGATAGAAGAAGATGACATGAAGATGGAGGTATTCGAGGAGTTCATCATACCTTGGATATACCATTTTAGGCAGTATTCAGACTTTATAGAAGATCCTCAACTGAATGAATTAGGGAATCTGTTTGGTTCTGTAGGCGAACACTTATCTGCTTATATGCTAACATCGGTCCGAAGAGTTTGCAAACGATTAAATAACAAAGTATCACTGGGGTACCAGAAGATGATTAGTTTCTATTCCACTGGAATGTATTTTGCCAATAAACGAAACCCGTTTAAGTGA	MTSVALPQEIIVIIEEKKRIEEDDMKMEVFEEFIIPWIYHFRQYSDFIEDPQLNELGNLFGSVGEHLSAYMLTSVRRVCKRLNNKVSLGYQKMISFYSTGMYFANKRNPFK	Hypothetical protein	CDS
169	159229	159555	+	ATGTCTCGTTTACCGCAAGAGTTGATGAGAATTATTAAGGACAAGAAAAAGAAGGAGGAAGAAGAGATGACTCTAAAGGTATTCGAGGACTTCATCATACCCTATCTGTATCATATTAATATCAACCTCTACATGCCACTGGATACCTTTACGTCGGTACAAACAGTATGCAAACGGCTGGCAATTGAAGTGTCATATGGCATGGAAACGCATGTACGCATCGGCATGCGCTTCTTTAGCAGTTCTTATTATTTTTGTCGGGGACCTGGGAAGAAAAAGAACCCGTTCCCATACAAACCTGAATGGAAGCGAAGACTTCCAGAATAA	MSRLPQELMRIIKDKKKKEEEEMTLKVFEDFIIPYLYHININLYMPLDTFTSVQTVCKRLAIEVSYGMETHVRIGMRFFSSSYYFCRGPGKKKNPFPYKPEWKRRLPE	Hypothetical protein	CDS
170	159632	159955	-	ATGGACACTTTCTTACCAACCGAAATTGTCAAGTTGATTGACTACAAGGTGAGTCGATTAGTTGAAGACAAAAAAGTGGATGCATTGATCTTGGTAGTTACACACCTCTTCGCAAATAGAGACGAAGAATGGGGTTCGTTCACTGACGTGGGCAATCTTAAAAGTGTCCAAATGGATTGGTTTGTATCTAGTTTTACGCTGGTGTGCTTGAAACGATTGTGCAAAAGAATGAAACAACAAGTGGCGTATGGAGATGGAGGTCGCGCTGGTCCATTTAAAGGATTCCATTCTGCCCACTACTTTACAAATCTTCCGACTAAATAA	MDTFLPTEIVKLIDYKVSRLVEDKKVDALILVVTHLFANRDEEWGSFTDVGNLKSVQMDWFVSSFTLVCLKRLCKRMKQQVAYGDGGRAGPFKGFHSAHYFTNLPTK	Hypothetical protein	CDS
171	160020	160661	-	ATGTCATGTCCATGTGGGCACGAACATAGAATGCATTTCATGTACTTCAGCCCTAATCCTGAAAGTCCTATTGGTGGGTTTTGCCGACACAAAGAAGATATCCAAGGTCCCATCAATAGTACTTCCCATTCATACGACTCGGATTCCGATGACTGCATTTCTTATTCTACTCCCACTTATACTTACGGAACCTACACATCGTATTCGACAACATACAGTGGTCAGAACCAGTATTCTGTACCCAGTGTATGTCACACAACCAACGTCTCGTGGAACGCACACAAGGTATCCTCTGGATTCAAGGGATCCTACGCGAGCGAAACAACAACGTGGGGTAAAATAGGCGAGAAGACATGTTCTTGTAATTCCTGTCGATGCAATTATTGTATCAGCGATCAA…	MSCPCGHEHRMHFMYFSPNPESPIGGFCRHKEDIQGPINSTSHSYDSDSDDCISYSTPTYTYGTYTSYSTTYSGQNQYSVPSVCHTTNVSWNAHKVSSGFKGSYASETTTWGKIGEKTCSCNSCRCNYCISDQAQKDYWDGYRKKYERERMERERNRKEQERKEKMEKERLQRIQEENKRWRNAQFTERRKMRGLFRAVLRSLKEVFVCTTNR	Hypothetical protein	CDS
172	160737	161054	-	ATGTCCAACCTTAACGAAAACGTGGAACGCGAGTTTAAGTGCAACTTTATTTTCACTCTCAATCGCATGGTTTTCAATGTCGATGAAAATATGTACAAGCGTCTTGCACAACAAGTTGGTTGGGAAAACATCTCAATGCTATCCACGCATTTCGGACACGGAAACGAGGTGGCTTCGTTGATCGATTTGTTGCAGAAACAACTTGGAAAGAATGGACTGCGTAAATTTTACGACGCACTGGAGATGACTGAAAATCCAAAAATGTTGGAAGTGCAACAATCCATCCGAGACAGTGTCTGCTCAGGACTCTTTTTGTAA	MSNLNENVEREFKCNFIFTLNRMVFNVDENMYKRLAQQVGWENISMLSTHFGHGNEVASLIDLLQKQLGKNGLRKFYDALEMTENPKMLEVQQSIRDSVCSGLFL	Mitochondrial antiviral-signaling protein, MAVS	CDS
173	162121	163254	+	ATGCATTTACCAGTAACCAAACGACCAAGAATGTCACTAGCGACTGATCCACTGAGCACTTACGAGCAAGTTGTCAGTGCTTGTCGCACACTAGAGAGATCAACGGATGACTTTATTATACTGCACGTCTCTTCGACACTGAGACGGGATTTACGCGCTATAAAAACAGAACATCCTTCTCTGTTTTACGTTGCGATGGGAGTCGAAAACATCTACAAACTCACCATCTCAAAAACCCCAATTGTCATTTCCTACAACGATTTGCATCCAAAAGTTAAAGAACGATTTGCAAAGGAAATCGATTTCAAGTTGGAACCGTATCTAGCGGAAGAATCATTGGATGTTATCGAACCCTACATACCAATCAAAAGATTGCAACAACTTCTCTTGGAGGCAATC…	MHLPVTKRPRMSLATDPLSTYEQVVSACRTLERSTDDFIILHVSSTLRRDLRAIKTEHPSLFYVAMGVENIYKLTISKTPIVISYNDLHPKVKERFAKEIDFKLEPYLAEESLDVIEPYIPIKRLQQLLLEAIVGVGGEKEWLNKHFSLPQAILDDIKSHEPAFSKWQQLEVVKKQLPINPRPVMGKETKNHRTTHYHKNNDRGWFVSLDLKAANFNVLRKHGLITEPDWTTFLSKFNPQPYFLHLKKLRLTSLSDKELLMAKQVVCWENVVIEVLERLIQTQTFSDEQFTAFNSDELLFRAGDQADAKTKSSAVRQLIDVQFPEWCDCMKVEYFQLVAIPQTNSYAKRFEDGKVEFKCVNPGMMLKVIESYNNMTL	Hypothetical protein	CDS
174	163368	163790	+	ATGTTCAAGTCGGTCGGTGCAACATTATCAAAGCGATTGTTATTAAAGACGACACAGAGACGGCCACTCTGCAATACCAAACCAAATGACCAAGTCAAAGTGGATGTTCCTGATCCCAAGCAAGAGTTATATATGGACTATGGGTTTAATTCTGGATTGTGGATTGGTGGCGCTTATGGTCTATCCATTGGATATCAGGAAGAAGAAGATGTAATGACGAACATTGGAAAATGCCTGATCACTACTCCAATTTGTACGTTTGTTGGATGCATGTTTGGTGGGATGTTGGGAAGAGCATTGTATGCTGTTAGTCCCTGTAAACCTTGTTTGCTTGGCATTGGGATGATTGGCGCTGGAACAGTCACTCTCTATATAAGGGATTACATCGGCATGCGCGCC…	MFKSVGATLSKRLLLKTTQRRPLCNTKPNDQVKVDVPDPKQELYMDYGFNSGLWIGGAYGLSIGYQEEEDVMTNIGKCLITTPICTFVGCMFGGMLGRALYAVSPCKPCLLGIGMIGAGTVTLYIRDYIGMRALNNFGRF	Hypothetical protein	CDS
175	163860	164285	+	ATGGCCGACCACGCATTATTGCACTACAATCAAAAGTTGGAGAATATTTCGGCAGTACATGAGTATTTGAGTAAAAATACAAGTCTTCCTGGTGCTGAACGATGCTACTCTGCAAATGATGTTTATTGGTTATGGGTATCAATACACATCGAAGACTACTCGCTATTGGCCAATGTTAGTGAGGACCATTTGATAAAGATTATCGAAGAGTTGATAACATGGTTCAATCCCGAAAATGTTGACGTTGGCAAGTTTCAAAAATACATCGCAGAAGTTAGCAAAAATCTGAATATTGCTATACGATTACTGGCGAAGACAATAGGAACAAAATGGACACTTCCGGCTATGGTTCTCGGAGGCCTGGTACAGTCTAATCCAATATTTGCTGATATCATACTT…	MADHALLHYNQKLENISAVHEYLSKNTSLPGAERCYSANDVYWLWVSIHIEDYSLLANVSEDHLIKIIEELITWFNPENVDVGKFQKYIAEVSKNLNIAIRLLAKTIGTKWTLPAMVLGGLVQSNPIFADIILYHVVTKDD	Hypothetical protein	CDS
176	164282	164650	-	ATGCAAAGAGAACGACAAGCAGTCAACGATTTATTGTGTTCGATATCGTCCTTGTTTCCAGAGTTTAAGGTGTCGATATGCAAGTTTGAAACCCACAAATGTCCGGATAATTTTTCTGCACTTGCTCATCTTTGGGTAAAGTACTTGGACACTGAGTTTGTTCACATCGAGTTGGAACACAAATGGGGAGACTCCAACATGTACGTTCAACTTTATACCAAGGGTCGTCATTGCACTGACATCAAAAAGATTGACGCATTGAGAGAAATGATCACTAACAGGATCAAAAATACATTGCAGTACAAGGTTGTCGAGTTGGAACAACTGGTATTGTCGGGTGCTCCCATGACGATATCTCAACTAAATTAA	MQRERQAVNDLLCSISSLFPEFKVSICKFETHKCPDNFSALAHLWVKYLDTEFVHIELEHKWGDSNMYVQLYTKGRHCTDIKKIDALREMITNRIKNTLQYKVVELEQLVLSGAPMTISQLN	Hypothetical protein	CDS
177	164757	165335	+	ATGGCAGAGTTATCTTCTGTACATCGATTCAAGGTGAATTCGCGAGATGCTTGTGTAATTCTTCAATCTTCCATTGCAGATGAGATAGAGTTTACGATTATACGTGACCAGGATACACCGATTGGAATTATCAGCACGAATGATCAACTGTATTTTAACGAGTTTAGGAGTCAGTCATCAACTCTTCACTATTATTACAAAGATGTTTCGCCTGGATACAAGTGGCGAATAGGCCTGAGTACAAATGCTATTAACGATGAACACACTTTGCTCTTTCACTTTTGTAGAAACGACATCCCATATGAATACGATTCATACTCAGATGACTTTGTTATCGGTCTCGCTCATATCACATCCATTACACAGGACCTGAAACTCAAGTTGAAATACATACCACCC…	MAELSSVHRFKVNSRDACVILQSSIADEIEFTIIRDQDTPIGIISTNDQLYFNEFRSQSSTLHYYYKDVSPGYKWRIGLSTNAINDEHTLLFHFCRNDIPYEYDSYSDDFVIGLAHITSITQDLKLKLKYIPPEDEDEDEDEDEDEDEDEDEDEDEDEDEDEDEDEDEDEDEDEDEDEDEDEDEDEDEDEND	Carboxypeptidase	CDS
178	165348	166079	-	ATGAACGCCCCAAAAGTGCAAATTATAGTCTGCTACTACGTTGACGGTGAATTTAATACCGAGCGTTACCTGGTACCCCAAGCCGTTTTTAACGCATGTGAAGAGGCCAAAGTAATGTTGGACGAGATACGAAGTGCCAAGATGTCGGACAAATACTTTGAAGACTTGGCATTGACCAACGACGAAGAGAAGTTTGGCCCGTTGGGGAAACTTTTACTTCAATGGGAAAATGAAGAATACTATTTGTCTCCGGGGCGACTGCAAAATCCGGTGACTATCGTCGAGGAATATTTTTTGGAAAGCGATCCGGATTGCAAATGGACACTCTGGGAACCCATGGATCGACCTCTCAAGAGAAAACGAGAAGAAGAGGAAATGAATGCCAACAAGAAACAACGA…	MNAPKVQIIVCYYVDGEFNTERYLVPQAVFNACEEAKVMLDEIRSAKMSDKYFEDLALTNDEEKFGPLGKLLLQWENEEYYLSPGRLQNPVTIVEEYFLESDPDCKWTLWEPMDRPLKRKREEEEMNANKKQRSEESLPEKESIELEYEEQEDWESFVERYIEDDEEPLFTDTAKTRDQFIKIRKPCLKKFGFRTMLECSDARERLRDVMLILNGKNPFGIGLECTQEERDAYDQVIADAFCE	Hypothetical protein	CDS
179	166461	166940	+	TTGACCAAACATAGCGAGAAGGCTTACGACATTCCGCGCAAAGCATTTGCTGCGATACTTTGGAAAGTGTCATTACTGAGGCGAATAACGAACAAAGGTCGAAAAGTAGGCAAGAAGGACCAGCACATTTACGACGAGAGCCTTTCTAAGAGCAATATTGGTCATCGTGATGTAATTCAATTTTTATCTCTGAGTAGCGAACACAAAGAACTCAGGTGTTTGAAGATATGGAAAAATTTGCGCAAGTACTTCACGTTTGTAGAAACAGCGGATGGTTGGTCTGTCCGCCATCCTGCCTTCCAAAGGGTGAATAATATTGGAACCATCAATTCGATAATGAACGAAATATTACCGATCCGTCCGAAAAAGAGAAGGCGCACGCTAACAACTACGGCAGTA…	MTKHSEKAYDIPRKAFAAILWKVSLLRRITNKGRKVGKKDQHIYDESLSKSNIGHRDVIQFLSLSSEHKELRCLKIWKNLRKYFTFVETADGWSVRHPAFQRVNNIGTINSIMNEILPIRPKKRRRTLTTTAVIDVDALSVDPLMALATEASKRPLVIN	Hypothetical protein	CDS
180	167008	167322	+	ATGACGGCGATACCCGAGGAATTGATCGCCATTATCGAGACAAAGAAGCATGTTATGAGCAAGATGGACATCACTGTAAAATACATTACAGGTCAGACCAAAGTTTATGACAACTTCGAAGCAAGCGATTATATTATCCGACTAAAAGAGCGTATACAGTTTACTGAGGGAACACCCATCGATTTTCAACAAATGATTTATCAAAACAAAAAACTGGATGATATGGCCACATTCCAGGATGTTGGAATAACACCATCAAGTATAGACAAAACGATATACGTTTGTTATAAACTGGGGCGATATAATAAAAATTAA	MTAIPEELIAIIETKKHVMSKMDITVKYITGQTKVYDNFEASDYIIRLKERIQFTEGTPIDFQQMIYQNKKLDDMATFQDVGITPSSIDKTIYVCYKLGRYNKN	Ubiquitin-like protein	CDS
181	167609	168136	+	ATGCGTACTATTCTCGTGAACTGGTTGCTCGAAGTGCACCTAAAATTCCAATTGGATACACACATCTTTTTATTAACTTGCCATATAATGGACCTATATCTCAGTAGACAGCAAATCCCGCGGGAAAAATTACAATTGGTTGGGGTTGCTGCGACGTTGATAGCAAACAAATACGAATACGAAAGCCATTGCTCATCCACCAATGATTTCGTAGATCCGGATGATATGAGTTTTATCACTGCCAGGGCGTATACCCGTGAAGAAGTTATGGAGATGGAGATACATATGCTAAAAGTGATCGATTATCGAATGCCACTGCCCACTGCTTTTGACTTTTTGTGTTGTTTTGCTCAACCTCCAACCACATCACCACTTCATCAAATGTGCCGATATTTTATC…	MRTILVNWLLEVHLKFQLDTHIFLLTCHIMDLYLSRQQIPREKLQLVGVAATLIANKYEYESHCSSTNDFVDPDDMSFITARAYTREEVMEMEIHMLKVIDYRMPLPTAFDFLCCFAQPPTTSPLHQMCRYFIELCTLRPEPMYKYKPSHIAMASVFLAHKVLNLSDWVSSNRLV	Cyclin-dependent kinase 1	CDS
182	168370	168825	+	ATGCAATTCCCACCCAGAGCACACCGCGTAGTGGAACCACCACTCCTCAAAAGTAATGTTATCGCCGCGAAAGAAGGTGATAATGTCGTCATCTTAAGTGGATGTTTGACCGGCATGCTAGCAAAGTTTGTCAGATGGAACGACAAAGTGGCAGTACTGTACTTGGACTTACCCTTCCCTAATAATGTTTTTGTCAAAGTTGCTGGTGCAAATTTTGTTCCATTGACACCAGATTACGATATCCATCCCGAATGCGAACTGATTCTGCATCATGACCAAGTCAAAATAGTTTACGAGGCACAGAAGAATGCTGGTCATCCTAGGCCCCGAAAACGGCGATATATGATATGCGATGGCGAAGAATACAACAGATGTTTCTATCTTGACCAAGAGGACTGC…	MQFPPRAHRVVEPPLLKSNVIAAKEGDNVVILSGCLTGMLAKFVRWNDKVAVLYLDLPFPNNVFVKVAGANFVPLTPDYDIHPECELILHHDQVKIVYEAQKNAGHPRPRKRRYMICDGEEYNRCFYLDQEDCECVHGPALRHMGLFDDDF	Hypothetical protein	CDS
183	168894	169253	+	ATGACATATTTGCCCTGTGAAGTGTGGTATAGGATAATCCAGTTTGCGGACGAGGATGTAGACAACTCGATTTTCAAGGAGACCAAACGACCACAATCAACTGCCATCGTATTGTCGCACGTTTCTCCGATGGACTGGGAAAAGAGTATCATGTACAAGGAATACTTTCCTACCAAAGAGAATCCAAAGAGACATGGATCCGTCTGGGGTCAAACTAAGAAACACTTTCACTGGCCATTGGTAAATCTCAGTCGAGTATCCAAGTCAGTCAATCGACATTTTGAATTGTATTTGTCGGATAAAGCGAAGCAAATAATCCAAAATGCAACGATAACAAAAGGAAAATTACGATTCAAATAA	MTYLPCEVWYRIIQFADEDVDNSIFKETKRPQSTAIVLSHVSPMDWEKSIMYKEYFPTKENPKRHGSVWGQTKKHFHWPLVNLSRVSKSVNRHFELYLSDKAKQIIQNATITKGKLRFK	Hypothetical protein	CDS
184	169321	169650	+	ATGTCAGAAAGCATGATCCCTAAGGAGATGGTGCGGATTATTCTCATCAAAGTCGTAACGGCTCAGATGGAAATTACAATGGATGTATTTGACAAATGTATCATTCCCAGAATATTCAAATCCAGGGATACAGAATATGCTTATGGACATTCGATTGGATCACTGCATCACAATCCCAACAAACTTACTTTCTCTGAGCGCGGGGTTCGTATATCATCCTTTACTCTCACGGCCTTGAAAAGAGTTTGCCGTAAACTTTGTGAAAATGTCTCCCAGGGTAATTGGTGTGGCATTTATTCGACCGATTTATACACGATGGCCAGCGAATAA	MSESMIPKEMVRIILIKVVTAQMEITMDVFDKCIIPRIFKSRDTEYAYGHSIGSLHHNPNKLTFSERGVRISSFTLTALKRVCRKLCENVSQGNWCGIYSTDLYTMASE	Hypothetical protein	CDS
185	169655	170521	+	ATGAAACAATCATACCTCGATACCATCTGCTTCGATGTTTATTACCACCGTATATTCCCAAAAATTGAAGAAGATGATATAAATGTGCTTGCCGACGCCTACAACAGTGCGAGAAAGACCATCAAAGAATATAGACGATTACAGACCATCTCTTATGGTGTGAGTAGGTTCGATGTGTTAAAGAAACTGAGGAGGCTCACTGTTCCCAACTTGGTAAAATACCTAAAAGACATTAGTCTTCGTCACAGTGCAATCTTACCATTAGTGCTTGGGGTCGACGCTATTCCTCATTTCATAGTGACGGATATCGACAATAAAAGAATCCCGGAGGATGCGGTCCATTACAAAGACACAAACATCTACTCATCCCCACTATTGTCCAATGTAAATGTTTTTCTG…	MKQSYLDTICFDVYYHRIFPKIEEDDINVLADAYNSARKTIKEYRRLQTISYGVSRFDVLKKLRRLTVPNLVKYLKDISLRHSAILPLVLGVDAIPHFIVTDIDNKRIPEDAVHYKDTNIYSSPLLSNVNVFLIGGGSNVNWVKVKLVRKLCTLLGIPNEDIWVVTCRRICEPLSDLRHATWSNSLPYERINSYYEMINKPNCNAVITDDTMARPWTHNTFLKMHIQWKATKGPNAKYFYIYDDVKTFNVHHHGEIFENMLRSEDVMYAKLTIMDEHWSIMTHSTSLY	Hypothetical protein	CDS
186	170631	171584	+	ATGGCTACATCGTTATTGGATTTGAATGATGACTGCCTACTACTTTTGGTGTCTTGGCTCAAACCATCGGTTCATCAAAAGTTGAGTATGATTTGTTCCCACTTTCATGTCGTGTTACAGGAACCAGAATTTTGGAAGGTCCATCTTAGGCAACATGGTATCAAAATTGAAGATGATGATGAAGCCAAATGGACAGTGATATTGCGCATTCACAACTGTTGTCGAATATGTCGGAGGGAAAAGGGAGACATTACATTCGAAAGAGATGACAAAGAGCCCGATCAAATTTGTGAGAGTTGCTCGGACACCAATCCGTTAATCACAAAAACCAGAGCAAAAACCGAATACAAATTGACGGACTTGGATCTTCGTACTTTGTCGTATATTCGCAAAGAAAAC…	MATSLLDLNDDCLLLLVSWLKPSVHQKLSMICSHFHVVLQEPEFWKVHLRQHGIKIEDDDEAKWTVILRIHNCCRICRREKGDITFERDDKEPDQICESCSDTNPLITKTRAKTEYKLTDLDLRTLSYIRKENPRYPRGSPMMLYLTSDVVQLSHIKHGGPEGLEMKIAKTESIKMKKKQNKDLKMKSRQMEIQTALDERGLNIPIDTLSCHDYINRGIGNVYDIVTEMHQTYFLDKFTNYRAMFMEAIRSSRGGEGIKELQTRAIEMAIKDWVAMHDGVIVNYNQLPLSLLPIAIKYTKKRQLDDEESIQEDKKKM	DNA repair protein RAD 14 (XPA)	CDS
187	171625	171990	-	ATGAATGAAACCGAAGTGGTAAAGGTTGTGAGCAACATTAAGTCGTCTGTCTTGGGAGTTCCAATTGGCATTCAAGTTCATCGCGATAAAATTCATGGTCATCGTTTGTACATTCAAGCATATTATGATGCACCTTGCACAAAAACACAAACAATTCAAAGATGGACTGGTCGAAAGTGGTATCTTTCATCGCATATGACGGACGATGAAGTTGTCAAGACTGCTTGGTGTGCTGTGGAGGCAGCGGTCAAACACGAAGCCATGGAGGGGTTCACGTATGCAGGAAAGATAGTATTCAATCCACATGTTCATTATAGCCATTTAATCGCTATATCCGACAAGGAGATATTCAGGGCCAAGTTGTAA	MNETEVVKVVSNIKSSVLGVPIGIQVHRDKIHGHRLYIQAYYDAPCTKTQTIQRWTGRKWYLSSHMTDDEVVKTAWCAVEAAVKHEAMEGFTYAGKIVFNPHVHYSHLIAISDKEIFRAKL	Hypothetical protein	CDS
188	172087	172752	+	ATGTCACAAAACGAAGAGTTCGCAAGACATGTACAAAATGCTAAACAAGTGCGATTCCATGAACTGCTTCAATCATCACCGAATGCCCAAATTGCCGATTATCGCTTAGTGGTGCTCGACTTTACCTCCACCTCGAATGGAGTGTTGGTCATTTTAGTACCAGTACAAGATGGTATTAATCATGTTCGTGAGATTGCTCACAAAGAGTTTTCATCTTCCTGTTCGGATCGAGTAAAGTTGGCCGGGTTTGCATTATTCACTCAAGACTTTGATCCAATCGATGAAGATTCAAAGAAAGAGTTGCAAGATGGAGACATTTTCCAAGTCAGTGATATTTTTACGATCACCAAAAAACTGGTCGAGAATACCGACGTGGTCAAAACCAAAAAGACCGAATTG…	MSQNEEFARHVQNAKQVRFHELLQSSPNAQIADYRLVVLDFTSTSNGVLVILVPVQDGINHVREIAHKEFSSSCSDRVKLAGFALFTQDFDPIDEDSKKELQDGDIFQVSDIFTITKKLVENTDVVKTKKTELLLRIVGQEVQLAGNEIDEFQMFFVWFESDKTILPVLFKPDLQGSILYELAAKHCTSNFVINHEDGTLVTRDSVINMTDGSFVYVMTNE	Hypothetical protein	CDS
189	172910	173296	+	ATGGGTGAGCTCGCTATAAACTACCAACTGTCGAACGTCTTCCTCCGCAAGGTCTCAATATTTAGATGGTACATGACCATGGGATCCAACTTGGTGACTTACCGCACCAAAGTGCGTGACTGGATAGAACGAAAGTACAATGAGGGCGTCGCTTGGATCAAGGCGAAAGTACCAGAAGATGAAAAGGAGAAAAAAATGGCCAAATGGCTCGACGTACGAATCGACTGTTTGGAAAAGATGGAAGATGCATCCGACGTTGTTCAAACAATCTGTGACTTTTGTTACAACAATGGGTTTGCACCCAACGATGTAAGGAAGTTGTTATTGCAGTGTTTGCATGAACTCAGGTTCCCTGCTGTTCCAGAATGTGAAACGATCGATAAATAA	MGELAINYQLSNVFLRKVSIFRWYMTMGSNLVTYRTKVRDWIERKYNEGVAWIKAKVPEDEKEKKMAKWLDVRIDCLEKMEDASDVVQTICDFCYNNGFAPNDVRKLLLQCLHELRFPAVPECETIDK	Hypothetical protein	CDS
190	173565	174194	-	ATGAGCAAGCAAGTTTGCTATCTTTCTTTTGACGTTGAGGCCGATGGACCTAGTCCTGCGCGAAATTCGATGATCGCTTTTGGTATGCATGGTTTTGATATCAAAGGTACAACTCTATTCGAATGGAGAAGTTGTCTCAAACCTAGAAGTGATTGTATCCCATGTCCAGATACGATGAAGTGGTGGAATTCAAACGAACAAAACCAAAAGAGTTTGGCCTTCATCCAAGAAAACATGGTCGAACCCGAACAAGAGATTCGAAGATTTGTCGAAGCCGTCGAACAACTCACGCAACAATACAACGTTATTCCTTTTGCCTACCCAGCCGCTTACGATTGGCAATGGATCAACTTTTACTGCCACTTGTATTGCAACAAAAACCCATTGGGATACACTGCC…	MSKQVCYLSFDVEADGPSPARNSMIAFGMHGFDIKGTTLFEWRSCLKPRSDCIPCPDTMKWWNSNEQNQKSLAFIQENMVEPEQEIRRFVEAVEQLTQQYNVIPFAYPAAYDWQWINFYCHLYCNKNPLGYTAKCMSSYIWGQSGYEDSEEPLEKFIDPSIKYQLLLRDKAHDPLEDSIVQGDQMLRALKFGKILGAIISSSGYFFTDQ	3'-5' exonuclease	CDS
191	174271	174687	-	ATGAGCAAGTTGACGGACGTTGAGGTAGGGTTAAGAGCATCTGACTGGACGGCCTATAGTTCTCAGGTCGAAAAGTTTGCCGAGTTTTTGTCTTTTGACATCAAGAATGATTGGATTAAGAGCGTCAGAGTCATGTACGGAAAAGACAGATGTATGCGAATCTTTGTTATATTCAATGACAAGATGATTAATGCCGACAAAGACATGAAGAGTGAGATCGAACAGGCCTTTATGGATTGTAAAATTTTGGTCGATGATTACGACTGGAACAGTTGTCATAGATGGATGATAACCAAGACAAAATCTCAATCAATTAGAATGGCAACGTTTTTGGCCAAATATTTGGAGTTTGAGGAATCTCAACATCAACAATGGTGGAACAAGATTTGTGATGGGCAA…	MSKLTDVEVGLRASDWTAYSSQVEKFAEFLSFDIKNDWIKSVRVMYGKDRCMRIFVIFNDKMINADKDMKSEIEQAFMDCKILVDDYDWNSCHRWMITKTKSQSIRMATFLAKYLEFEESQHQQWWNKICDGQDPLTL	Hypothetical protein	CDS
192	174730	175347	-	ATGGCAACCCGCTGCATTAACTTTTCTTTGAACTCGGCAGTCCAACGGTACAAAACTCTGGATGGGCTCAAGTTTAAACGCCAGATAATGGAAGACTTGAAAAACGCCATCTTCGTACTACCACACGGACCGGAGATGGATGAAGCGATCCAAAACGTGAAAACCCTATTCTTCAACGTCTGGCGTTCACCAAACTACGAGCGATCCCGTGAGTACTCATTGATACAAATGAACATGATTGTGGATTCTATAGGTCGCGCTGTGTCACCGACGTGCAACAACGCGGAATGTTCTTCTTGTGATACTAAAGACGCTCTACCTCTCAATGTGGGAAAAAAGTTGTGTCCAACATTGAACGAAATTCTTACGGCATCCATACAAGAACTGTCAAAGAACATT…	MATRCINFSLNSAVQRYKTLDGLKFKRQIMEDLKNAIFVLPHGPEMDEAIQNVKTLFFNVWRSPNYERSREYSLIQMNMIVDSIGRAVSPTCNNAECSSCDTKDALPLNVGKKLCPTLNEILTASIQELSKNIMESSVTPIVLEMTMKITDYLTDDEKQEWGTVIQKVIDVLLEAGWEGVGFSRAPNKRDIAARLQAIVCEHLVQ	Hypothetical protein	CDS
193	175482	176195	+	ATGTCCAAACTTCTATGGATGGAATGTTTAAATCGATCTCTAAATTTGTTACAAACCGAGACCAACGACAAGGTTATTACAGCGCATCTCCTGGACCTGAAGACAAAAGCCGAAGAATCGATGAACGAACCACTTCAGATGGAATTGCTCTATAGGAAGTTCAGGGAGTTTGCCTCGAGCCTCAGGGTGTTATCTGCCAAACAAAAACCAGTGCTATTTACTAGCAAACAAATTCGTGGGTTTGTCAATGCTTTGAATAGCGAAATATACTCGCTCGCAAAAAAGATGGCACCACGAACCACGACCACCGAACAAGTTGCACAACCCACTCCTGTTATCAAGTCGGAAACTACAAGTTCGACTGTAATTCCTTCATCTACCAACACTGAATACAAAGGT…	MSKLLWMECLNRSLNLLQTETNDKVITAHLLDLKTKAEESMNEPLQMELLYRKFREFASSLRVLSAKQKPVLFTSKQIRGFVNALNSEIYSLAKKMAPRTTTTEQVAQPTPVIKSETTSSTVIPSSTNTEYKGYYCYKPKETTANDAPQCHFLNDILQTTLAQLSDNAMDSTWTLAITEMVDHMLTFITDEELAASQSTIEKILIVLKNHGWTGVDFYSAPNKQSLRSALGAFINVT	Hypothetical protein	CDS
194	176182	176916	-	ATGACTACCAGAATCAACCTTACACAAGATGGTCTATCCTGGATAGATGTATATACATTACCCAAAGACCTTATACCAACGGAAGAACAAATGGAGGCTTTGTGGAATTTACATCCAGAGAAAATGGGAAAGGTAAAGTTGATGGGCAAAGAACTTCAAACCCCGAGATGGCATCAATCATACATGAAACCGTACAAGTTTAGCGGTCTGCAACACGATGCGGTTCCACTACCATCTGAAGTTAAACCATTTCTGGACTTTGCCAACAGTTCAGTATATCCATCCATGTACGGCAGTCCGACCTTGTTCAACATGTGTTTGATCAATTGGTACGAGAATGGATTGCACAACATTGGGTTGCATTCGGACGATGAATCCGAAATGGTCAAAACAAAAAAT…	MTTRINLTQDGLSWIDVYTLPKDLIPTEEQMEALWNLHPEKMGKVKLMGKELQTPRWHQSYMKPYKFSGLQHDAVPLPSEVKPFLDFANSSVYPSMYGSPTLFNMCLINWYENGLHNIGLHSDDESEMVKTKNGCSLVFSISLGQERIFRLKPKLKRDDHFSIDVPMPNGTVVVMGGTCQSTHKHTVPKVAGQKGLAMKRRINLTFRQFMETNKRVREDPITETEIDRPSKKQKVETDSTIKSH	Alkylated DNA repair dioxygenase AlkB	CDS
195	177669	178019	-	ATGGACGTGTGTAGGGTCGCCAATACGACCGTCAAAAAGTTTGAAACTGCTCATCCGGGAGCATGGAAGTGTATGAAGTATGCATTCGATCATCTGTTTGCCAAAGATGACAAACACATCTCGGGTAGTTCAAAGGTTGATAAAAAGTGGTCATTGAATCAAATTGAAAAGATTGTGCACTTTGAGTTGAGAAATGAAGATGACGAAGAGTTGGAAGCACCAACAATGTTCGGAATCGAATTCAAGTTTATTCTCAAGGACTGTCGAATGGTGTCGGGTACAGTGCGAAACACCATGCCTTGTTCATGTTGCTTCCAATGGGTCGGTAGTGCATCTGTTCAAGCGGACTAG	MDVCRVANTTVKKFETAHPGAWKCMKYAFDHLFAKDDKHISGSSKVDKKWSLNQIEKIVHFELRNEDDEELEAPTMFGIEFKFILKDCRMVSGTVRNTMPCSCCFQWVGSASVQAD	Hypothetical protein	CDS
196	178104	178643	-	ATGACTACCAAACACTTTACTCTCCTTCGTCTTTCCGAAGAACCCATTCACCTTCGCATCTGGGAAGGAGAGATCAATGGTGTTACCATCAAGATTCTCATCAATCCAACCGACCAACGCGTTCCCCGATTCATTATTAGCAGCCCTTCTACCGAGATTTTTGGAATGCACTACCACGAAATGCCGGAAGCCTACAAGATTGCTTACATGCGCGCTCAAGATGTACTCGGATACGTTGGTAAACAAATGGGTGCATCGTTGGTTAATTACAGAATGGAGGGTAATTTGCATTGTCGTTCTGTCAATCCCGAACCCTTGCATCCTCACGTTCATGTCGTCTTCCGCTACCCACCCGGCACCAACATTCTCGACATTTTCGAGTCGATGGATCCTTGCTTC…	MTTKHFTLLRLSEEPIHLRIWEGEINGVTIKILINPTDQRVPRFIISSPSTEIFGMHYHEMPEAYKIAYMRAQDVLGYVGKQMGASLVNYRMEGNLHCRSVNPEPLHPHVHVVFRYPPGTNILDIFESMDPCFGKDYPLADGKAKISELQCQRLANETRKLFMEEAKLRALWVVDETPF	Hypothetical protein	CDS
197	178727	179332	-	ATGTTTATGACAGGAAGAAATACCAACACCAAGTGCAGTCCTACCGACTGTTGCTTTGGATGTTTTACAATGTCTTTATTAGTTTTTGTTGGATGCTGTGTTGCGTTGTATTGGTTGACACACACTTATATTCGCGAGGACTGTGTAATATTGCAGATGGAGTCTTGCATATTTGTATCGGATAGTGGTACCCAACGTGTCCATCCATTTTTTGAATACACACTTTTGGTCCAGCCGGTGGAATGCGACAAGATGAATACAATCGTCAAGTCCTTTGGAAGTGACACTATTGACTTTGACCACTACCACAAAAACTGCACTCTGTATTACGAAGATCAAGTCGCACCCCAACGCGTTGTCGAATGTTATTGGATGGAAGACGATACCAATTGCGATGTT…	MFMTGRNTNTKCSPTDCCFGCFTMSLLVFVGCCVALYWLTHTYIREDCVILQMESCIFVSDSGTQRVHPFFEYTLLVQPVECDKMNTIVKSFGSDTIDFDHYHKNCTLYYEDQVAPQRVVECYWMEDDTNCDVTGTVPPMKSKITKDEPDDMRQIGWCIGFMVVSFLFVIVSFYAVIVRECGGYESCFTRMCKRKSYNSIN	Hypothetical protein	CDS
198	179456	179977	-	ATGTCCTTTTTGGAAGGTAGACAACGATTAGCAGAGTATCTGCTTGCTAGCAATATTATAAAGGAAATGGATGAATGTAATGCAAAAATGATAGCGATTGCTTACGAACCTACAACAAAGTTCCGGACCTTTTACAACAGCCGTATCCAGTCCTGTGATACGGACGAATGCGCTTTCCGAACGATGGTCGCATTCTTGCCTAATCTGAATGTCAACAATTATCCTACATGCACAATGCCGGAAAGATTATTCAACCCATTATTCCAGTTGTTGGATCTTAGTATGCCAACCAACGAGGATTTGGCAGCGATCACTTTCACTTCGGTCGCGGAAATCTATAACGAAGCATCCATCCCAATCCCACCTCAGTTTCGCGAAGATCAAATTTTACTCCATGTT…	MSFLEGRQRLAEYLLASNIIKEMDECNAKMIAIAYEPTTKFRTFYNSRIQSCDTDECAFRTMVAFLPNLNVNNYPTCTMPERLFNPLFQLLDLSMPTNEDLAAITFTSVAEIYNEASIPIPPQFREDQILLHVQTKIRNYNGRPMDALRDYRYVVENHSEQHVAVPISLSFRS	Hypothetical protein	CDS
199	180171	181769	+	ATGACATCCACCTGTGTCCCAGTTGCTGGATATACATGCGTCAAAGCGACGACCAGAAGTATTGTGGTGCCTCAGAAAAGTGACATTATTAATAGAGGGTACACTTCGGACGCGCTGTCTGGAACCAGAACCGTTTCCGATTCTACTACGGATCGATTGGGAGTTGTCACGACCAACTATTCGGTCGTCAATACTGGTACCAAGAAAACATCGTGTCAGACTTTTAGTGCTGCCTTGCTGAACACCCAACTAATCACGTTTAGAGGTACCGTTTCGTTCGCGGCTGGTTCCTCCATTACTGGTTTGGGTAACAATATCATACCTGCCAATGCCGGTACGTCTGCCGATGGCGAATCGATTATCGCATCGTTCGGAGGAACCACATTATCACTCAAGTCC…	MTSTCVPVAGYTCVKATTRSIVVPQKSDIINRGYTSDALSGTRTVSDSTTDRLGVVTTNYSVVNTGTKKTSCQTFSAALLNTQLITFRGTVSFAAGSSITGLGNNIIPANAGTSADGESIIASFGGTTLSLKSINGPGHDFTAVAGSNVLSLFLASSSSITTLNVSGTATVTGATTLGTTTIANGMNVAGTVSFSGTTRIKNLELGSTCFSGITPATGKLLSSTAPGTVSSLAPTAGEMSAGARLVVASGQATGLDFAASTDDTLDTIMPTYIGTPGYTIADGNLLVSTGNSSNRYNAFNPSTAGFMMSTTSGLEMIPAGRVYKNLTLSGALTGAHVIGSLQETTPKINITVPYFYAGWKTMSCPASFTTTLSVGGVPFGAIFTDGGYTLQQDASAPAT…	Hypothetical protein	CDS
200	181800	183419	-	ATGGCATTATCTGTCCAACAACAACGACTTAGTATCGACACTATCAATTTTCAGGATGTCAGCGTTAGTACGCGTTCCACCTCGGTAGTACAGTCATCCGTTTATGATACCATTTTGAGTGGGGTGACTACTTTGTCTGGTGCAACCGTGCTCGGTCTCGGTACATACTCCATGGATGTTACTGCCGGAAACGTGGGTGCAGGCGCCGGACAATGCGTTGCCAGTGCCGATTCAGCAGGAAATGTGCTGTTGCGCCGAATAAAGGCAGGCACTGATGTGGCAGTCACTTCCGATTCCACTACGGTTCTCGTCAATCTTGCCCCTACCATCAGCAGAACCAATACGACCATCAACGGAACTCTTTCGACCGATACCTCTTCCATCAATACAGTGTCGAAC…	MALSVQQQRLSIDTINFQDVSVSTRSTSVVQSSVYDTILSGVTTLSGATVLGLGTYSMDVTAGNVGAGAGQCVASADSAGNVLLRRIKAGTDVAVTSDSTTVLVNLAPTISRTNTTINGTLSTDTSSINTVSNCANASFSGEITLNTTFSPALSPNTIWTPLNKGDLMTFDDNGNVITHISTGQADGNVLTVDNASPTGLRWISSPSSTLNLETALPLTQANRIAYITDNTAFAGTPIPTAYASILTAGNARQPINFLQYNFVGAAGTRVSWADPRSAPGTTFNFSTTSLTYPSYCTVTGSLASSEPKVTITTSTGITGTGTSRMVMHDGSGSGATANSVIVDNGNSTNVPILATGASTNPVGIYFGTGNTPTYSDCHVKFTPNGTYGNLETWASQGSI…	Hypothetical protein	CDS
201	183502	184959	-	ATGAGCACAGCAGCAACCAGTCAAGGTATCAGCGGCATCAAACTAACGACACAGTTTTTAACAACGGATACGTTGAGTGTATCTCGAAATGCGACCATTGCCGATCTGACGGTAACGGGTACTGCCGACTTTACCCAAGCCGAATCTATCACTGGTATTGGCACTATCGCCACTGGAACAAACGTTGGACCCGGTGCGGGACTTTATCGCGATGCTACAACTGCCGGTAATACTCGAACGTTAAATTTTCGCAGTGTTGCTTCCAGTGATGATGTAATCGTAACTCAAAATAGCACGAGTATCATTCTCAGTCTCGATACTTCCAGACCATTCAACAACCTTTCGGTTTCCGGACACTCCACCATCGGAACCTTGTCGACTTCTGGTAACATTACTGCC…	MSTAATSQGISGIKLTTQFLTTDTLSVSRNATIADLTVTGTADFTQAESITGIGTIATGTNVGPGAGLYRDATTAGNTRTLNFRSVASSDDVIVTQNSTSIILSLDTSRPFNNLSVSGHSTIGTLSTSGNITASNNSVVTGTINYGDTVTGIIPSKFDLAVGGLKKGDLLVYNSSGNLIKLAAGAPGEVLSASPDSVGVKWVALVNLPTPALSDVIGTQTEGTLIYAQSSTPTYGLTAPVNDGTAVGYLRYNRLGTKRWEYNTNWTTQAVDTTSSVLRLANLTVGSVALGTAGTFYTDVKNVNLGALKTDWIIPFDSNTTSKFTSASDTPTRSRLSSIGFNLDKFILGGLYMGNTTVQGTLDNNGVFGNAVKITYTLSRPNSKHCSVTIGGFTDTALKN…	Hypothetical protein	CDS
202	185044	185598	-	ATGAGTTTACTACAACTGGCAAGTTTCGGTGCGCAAGATCGGTATCTAACTGTTCGTGCAATCTTTAAGGCGTATTTTGGATGGAATGACACTGTTCATCCCGAAGTATGGAAAGTTGTTAGTCAAAAAATACATTCCATCATTACGGATCAATTGAAATACCTTGACAAGTTTCCAATAGAAACGAGAACTGACCCTTCGATTCTTCCACTGGAGATATTTGATCACATCTTATCCTACATTCCCCATCACAACCATGCTCTCAGTCTAGTATCAAAGAAGATGGCACAAAAAGTGTCCGAGTTACACCCAGACAAACCATGCCTCGATATGTTCCCTACATATCGGAAAAAACTGAACAAACCCGAGAGTAAAGAATGGGCAAAAGAGCGACTGGAG…	MSLLQLASFGAQDRYLTVRAIFKAYFGWNDTVHPEVWKVVSQKIHSIITDQLKYLDKFPIETRTDPSILPLEIFDHILSYIPHHNHALSLVSKKMAQKVSELHPDKPCLDMFPTYRKKLNKPESKEWAKERLEIFNRAHQVKLYKRKMAKGFIYCINLFSDKKIQKQKLRQALLGVEHHLKKYG	Hypothetical protein	CDS
203	185692	186510	+	ATGGAAGTTGGAATGTCTGCCTATGAACACAAATTAAAACTTGTTACTGAAGCCTTGGATGCGGCTTTTCATCAGATTACAAACCTGACGGAAGAATTAGAACGACGCACTGGTGAGAATGGTAGATTGGCACATGCACTAGACCTTATGACCTTGAAATGTCGAATGCTGGAACAACAAAGAGACGATGCCGAGCAAGAAATGTGCAATTTGGACAAGGTGGTCAAGCAACTTTATAGTGAAATAGCCGAATTGGAATTGAAAACCAACGAGAATACCGAAGGTGGAGATCTGGATGAGTACCAGGACGCGGATGTAATTCTTGCATCCGAAAACGGTGGAACATTTTTACCAATACGCAACTGGGGAGCACAGGACCACATACCATTTGATGAAGAT…	MEVGMSAYEHKLKLVTEALDAAFHQITNLTEELERRTGENGRLAHALDLMTLKCRMLEQQRDDAEQEMCNLDKVVKQLYSEIAELELKTNENTEGGDLDEYQDADVILASENGGTFLPIRNWGAQDHIPFDEDEQSDEETQVLFPMPDFDSSTTESLRESLQSELVDSAKDSDQYMHYRCIQLIDDIRYNQCWYTLSLESDQEGFFDTFYPQTIRYERQEDDQVKVHFIFVCDKDLTDAKLNVYLGTTGIKLSNRTTYITVKNVTTKRVFLE	Chromosome segregation ATPase (Smc)	CDS
204	186610	189642	+	ATGGCTACCAATGAAGCAGTGGTGTACGATTTTCCGCAGACAACGGAAACCATGCACAAGTTTCTGGACAGTAAAGGTCTGATCAAAAAGGATGCCGACGGTAAAGACGTAGAGGACCTCAGTAGAGCAGAAATGTTGATGATTCTCTATCGCCATCCTAAACTTTTGGATGAGTTTAAAAATTACTCTGGAAACACTTTGGTCGATCCACTTCCCTATGCTCTGATCGAAAATGTTCCCGGTCATGGTTTGGGATTGTCTCCCGGTGAAAAGCCCAGAATATTGCAATGGATCGAAAGCGGTCTCATCACCTGGGACGAACTTATCAAATTTATTCCATCTCAACCATCAAAGAAACAACTCGCGGACAGTTTTAGACAATGGGCCGCCAAAAACTAT…	MATNEAVVYDFPQTTETMHKFLDSKGLIKKDADGKDVEDLSRAEMLMILYRHPKLLDEFKNYSGNTLVDPLPYALIENVPGHGLGLSPGEKPRILQWIESGLITWDELIKFIPSQPSKKQLADSFRQWAAKNYTERNVNDLPEDVLAAAEIQRIVQYGDPDLRRYIVLHIVTKFWQGIPIPDTEGPEGTVSFSDWQDEVNKRFGAFVAPEMCNVETAINGCTTTNGVRQKRIYQQMLQYFYTLETSQRIRGMLLCWNVGAGKTCGLHAMAANFYRKNLKMGYGPNHPDRWRLIWVTRRNLLSVPDSEEFACFRGTADMTMKNAYEVMSITQLFNMLRSFFNISGLVTNAAGDTKLVEPYSKNVDFGEPLKTQDGKYVANYGTNKVFARYRDSSREPVLN…	Superfamily II DNA or RNA helicase	CDS
205	190635	191450	+	ATGATTACCGAACAACCTTACACTACTGGATTACCACCAGCCCCCAGAGTGAGTGTCATCTCTGATGAGAGCAAGGGGTGCAAAAAGATGCAACCGGGGAGGTACTACTTCTCCATGATCATGGACGTATCAACTGATGTCGATCAAGCCTATTTGACTATGGCTCCCGGTCGTTCTGGAATCGACTCCATGTCTCCTATAACGAGCATCGACATCCCATCGGAGTGGAATGGTTTCCAGATTTCCAACATTCCATTGTCGAGAGCGAGACCTATGGCACTCGTCATGATGTCAAAGGATGGAAACGATTTTTATCAAGTGGGAGTAGCACCAGCAGTTCCCAGACCCATTGCTTGGAACGATCCCATGATTGCATCTGGAAGTTTCGACGATAACACT…	MITEQPYTTGLPPAPRVSVISDESKGCKKMQPGRYYFSMIMDVSTDVDQAYLTMAPGRSGIDSMSPITSIDIPSEWNGFQISNIPLSRARPMALVMMSKDGNDFYQVGVAPAVPRPIAWNDPMIASGSFDDNTGLYTLTILHPQSRLNGDIVGQMVYRKTEDANQNYELTSLDQFFEPTVPGLTGLPEIRKPDPKPTEIRDVNKTVRAIPYVNTGESFGWPNGMVKVSADSDIGRTNQQQSSDSGYGVTPATAVMVMSGLLVGYLAVVMTR	Hypothetical protein	CDS
206	191769	192158	+	ATGCAGGCTACAATTCCCGCTTCCCCCAAACCCAAGTGCTGGGCTGACATCTCCGATACTTCTTCTAGTTCTGAAGATTCCAATTTCAGATCTCCCTTTGTGTACTTTGAAGATGTTGGTCGCGTCAGTCAATACCGAAGTGGTTTCGTCACTGGCAATCGTTCTTACCTGAACATCATGCCCAACTGGTCAGTAGTCAAGAGGGCCAGAGAAGCCAAGGTGCAACCCTGGTGCCTGATCGTTGGATCACAGAAAACATTCCAAAACTTTGTCCATTGGATCAACCACTCTGGACTTTGGGATGTTTTTGGTGAAGAGGGATTGGTGCACCTCCACTCCGAAGAGGAGTACGACGATTGGATCCGCATCCACAATGCTTATCAATTGTAA	MQATIPASPKPKCWADISDTSSSSEDSNFRSPFVYFEDVGRVSQYRSGFVTGNRSYLNIMPNWSVVKRAREAKVQPWCLIVGSQKTFQNFVHWINHSGLWDVFGEEGLVHLHSEEEYDDWIRIHNAYQL	GIY-YIG nuclease subunit SLX1	CDS
207	192281	192805	+	ATGGAAATTGTGTATCCTACTGGGTTTTGCGTGTACATTGTGGGGGAGAAAAAAGCCGATGGTACGATCAAACGTACATACGTGGGATACACGAACAACTTTGCCAGACGAATAAGGCAACATCGAGGCGAGATATCTGGTGGAGCCAAATGCACCTCACGCTTCTCAAATTGCCATCCATTGTTGATAATATCGGGATTTCCTGACAACAAGACTGCGTTAAAGTACGAATGGCGATTAAAAAGGTTGACCCTACAATGCAAAAAAAGAGACCCTTGGTTAAGAAGATGTTCCGCCCTGACAAAATTATTACAACTGACCCAAGCAACAAAGACATGCACTCTCAGGATAAACTTTGAGGACAATGTGCTTGTTCATTACTATATCCAAGTCCCTCAA…	MEIVYPTGFCVYIVGEKKADGTIKRTYVGYTNNFARRIRQHRGEISGGAKCTSRFSNCHPLLIISGFPDNKTALKYEWRLKRLTLQCKKRDPWLRRCSALTKLLQLTQATKTCTLRINFEDNVLVHYYIQVPQECIRDVSNATLITFVSHLPVPEVMEPKVVEVVEDNIIEISE	GIY-YIG type nuclease	CDS
208	193138	193563	-	ATGAGCGTTAATCAGGATTCAATGCAACTCGTCGAGGCAAAGAGGCAAACTTTACAGCAAGACAACATGATGGATTGTTTTACAGAATTCGTCGTGCCTCATCTGTACAATGTCCGGCAAATGACTGACGAATCGTTAGACAATAGTCCGTATATTTCCGAAAGTATAATGAATGGTCACTGTGACGTCCAAATGTACGATTTCAGCGGAAATAGATGTCATCCTTTGGATCCCAAAGTTCAAGAGATGGGTAAACTGGTCAACAAGTACAAGGATGGCGGCCTAAAGAGAACTCAGTCATCGTTTCTGTTCACCTCTCTCAAGAGAACGTGCAAACGCTTGGCCCAGAAAGTTTCGCTGGGCAACAACGACAAGTTGAGTGACTATGATCCAAGTTCA…	MSVNQDSMQLVEAKRQTLQQDNMMDCFTEFVVPHLYNVRQMTDESLDNSPYISESIMNGHCDVQMYDFSGNRCHPLDPKVQEMGKLVNKYKDGGLKRTQSSFLFTSLKRTCKRLAQKVSLGNNDKLSDYDPSSFIVQTMDK	Hypothetical protein	CDS
209	193638	194384	-	ATGACTACTCTCACTCTTATTTTCAAGGACAGGCAAGATATGATTGAACAGTTGTCCATACCGGCTGATCAACCAAAGCACATTAAAATACCCGATGGAAAGATCAAAGTGGTTATTAGCGGATGTAAACAGATGGTTCTGGACACGACGCCTTTAGTGCATAACAAACCAGCCATGGCAAAATCCACTCCCAGAGCAACCGAGGTACCCAAGCAAAAGGTCATATCCAAACAACCCAAAGATGTCGCTACAAAATTGGTTCCCGCTTCCGAGCTCGTCTTGCCCAAAAAATATGCATTGCATCATCTTTCCGCCGGTGACAAGATTGAATATTGGTCCAAAGATCGCACCGTAAACAAGCAAAAGTTTTTCCGAATTCGTAGTGGTGTGATCGTTTCC…	MTTLTLIFKDRQDMIEQLSIPADQPKHIKIPDGKIKVVISGCKQMVLDTTPLVHNKPAMAKSTPRATEVPKQKVISKQPKDVATKLVPASELVLPKKYALHHLSAGDKIEYWSKDRTVNKQKFFRIRSGVIVSVKGKKRFALVRRMDEPNPKNGSAWNVDPKSIVNVTRNASLSTAEREHLNDMVRTYQAEIDQIRGNVSFGDTDTSRYWSSPSAENDAESADENEAYPEEPEGERTINGCSLDDLLV	Hypothetical protein	CDS
210	194614	195000	-	ATGGATAGAATTGCCAAATTGGAACAAACTTGCGAAACTCTTTTGGCCAGAGTCGCGGAACTGGAAAAAAAGATGGAACCAAAGGTATCGGTTGACCAGAGCAACCTGTTCGCCGCGGTACCCCAGGCCGTTATTGGTGATATGGCAATGTATCTTGCGAGTAATAGGGGTCAACATGTCGGAATAATGTTCGAGAAAAGTCATGGATTCCTAATTACGCCTGAATCTATCACAGCGGAGCATGGTTATTGCTCTCCTTTGGACGTAACGAAGTACATTCTTATTGGTTTGCAAAAGCGCAACATTACCAAGATGGAATTCAAGAACGCTATTAAGCAAATTGGGCTCCTGTCCTTTTTGACAAAATTTAATGCTCATCTTGAATAG	MDRIAKLEQTCETLLARVAELEKKMEPKVSVDQSNLFAAVPQAVIGDMAMYLASNRGQHVGIMFEKSHGFLITPESITAEHGYCSPLDVTKYILIGLQKRNITKMEFKNAIKQIGLLSFLTKFNAHLE	Hypothetical protein	CDS
211	195112	195897	-	ATGCCAGCCGTTGAATATGATGTCATTATACACTCGTTGGCATTAGTTTATCCACATGCATTCAATCTATTTTCGCGGTCGTGTCGTTACTTGAACGATATATTGAAACCGCACGCTCAAGCATGCTGTGCAAAATGGACACGCAAAAAGGTCCTAATAGAGGGAGACGAAAAACATTATGCAACCGTACTTCCCAATGGATTGTTCACCGGTGAGTATGTTATCGTCGATACCAAGATTAACAAGCGAACCGAAACCAAAAACTACGTCAATGGTATACTCCATGGTCCCTACACCAAAAACAAGCACCGAACTGACTTTTTGAACCGATTGTATGTATCCGAAAGAACTACTGCAAACTACAAGGATGGAAAACTGAACGGACTATTTACCGTCTGG…	MPAVEYDVIIHSLALVYPHAFNLFSRSCRYLNDILKPHAQACCAKWTRKKVLIEGDEKHYATVLPNGLFTGEYVIVDTKINKRTETKNYVNGILHGPYTKNKHRTDFLNRLYVSERTTANYKDGKLNGLFTVWNHFSGKRYTATYLDGKLHGKETKYHLSGGVAEVTHYIHGVRHGTHKEFEMDGELTLECEYKDDKLDGPYVEYKDRKRVVMAGYRKGELHGTKMCFRPNGEISREEFWVQGGMDKCTKHPSTQKNKRRY	MORN repeat-containing protein	CDS
212	195975	197120	-	ATGATCTTGTTTGGCAATCCGGACTTGGAAACGTGCAAAATATTATCAAGGCAGGCAGAGAAAGAAGTTAGTGCCTTATTCAGAAGACCCAACAAGATGGAGTTTGAGAAGATTTACTTCCCATATCTGCTCTTTGCCAAAAAGAGATATGCCGGAAGAAAGTTTGAGTTTACCTTTAAGAATGGTCAAGAGGTAACTACGCAAAAACAGGATGCAAAGGGTATCGAGACTGTCAGAAGAGACTCTATTCCGTTGACAAAGGAAGTCGTCCAAAAAATATTGGACACGGTCTTGGTTGCCAAAGAACCGAGAGTGGCCGAAGACGGGACCTTGTTGCCAGCAGATTACACCCCTGAGATTCAAAAGGCGGTAAAAATTGCTCAAGATGTCGTGAGGGAC…	MILFGNPDLETCKILSRQAEKEVSALFRRPNKMEFEKIYFPYLLFAKKRYAGRKFEFTFKNGQEVTTQKQDAKGIETVRRDSIPLTKEVVQKILDTVLVAKEPRVAEDGTLLPADYTPEIQKAVKIAQDVVRDVYLNKIELGKVVITKAYSKERHEYMSPQPHIELAYRMSLRDPLTAPNKGTRVPYVVRKGNKEDKVWQKSEDPIYALRNGIPIDSEYYLEMLRKPLLRIFDPLIGEDQARSRIFTGEHTFNRAVAAMTTVPSFLQGDNGVTIHKRNKQCLVCKAVLHRGTNTCKNQAVCIHCSAEKERVADVFIDKIEAFNDSHVRHDRLKNWCLQCQGDLTAPVGCSNTDCGIYYLRFQYQSEFERARDDMMRFDLSW	Replicative polymerase delta, family B; fragment	CDS
213	197315	197662	-	ATGGTACACATCTTCAACCCGAATGACATTGAAAAGCAAGAGTCTGGTTTCTACTTTATGAAAGATGCTCATCGACCTGGTTTATTACCAAAGATTTTGACGGAATTGGTAACCTTGAGATCAAAAGTCAGAGGCATGATCAACGACAACAATTCCAAGATGTACAATATGATTTTGGACATGCGTCAGTTGGCTATTAAAGTGGTAAGTAATATACTGAATGTATTACGAATCTATAAACTAACACCCTTTGTAGGTTGCCAACAGTGTTTATGGCTTTACAGGTGCAGGATTGGGTATGATCGTTGCGCAAACACACGAAACAATGTTCTGACTTCTATTGTTTAG	MVHIFNPNDIEKQESGFYFMKDAHRPGLLPKILTELVTLRSKVRGMINDNNSKMYNMILDMRQLAIKVVSNILNVLRIYKLTPFVGCQQCLWLYRCRIGYDRCANTRNNVLTSIV	Replicative polymerase delta, family B; fragment	CDS
214	197828	199969	-	ATGGAACAAGACAAATCGGCCTACCGTCAGCGACAAAAATTGATCGAAGAGTTGCCCAATGACGAAGACTACCAACGGTTCTCCGAATACTTGGAGATTACCCCGTTTCATCCGGATGAACTCAGAGGTGAAGACTTGTTTTTCCAGGTGGTGGATATGGAAAGATCGGACACTAGAAGTTTGACCATGGAGGGAGACGAACAGCCTTTGGTTGCCAGAAGTCCATTGATCAAGTTTTCTGACTACGACAACCAAGCCCTACCCACCGTTCATCTGATAGGTCGCTCTCCAAATGGATGGACAGTTTGTGCCAATGTTCACGGCATGTCCCCTTACTTTTACATTGAGGTCGATCCCGAGTTTGGAGAAGAACACTGTGACACTCTCATGGATATGCTG…	MEQDKSAYRQRQKLIEELPNDEDYQRFSEYLEITPFHPDELRGEDLFFQVVDMERSDTRSLTMEGDEQPLVARSPLIKFSDYDNQALPTVHLIGRSPNGWTVCANVHGMSPYFYIEVDPEFGEEHCDTLMDMLENHLMEQYAKENTFYPFNKEPPSRHILDVSMVHNKKNLFFAKTNTDCFVKVTLLKPDYLRSIRDWIEDSTLTADKWKESAHKHPQGRFEMDEFPKFTGQWKTFESNLDYILRLVVNKELDGSAWIKLAGSDYIIREGRQKVSNCQVEVDVYYEDVEPLAKSNDSRWNEPAPFKQMSYDLECAAIDEKSFPEPSKDPVINISVVTWDFAKLRNADGTEMDGAIDKPWKKCVFTWGGCAEIPGSKVFNYETEKEMFEAYFKFVHVLQP…	Replicative polymerase delta, family B; fragment	CDS
215	200068	201078	-	ATGCTCGGATTTTGGTGTCATCCATCTACTCTGGATGCAGTCTATTATCACAAAGGATGTACTGATGGTGCGATGGCTGCCGCCGTAGCATTACTATACAATCCGCATCTTGTCGTAGAACCTTATGGATATGACCAATCGGTGGATGACCTGAACATTGAAGGAAAGACAATCATGTTTGTGGATGTCGCTTTGACCAAGGCCAAATATGACCAATTGTTTTACAAATGCAAAAAGTTGAGCATATTGGACCACCATAGCACGGCTCAACAAGAATTATACGGCCTACCCGGAACATTCTTCGATGTCAATCGTTCTGGTTGTGCATTGGCATGGGAGTACTTCTTCCCTACCCACCCTGTTCCCAGACTGTTATTGTACATTGAAAAGCGAGACTTG…	MLGFWCHPSTLDAVYYHKGCTDGAMAAAVALLYNPHLVVEPYGYDQSVDDLNIEGKTIMFVDVALTKAKYDQLFYKCKKLSILDHHSTAQQELYGLPGTFFDVNRSGCALAWEYFFPTHPVPRLLLYIEKRDLWKMDEEAEAFTTLFYKEFPPNPQVYWSLLIQNNQDLWFKSCIHLGRELKAQKDVVIKRLAEKSKTAVMKNLPQISVRVVQCSDHSIISDLGSYLANQHGVALVWYKDDRSGLYKGSLRSVEPHDCSIIATMFDGGGHKHASGFSTRLPIVGSYFEIQGSASPNQPVKKFKYRSRSLSNSPEQNSETFDKWAKDRQSKFNALPK	DDH family phosphohydrolase	CDS
216	201224	201565	-	ATGGAACTTTCCCTCAAGGAAAAGGGTATGAAACATGAGCATTGTCATGGATGTGAGAAGGAAACTGTGAAAACGGTGAACGAATACTTGCAACGCATCGATAATGTGGTGATTACAAACTCCCAACTGAGAGTCAGGATCGCGGTGGAAATGATGGATTACTTGTTATTCCGTCAATGTCCCTTGGCTATACTTTACAGAGAACCCAGGTTTCGACAGACGGTGCTTGCCCGTTTGGAGTTATTCACGAAGCAACCCGACTTTGGTCATTGCTTTGTCGATTCCTTGAGAATGGTCAAGCGGATTGACAAGCAAATCAAACTCGATGAAGCATCGTTGTAA	MELSLKEKGMKHEHCHGCEKETVKTVNEYLQRIDNVVITNSQLRVRIAVEMMDYLLFRQCPLAILYREPRFRQTVLARLELFTKQPDFGHCFVDSLRMVKRIDKQIKLDEASL	Hypothetical protein	CDS
217	201694	202923	-	ATGAAACGAGTTTGGAGTCAAGTGGAAGGTTCGACTGTTGTCAACAGGACTATTGGTGCAGTCAAGCGCAGAAAATTGAACGCCATCGAGTTCCCCATCCCAGGTCTCAACGAAGATGTGTGGTGCCAAACGCTCAAGTTCTTTACTCCTGAACAAGCCACCATATTACGAATGGTTTGCAAGTACTTTAGGATCGAACGTTTTGTGCGCAAGGAGAATGGAAAAGAGAAGCCGGTTAAGAATGTTTGCAAAGATGCTATCCTCGGCACTAACAATCCAACCTTCCTCACGGAGTTGCCGGGCGTTCGGTTAACCCAAGAAAAACTCCGCGTCTTAAAAAGCAGATGCCATCAACAAGATTGCGAAGTTGAACTATTCAAGTACGCCATAGCCTGCGGA…	MKRVWSQVEGSTVVNRTIGAVKRRKLNAIEFPIPGLNEDVWCQTLKFFTPEQATILRMVCKYFRIERFVRKENGKEKPVKNVCKDAILGTNNPTFLTELPGVRLTQEKLRVLKSRCHQQDCEVELFKYAIACGTTMKTSDWFDLAAKGSRKALDWVKELPTPWVTSRKGFMPGLYVRGDPDLIAEFTDHLQYQWNETRVYALMDSKLTDGKGLEIIYNHLIGRKVIPQLGSDKTFSLCVIASLITTHWYGPANPTKRAEALEMIDELTRALDTQQKINGEPVIDFTLIDTTCKSFKYEESSILYRLLGTGHVAHALMIWTFIKSLLPVGALLKVLVACTFDTTMMIRAVHKYVSEFTEEKQRELRDNPNYILNAQVLDRVRLSVFGRTAGQNRENIECY…	Hypothetical protein	CDS
218	203006	203578	-	ATGTCCTTCGAGATCATCGTTGCTTATGAAAAGGGAACTGGAGTAATAGGAGAGAATGCTACCCTTCCTTGGCGTTTATCCAAAGATTTACAACGTTTCCGTTCGATTACATCTGCCGTTCCCGAGCATAAACCCGATGAACAACTGATGAATGCGATAATCACAGGTCGAAAAACGTTTGACTCGTTCCCTGGAAAGAAACCTTTACCCGGTCGCTTGAACATTGTGATTACGAGAACACCATCGCATAGCACTAACCCCTTGGTGGTTTATTGCTCATCGCTTGATGAAGCACTGAAGATTGCTCACACTAGACCTAACATCCACAAGGTATTCGTAATTGGCGGTGGACAGATTTACGACATGGCTCTCAGACACCCTCAACTCTCAGTCGTGCAT…	MSFEIIVAYEKGTGVIGENATLPWRLSKDLQRFRSITSAVPEHKPDEQLMNAIITGRKTFDSFPGKKPLPGRLNIVITRTPSHSTNPLVVYCSSLDEALKIAHTRPNIHKVFVIGGGQIYDMALRHPQLSVVHATEVVTKTKVTNLDATFPIAMLTEPRMQETERQTIKVEDENNSVSEYSFITYVCNHD	Dihydrofolate reductase (DHFR)	CDS
219	203699	204628	+	ATGGAAGCAGATATTGATACCAGAAACTGGACACCAGTGCTCGATTTTCAGTTTGTATCGGATCTTCATCTCGAGTTTTATGATTGTACTCACAGCAAAAAGTGGCCCAAAGTACCCGCCCTCGCGTCATTATTGATCATTGCAGGCGATCTGGGTAGGGTCAACCAACCCCAATATTTTGCCTTCTTGAAGGATGTTAGTGCTCGTTTCAGACACGTCATCCTGGTTCCCGGTAATCACGAGTACTACCAAGCCCACAAACCTACGCACACTATTAACGATGTGGATGAACTGTTGAAGGACATGGAGACTTCACTTCCAAACGTTCACTTACTCAATAGAAAAAGTGTGATAATCGATAATGTCAAATTCATTGGTGCAACATTATGGACTGGGTGT…	MEADIDTRNWTPVLDFQFVSDLHLEFYDCTHSKKWPKVPALASLLIIAGDLGRVNQPQYFAFLKDVSARFRHVILVPGNHEYYQAHKPTHTINDVDELLKDMETSLPNVHLLNRKSVIIDNVKFIGATLWTGCPPEHRQTVQSGLNDYQLIYKDKGTGDDVTRRDWKKVTVDDTVDRHRYDLAFIKDEINNATLPTVVITHHCPTREHIALKYRNEGALNHGYHTPLEDNPEFVFKKPVVAWINGHSHSACNFTKTFDGHQVLFLMNCRGYPHEVVEGYSAERIGIIYKSDTDEFKAEETVSNDEIDDL	Metallophosphoesterase	CDS
220	204645	205181	+	ATGAACCCTGAATTGAGTGCGCTGGTACCCGAAGGTTGCGGTGCCTTGCTACTTGATCCCACTCAAAATAAATGTTTGATGATGGAACGCAATCCATTTTACGTCAACAATACCGGAAGTAAACTCGAGTACGAGTACCCTGGAGGTAAAGTTGATCCCGAAAAGGATGACGAGTCCATTCCTTATGCCTCGACTGCTGCCAGAGAATTGTTCGAGGAAACGGGCATTGTAATTTCCATCGACCAAATCCGAGAATCCCCTTTGGTCGTCTCCAAGAGTCCTGCTGGAAAAGGTGTTGGTTTGTACGTCGTTACCTTATGTCCAGATCAAATTAGATCGATGGAGACCATTAGAAAGGAAATGCTTCTCAAGTGTCAACAGTCTCCCACTGAGATTGAG…	MNPELSALVPEGCGALLLDPTQNKCLMMERNPFYVNNTGSKLEYEYPGGKVDPEKDDESIPYASTAARELFEETGIVISIDQIRESPLVVSKSPAGKGVGLYVVTLCPDQIRSMETIRKEMLLKCQQSPTEIEARTFEWLSLEDVKHDSTNKTDRRLKLPIRAFNRILIALLISNKLI	Nudix protein, MutT-like phosphatase	CDS
221	205315	205761	+	ATGTCGGGCACAACAAAGTTTGAGGAGGGAATGCAGTGCAAAGAGACGCGAAAGCGATTCAAAAAGTATCTGCAAGCCTCGTTTTGTGCCGAATTGTTGGACTTTTGGACCGCTCTCTGCAAGTACAACAAAAAGATGAAAAAGTCATCTCCTTCCTACGACAAGATGTACAGCATGGCGTTCGAAATTTATAACAAATATTTGACACCACATACCAGAAGGAAAAGTCAACCACGAAAAACAAAAGACAACAAACGATTCGCCAATATTTCCGAAGATTGCATTCGAGCCATCACCAAACAATTACATGATCCCGAGTTTGTTATTTTGGACAATCTTTACAACAGTGCATGCTCGGAAGTTACCTCGCAATTGCAAACCAAATGGACTGCTTACATC…	MSGTTKFEEGMQCKETRKRFKKYLQASFCAELLDFWTALCKYNKKMKKSSPSYDKMYSMAFEIYNKYLTPHTRRKSQPRKTKDNKRFANISEDCIRAITKQLHDPEFVILDNLYNSACSEVTSQLQTKWTAYISTNTNKNTHSIYSLV	Guanine nucleotide-binding protein	CDS
222	206045	207097	-	ATGACTTCTAAACCATATTCCACTTCCAAAGTATTGGCCATCGAAGGTCTCTTTGGTGTTGGGAAGAGTACACTAACTAGTCACATGGTTCATCACTCCGAAGGTTCCGCCATGGTCATACCTGAAGATTTTAACGCCAAGTTTTTGCAATTGTTCTACGACAATCCAGAGAAGCAAGCATTTGCCTTCCAATGGGGCATGTTGAAGATGAGACTATATCAAAAGAAGGCAGCGGCATTCCATAAGATTCAAGTACCTCCAAAACTGGTCCTTTGGGATAGATCGGTTTTGGGCGATTATGTGTTTGCCCTCTCAAACTTTTTGACTGGCTCCATTAGCAAAGCCGAGTTGGACGTATACGAAGATGAATTCGGATCTTCTTGGCCCTCGGACGTCGGT…	MTSKPYSTSKVLAIEGLFGVGKSTLTSHMVHHSEGSAMVIPEDFNAKFLQLFYDNPEKQAFAFQWGMLKMRLYQKKAAAFHKIQVPPKLVLWDRSVLGDYVFALSNFLTGSISKAELDVYEDEFGSSWPSDVGTTKTMEEIDAIIYLYDSPSSVKNRVENVRKREAEKGIPYDYYNVVDLVHFNILLCIARGQSKPVVFLTPGDYGNGDVESSSVIYKRLLDESQTIEKYKARLSIMAQQDAFNYLTTIKSHCTNEWEFRTRVLVLDESPSYNAKSRGEDIIKNEYRTDDVDLPEYVFIQIPEIDETTSPFKVPLDGMVPYPEWFRALVTYYLSRPWSTEKQLYLVLVAK	Deoxyguanosine kinase, mitochondrial precursor	CDS
223	207281	207703	+	ATGACATTCAGACTGCACGAAGGTTTATTTACTTGCGCGCTCGCGCGTGACCTGTACGAAATCGAAACGAGATGGCGCGATCCTGAATTTGGAATATTCGATATCCAGTACTTGGCTTCTTGTTTTGCCTCAAAGATGGAAAGTCGCAAATTTAACACTGATCAAATAAAGGATTACATGGACCCGCAAGTCCTCCTGGAAAACAACCCGTTTGTTCTCGACGACAAATTACAACAGCCGACCTTCAAACATTGTCTAAGATGCGGTGAAGACAAGTATCCAAACTTTTCGGACCAAGACTGGACAGACTCCATGAATACCCACCCCGTAATCTCCATCAGTCCAGGATACTGTGAACAATGTACGATAGTGCGCCGTACCGTGCGCGAACTCAATTTC…	MTFRLHEGLFTCALARDLYEIETRWRDPEFGIFDIQYLASCFASKMESRKFNTDQIKDYMDPQVLLENNPFVLDDKLQQPTFKHCLRCGEDKYPNFSDQDWTDSMNTHPVISISPGYCEQCTIVRRTVRELNFKITQNDD	Hypothetical protein	CDS
224	207774	208550	+	ATGGACTCATTCATACCGATATTCGAGTCATCTATTTTATCCGAAGACGTTCTCTTGTTTATGGACCAAGTGGAAAGTGGCGAATTGCAATTTAGCCTTGGTAAAAGGAAACGTGGTCACGATGAATGCACAGATACGGATCAACCACTGGCAAAAGTACAAAAGACTGGTAATGAAGATTCCTTACCTACAGATGAAGCGTCATTGGATTATTCACTTTCCGAGGACATATTGTACGAATCTGAAGAACATACACCCATCAACACCGGTAAACGTGAATGTCAAACACTGGATGACGCCGCTTCTCAGTTTAACTTTGCCCCTATCTCAATTACCAGTTGTGTTTCACGTCACAGTACGCAACTGAAGTTTGTGAATTTGTCCCCGTACTTTCGAATG…	MDSFIPIFESSILSEDVLLFMDQVESGELQFSLGKRKRGHDECTDTDQPLAKVQKTGNEDSLPTDEASLDYSLSEDILYESEEHTPINTGKRECQTLDDAASQFNFAPISITSCVSRHSTQLKFVNLSPYFRMTQKDAASKIGTSPQKLSSAWRSIPNRPTEQWPYQTVTKIEYQTKHIIQQTAYQAKEMETKINTWKPLLSSVDASIATEAKRRIEEIHFHYRVEIARLSVEYRNLQDCKKAFDQSFVVQLECKIVS	Hypothetical protein	CDS
225	208635	209231	+	ATGGCAAGCACGTGCAACCAAAGTATAGTCACCACCCTAAAGACAAAGTATCGGTGGTGCGATGAAAACGCATACCGTTTGGCGGCCAAACTGCCGGAAGGTTCCAAGTGTTACGTTTTGTTCATCTCCAATCCCGAGAGAAAGGTTGCCATGTATTACCAGGCATCCGATTTACCACAGACCGAGCAAGACTTTACCGACGCCGCCAAAAAAGGTATAGTTTGGGATTATCACGTTGTCGTCATCTGTTGGTGCAAAGATGGTTGGGTTGTTTATGACTCTAGTACAACGTTGGGATGGGCCGTGCCTCTGTTCGAATGGATGAATCGTACGTTTGGTAACACCAAGTATCCAAAACCCATGTTCAAGATTATCCCCAGGGAACAATATGTCCGGGAT…	MASTCNQSIVTTLKTKYRWCDENAYRLAAKLPEGSKCYVLFISNPERKVAMYYQASDLPQTEQDFTDAAKKGIVWDYHVVVICWCKDGWVVYDSSTTLGWAVPLFEWMNRTFGNTKYPKPMFKIIPREQYVRDYKSNRTDLEGRQIPAKNWPAWPAINQTPGKSESNLLEYVTMTGNPPPKGRVVELQGLKQFFYPLE	Glutamine amidohydrolase	CDS
226	209241	209600	-	ATGGGTGCGCTATTTTCCAGACGACCACCATTGGAATACGTGGTCTTTTCTCCATCGGTGTACGAGCCCGAAACGATTGAAGAGTTTAGTCAGTTTATCAAGACCCAAGAGCGAGTGATTACCATCGCAGGACAAAGCACCTTGGTAAACTTTAACGATAAATACGGGCAACAAGTGTTTGGGGACAAGACCAAGTACTTTGCTCACCTAAAGGGCCAACTATTTCCCAATGATCCAGTTTCGTACGTGTTTGTGAATACCACCCTATTGGGAAACAGCCATCAGTTTGTCAATCTTCCTTGCTATTTGGCATACGTGAAAGGAAAGGTTCATTCATTTGATTTTATTACCAACGTGTAA	MGALFSRRPPLEYVVFSPSVYEPETIEEFSQFIKTQERVITIAGQSTLVNFNDKYGQQVFGDKTKYFAHLKGQLFPNDPVSYVFVNTTLLGNSHQFVNLPCYLAYVKGKVHSFDFITNV	Hypothetical protein	CDS
227	209649	210011	-	ATGAGCAAACAAGTTGGTTGCGGTTGCACAGCAAAGGGTCGAAAACATTTGGAAGAGCACGGTTGTAAACTGCAAATTGTGCACAAGTTGCGCGATATGATCGATGCGAATGAGAAGATTCACGGTATTCAAGGCAAGGCTGCAAATGTCATGAACATCCTAGAGATTTTGTTTTTCCGTCAGTGCGGCCGCTCATTGTTTTACACCGAGCCCAAGTTCCGCGCCGTCGTCATGATGAAATTGGAGGAATTCAAGAGTCGCTCGGATGTTGGACACATATTTGAGCACTTTGACTTGCTGGCCAAACAAATCATCGTCGCTTTGGATGCTGAAAACAAAAATACTCCAAACAGTAAGCAATAA	MSKQVGCGCTAKGRKHLEEHGCKLQIVHKLRDMIDANEKIHGIQGKAANVMNILEILFFRQCGRSLFYTEPKFRAVVMMKLEEFKSRSDVGHIFEHFDLLAKQIIVALDAENKNTPNSKQ	Hypothetical protein	CDS
228	210161	210529	+	ATGACCAGTATACCAAGCGAAGTACTGAGAATCATCCACAAAAAGTCACAGATAGAATGGAACGACAAGGTAATCAAGATATTTGAAGATTTCATCATTCCCTACTTGTACCACGCCAGCACGTATTTCGCGGATCCTTATGTCTCGGTCTTGGGGAACCTGTCCCTATCATATTTTACCAAGACCAAAAGGCAATACGAATCACACTTTGTGCTCACGGCAATCAGAAGAATTTGCAAGCGATTAGCAAACGACGTATCATATGGCGCAATGGGTGATGTCTTTGGCGGCATTAATAGGTACAAGAACAACAAGCCAAGTCAACCCAGGAGAAAGTACAAAAAGTTTACTCGCGTTCGACCTAAATGA	MTSIPSEVLRIIHKKSQIEWNDKVIKIFEDFIIPYLYHASTYFADPYVSVLGNLSLSYFTKTKRQYESHFVLTAIRRICKRLANDVSYGAMGDVFGGINRYKNNKPSQPRRKYKKFTRVRPK	Hypothetical protein	CDS
229	210526	210879	+	ATGAACACATCTTTACCCAAAGAATTAACCACGTTAATAAATGCCAAGGCGAATCATTTAAAAACAGAAGCGCATCAAGAATTAACCATGCAAATATTTGACCAGTTTTTGATCCCTTATGTATACTCCACGCGAGGCAAACAGAGTAATCAAGATCCCACGTTCGTCACAATGGGAAAACTGGCAATCAGAACCGGAGATGCAAAGATGTTCGCCTCAACGTTCATGTTGACTTCCATCAAAAGAGTATGCAAGCGCTTGAAAAAGGAAGTATCCCATGGATCAATTGGACCAGTGTATTCGACCAGTGATCAATATTGTTACAGAGCCAATAAAAAGAATACATTCAAATAG	MNTSLPKELTTLINAKANHLKTEAHQELTMQIFDQFLIPYVYSTRGKQSNQDPTFVTMGKLAIRTGDAKMFASTFMLTSIKRVCKRLKKEVSHGSIGPVYSTSDQYCYRANKKNTFK	Hypothetical protein	CDS
230	210922	211758	-	ATGAAAATTTGTGCATCTTCGCAGATCTATTGGAACATTGAACAAATCTTCGAATCCCAAATCTCAACATCACACAAGAGGTTTAACGCGAATTTCGGGCAATATTCTCAATACCAAAACCAATTACACCACACAATGCTCAAATTACTTGCAACTATTTTCGGCTTCGTACTGCTATCCAGTGCCTTGGCTACGGATTACGTTTCCGTATCTTACTGCGATGTTGACCAAGATGGAATACAACGCAATTACGTTACCAACCACTGCTTCGACAATTCATTCACAGTATCTTGCAACGCTGCCTATTCCTCCGTTTTCCTGAAAGACTGCCAGGGAAATTTGCTGGGAACGTACAAAACCGGATCATGCATTGATGGTTCTCCCGTTTGGGCTGGTAAA…	MKICASSQIYWNIEQIFESQISTSHKRFNANFGQYSQYQNQLHHTMLKLLATIFGFVLLSSALATDYVSVSYCDVDQDGIQRNYVTNHCFDNSFTVSCNAAYSSVFLKDCQGNLLGTYKTGSCIDGSPVWAGKSVFITCDNFHPEAPNGWTADIVYPASTVNCDQNTEPVSSFFYASTCQNANRMGGNFTVAPCSADGITWYTCTSGCRCTPVGQTSHNSCYDNGQRAIRCGGVPIATPTASPVNVDVPMMQSSTSKILRDALLMTIIQVFLLWVLNL	Hypothetical protein	CDS
231	211743	212297	+	ATGCACAAATTTTCATGGGTTCATCCCGATCTCGACCGAAAGTCCGGTGAATGGTTCAATAAAACCAAAGAGGTTTGTCGGGTTGATCTTAAAGTACTGAACGCGAACCCATCTTTGGTAAAACTTGTTAACGACTGGTACACCTGGTTGACCACTAGTAACAATTGGAGTTTTGACAGAGTTCATCTCCGTGATCGTCTTACCAAATACTTGGGAGCTCTGTCCAAAAAAGGTGATTACATTGAACTCACCGAACCGGAATTGGAGTTCATCTTAAACTTGGACAAGTATGCATCCGGTAGTCTCACCAACTCACGTGTGGTGGAAGTGGGATTCAACAAGTTTGCCGAAGTGTGCAAAATGGGCATCGTTATAAAAATGCCAGATGAAGTGGGAGGT…	MHKFSWVHPDLDRKSGEWFNKTKEVCRVDLKVLNANPSLVKLVNDWYTWLTTSNNWSFDRVHLRDRLTKYLGALSKKGDYIELTEPELEFILNLDKYASGSLTNSRVVEVGFNKFAEVCKMGIVIKMPDEVGGRFLFICIGAADGGVKTCYVTPTYKSKINYQSKDQIPYLTLDQYKEYANKVK	Hypothetical protein	CDS
232	212323	212883	-	ATGTCTAACGCTATGGATATTGTCATGGAAAACACCAGCAAGGTCTTGTCCGGAAAGGTGGTAAAGGTCGAGATTGGAGACAACAAGATTGAGTATAGCATTCCCGAGGAGTACACCTTCTTTATGCGCACCATCAAAAACATTGTTGAGGATTTGGGGGAGTCCGATTCCGCCATTCCTTTGGTAAACATTGGGGAGAGTACGTGGGGTATTATCTATCGTTACTGCGAGGCCTACTACAAAAATCACGACATTACCGACGCTAAACAAATCAAGGAGTACTACGAGGTAAAGGAGGACACCAAGTTTAGCAGCCATCCTGAATGGGCAAGAAACTTGATCAACGGTTTGAACAAGGAGGACTTGTTCGCCCTCATCAATGCTGCCAACTACTTGGAC…	MSNAMDIVMENTSKVLSGKVVKVEIGDNKIEYSIPEEYTFFMRTIKNIVEDLGESDSAIPLVNIGESTWGIIYRYCEAYYKNHDITDAKQIKEYYEVKEDTKFSSHPEWARNLINGLNKEDLFALINAANYLDMPGLLDVACGKVAVMITGKTPEEIRELFGIENDFTPEEEQEIRKRNDWCDAAF	F-box, leucine rich repeat protein	CDS
233	213057	214286	+	ATGAACCCATTCAGAGACCTGTTTACATCCGGTGATGCCGCCGAAGGATTGTTGGCGAGATACACTAACATCGAGTATCTGCGTCACGGTGCCTTTTCGGAGGTGTTCAAAGCCTACGACGTTCGCGAGAGACGCTTCGTTGCCATCAAGGTCGTAAGATCGGAAATATTTAGGGTTAAGAACACGCCTACTTGGATATTAAAGCACATTATCAATGAAGCCGAGAGAGCTCAGAAGAGCACTTTTAGAAACGTTGTCAATTTATTCGATGTCGTGATCGGTGACTCATCCATCGCATTCTTTTCCGAGTTTTGTTCCGATGGCGACCTGGAAAGGATTTTGCGAGACCCTCCCGCGTACGTGTCGGAAGATGACTACTTGGAACGATTCTTGGTACAG…	MNPFRDLFTSGDAAEGLLARYTNIEYLRHGAFSEVFKAYDVRERRFVAIKVVRSEIFRVKNTPTWILKHIINEAERAQKSTFRNVVNLFDVVIGDSSIAFFSEFCSDGDLERILRDPPAYVSEDDYLERFLVQMISGVIEMKRAGLCCRAIGSENILVQCLPGKWPTFKISDLGMTKHLVCLHDWTAHTQSCDEDPQPEDAVGTSYIRSLGGILWRLQNTVRRSFDSDKQSVETSDKTPMKVIIESMLGNDEKDPSIYQVMRWLCKERRITQVPKIWMQFLQERFRLINATFPMNPIIPTLLLPLQNSDNHFENTALAPVRNLFTALQKPIQKEESDESNISSSQYDASFLLDSLIENMEMVMVYPGDGMQDVLQGESIETDGQPKSLPEHGGKLLVSQ…	Serine/Threonine protein kinase	CDS
234	214289	214675	-	ATGACCTCACTGACGACTGCTCGCCTATACAAATCGCTTCTATACCACGTCAATACTCACGCGAACAGCAACTTCTTCAAGAGGAAACCAGATGGATCCCAACTGTATTGCATGGTATACAACTCATCCGAGAGCAATCTTTTGGGAACCCCTGTAGATATTCACGATAAAACTCGACAGTTTGATGAAGTGCAATTCGTTACTGTTCCCGTTCATTTTCCCTTATATTTGGAACAACAAGTTCTAAAACTGGATGATTTCGAAAGCGTAAAGACGTGGATTGAAGAGTTATACTATAGAAACCCGGACGCCTCGGTTACCATCAACAATAATGTGATCGATAATTACGATATCGAAAAGTTTCCTCTGTTACATTTGTTTGAATAA	MTSLTTARLYKSLLYHVNTHANSNFFKRKPDGSQLYCMVYNSSESNLLGTPVDIHDKTRQFDEVQFVTVPVHFPLYLEQQVLKLDDFESVKTWIEELYYRNPDASVTINNNVIDNYDIEKFPLLHLFE	Hypothetical protein	CDS
235	214800	215078	-	ATGTCCTGGTCGACCGAATTTATATCAAAGTGCAAAACGATTGCTTTGGCTTGCTTTTGTATTCCGATGGATCAAGACTCCGAAACATCTGATTACACGACTATCGATGATCATCCTATTATACCACCAAAAGCATCAGGAAGTCATATTTTGGTGTATCTAGGTCCCGACATGGCTACCCACAAGGAATGTTACGACTCATCGGATGATGTAAAACGTAGACTCGATACACTGAAAGCGAATCGCTGGTTTTCGACATATAGAATAAATTACGCTTAG	MSWSTEFISKCKTIALACFCIPMDQDSETSDYTTIDDHPIIPPKASGSHILVYLGPDMATHKECYDSSDDVKRRLDTLKANRWFSTYRINYA	Hypothetical protein	CDS
236	215163	215489	+	ATGGATACGCAGGCTGATCATCGAAAAGAAATGTCGAATGCAGTATACCCAATCGACAAACTCTTTTCGGTCGAAACAGAAGATGAAAGAAACATCCGACAACTTTACATCATCAAAACATTTTTGACTGACGACAAATTTACATCGCGATTAAAAGAACATGATCAAGGAAACTTGGTCAATTATATTGCAAAGCGACTTCAAGAAAATAATTACGATGACCATTTTGTTAATCGTTGTAGTTGGTTTTTGCACATGTTGGAATTGACCGATGATCGTTCACTTTCGTACTATATCGACCGGTTTACTACAGGCATCGTCGAATAG	MDTQADHRKEMSNAVYPIDKLFSVETEDERNIRQLYIIKTFLTDDKFTSRLKEHDQGNLVNYIAKRLQENNYDDHFVNRCSWFLHMLELTDDRSLSYYIDRFTTGIVE	Hypothetical protein	CDS
237	215619	216413	+	ATGAGCACTCTCGTATTTAGAGGACACCTTCATTTCTCTGTCGACGGAATCGGAAAGTTGAAAGCAGACGACGGCTCCAAGTTCTTTGTCGAACGAAAGAATGGTGAACTCCACATTAAGCCCGGAGGAGGTGGAATCGATTCAAATGTTGTCATCAACAATGGAAGTATTTCATACAGCAGTGGAGGTTCGTCTTACATTGTCAACAGTGGCTCTGGTGTCTCCATGATTAACGGGGATGTCTACATCAATGGATCGTCCTTTAACAATAAGGTGGTCATCAATGGTATGGATATTGGTAATGTGATCAGGGAGGAAATTAGACTTCGAAAAATGGGCAGAAGTTTATTGGATGGTCCTAGTGGTAACGCAAAGACCGAGACACCAACACCTGTGGTC…	MSTLVFRGHLHFSVDGIGKLKADDGSKFFVERKNGELHIKPGGGGIDSNVVINNGSISYSSGGSSYIVNSGSGVSMINGDVYINGSSFNNKVVINGMDIGNVIREEIRLRKMGRSLLDGPSGNAKTETPTPVVDDGSIESYDLTSVVSRIEVQGSSSVHFKNDVVLSENLSVSVSGAGRVRLPGTQLDNLRANISGSGSLDCCQSTVKKANLAVSGSGKINNLHCVVECNASVSGSGNITCTAASSCSTDRSVSGSGKINIQKF	Putative auto-transporter adhesin	CDS
238	216456	217406	-	ATGACTCGCGAACTACCAGTCGAAGTTTGGCGATTAGTGGCTCAAAAGTTGACCAAGGTCGAGTTTTGTCTCGCAATGATGACAGCCAAGAGTGTTAAAAACTTTCGATATGGTGTTCCCATGATACCTCCCGAAAAACTCCCTCCTATTCAATCGTTTGTCGATTTTGCCGCCAGCAGTTGCAACCCCGCGCTCATGACGTGGTTGAGAAACAACAATTTTCCCCATTCCGGTGAAAGAGATATCATCAACAAAGTGGTCCACAGCAAATGTCTTCCCATGTTTAAGGCCATCCAAAAACTAAACTTGTTTTCTCTCAATCATATTCAATATACTATCGGAGAGGCATGTCTCGTTGGATGGGTGGAATTGTTAGAGTACCTGTTCGAAATATGCCCC…	MTRELPVEVWRLVAQKLTKVEFCLAMMTAKSVKNFRYGVPMIPPEKLPPIQSFVDFAASSCNPALMTWLRNNNFPHSGERDIINKVVHSKCLPMFKAIQKLNLFSLNHIQYTIGEACLVGWVELLEYLFEICPFVFNASSTNSYCPSYAFEDFYKRCIDHGRTDCFKFLITHITKPGAIPIKTYAEKAARVGRLGILEFLNEQGINWDQTSALYEACKGGHLPCLIYIHHNGGTFTNLRLCVDTKDEECKGYLHANGFECEHTHPEMASEFRRMCGTRRYGEEIEDRSDDSDSEDFDSYIEEEDAQSHTSDEEALY	Ankyrin repeat protein	CDS
239	217483	218268	-	ATGTCTCTGGATGTCGATTGTATCTCATTGGTGACTAAAAAAGTAGGGCGATGGACAAATGCGCTATGCAAATACGTGTCTCGCAGATGGTACACTGCTGCCTCGAAAGATAAGTATATCAGCACCAAAGAATTACATCCAAATATGATGGTTTTCGCAGTGTCCACCAACAATCTGGAACTGGTTCAGTTTGCACACAATGAACGTGTATTGCAAGTTGCTTCGCGTAAGTTCAAGTGGATACCGAACAACGATTGGTTATGGACAGAAACTACGAATTTGACCAGCAGACAACGACCATCAGCCAGTGGATACTTTAAGGGCAACCCCGATATTTTTGAGTTTTTGCTCAAGTCTGGTTATGGCATTGCGTTGGATGAGGTTTTTACAGTCATACGA…	MSLDVDCISLVTKKVGRWTNALCKYVSRRWYTAASKDKYISTKELHPNMMVFAVSTNNLELVQFAHNERVLQVASRKFKWIPNNDWLWTETTNLTSRQRPSASGYFKGNPDIFEFLLKSGYGIALDEVFTVIRNDNDQLLKMYLSFTNNYNQDDKKLFGLEMINATALKCIRYCIDEHPSIFDECHMVSAIRQDKVDIVQALKGLMNWPHNPCLIASEYGSSKCLKFMLQAGTPFDYYDCYNATDNLQCKIQLGYYRKNAY	Poxvirus-like ankyrin repeat protein	CDS
240	218573	219388	-	ATGGAATTACTCCCCTTCGATATACTATATTTCCATCTGGGCACAAAGTATCCCCATGCCTACAATTTGTTGACGAGATCGAACAAATATTGGCATGGCAAACTTGAACCACTCGGTGATGAACTGCGCAAAAAATGGACCAGAAAGGTGGTTGCCGTATTTAAGGACAAGCACCAAAAGCATTTGGCGACTTTATTGCCAAACGGACAATATCACGGCGAGTACACTGTCCATGACACGAGAAACAATAGACGTATAGAACTCATTACGTATGACAACGGAGTGAAACATGGTAAATATGAAAAGAACGAACTTCGCCAAATTCCGGGTAGATACGCAGTTGAACACCACTTTTCATCTGGGTCTTTCGTCAATGGACAGTTGCACGGGAAATGGCGA…	MELLPFDILYFHLGTKYPHAYNLLTRSNKYWHGKLEPLGDELRKKWTRKVVAVFKDKHQKHLATLLPNGQYHGEYTVHDTRNNRRIELITYDNGVKHGKYEKNELRQIPGRYAVEHHFSSGSFVNGQLHGKWRVWNEVGGYEAWFTKGKLNGKEVIYQKNRRTIVQVTHYKDGLKHGIHQKFNKDGAKILECKYNNDVLDGWYTEYVHTVFSKSRKHIHAHYSKGLLDGEKVFFGPNGSIIKIETWVQGGLYKTEQGRTLRNNGKSSRGRK	MORN repeat-containing protein	CDS
241	219439	220158	-	ATGGAGCAAATACTTTACCCTGCTTGGTACATTGAAACGATCCGTCGAATTTTCACGCACTCAAAAAGTAGACGAGTGTTCAAAACACACCCTTTTGGCTGCGTGAGAGTCGGATGGACCTGCAATTGCACAAATGGCACACGACAACATCCGGCATACCACTTGGACTGCTACAGGTGTAATACTGTTAGCAACTTACATAAAGAACCAGTGTACGACATCCCCAAACGGCTCTACGACATTATGGAACATGCACTCAACAAAGAACAAATAATCGATCTTTTATTACACCACGCTGAATTGCCTTTTCACTACAAACGCTTCTTCCACAAATTTTCAGTGGTCCGTCTCGCTACAATGCGTGTTCTATTCGGATACGATCATGTGCAAACCGCGGAG…	MEQILYPAWYIETIRRIFTHSKSRRVFKTHPFGCVRVGWTCNCTNGTRQHPAYHLDCYRCNTVSNLHKEPVYDIPKRLYDIMEHALNKEQIIDLLLHHAELPFHYKRFFHKFSVVRLATMRVLFGYDHVQTAEMIQFLCKSDQTIFTSAMQHVDSLLDENRTLTKEDVIVVRGTLLDLRDEIKIKTPSVVMPNPCILITAIRRCPIDPKLIHPVFIQPVIISPCVIGQLAQEWEKLRLL	Hypothetical protein	CDS
242	220238	220957	-	ATGGGCAACGCACCAACCGGTAAAACTACATGGTTTGCCCATTGTAGTTCCTTTGCTGTTCCACTTGAGTTTGGTAATCGTGTTATCGTCAAACACGGTGATCCACCGGCAGAGTTGGAACCAGAAGCATCTGAAAACCCTCACGTTTATTACGTCAATGAAGAAAAGTACAATGCTTGGAAACAGGGGATCATCACCAGTATTATAGACGAATACAACGAAAAGTTGCATGATGACCTAAACAGCGCCAATGCAAATTTGAACAACTTTGTAGCCACTATCCAACCTGGTCTCCTGACACCCCTTTGTTTTGCCGTGGTTCCATACGACACTGTCATGAAATTGACATCAGTGAAATGGGCTTTCCCTCCCGAAGAAACGTTCAAAGGTGAGGATATG…	MGNAPTGKTTWFAHCSSFAVPLEFGNRVIVKHGDPPAELEPEASENPHVYYVNEEKYNAWKQGIITSIIDEYNEKLHDDLNSANANLNNFVATIQPGLLTPLCFAVVPYDTVMKLTSVKWAFPPEETFKGEDMLFTVWPVIVKNEDGEGTQTKPSESEPKPTLVYTLYPLNLSMIPESYIDSETCDFKKQWMLFVKAHHEQLKPILSHKRNNGVFTFVVRSCMPEEDTTKFEGEHDVDI	Hypothetical protein	CDS
243	221041	221685	-	ATGGAAGACGAAATGGCCACCACGATGGTGCATGAGTTTAGACCTGAGGATTACAAACCAAGTAATACGTACGCCCCACCCAGCAAAGAAGCATCCAAATGCAAAGGTAAGGTAAGGACCGGACAAGATGACGGCGAATACATTTCGGAAAAGGATGAAAATGGGGTATACGTGTGGAAAAAACTCAAAGAGATGGAAGAGGTAGATTCCCCCGAAGCGTACTGGTTGCAGTTCCCGGAGAACAAACCACCCAAGTATTCAGTGACGGAAACAGTCACCCAGTTGCAGGAAATTGGTAAATTGTTGGAGGAGTACGACATTTTTATGTGCCGAGTCGGATGGAAAGGCGTTTACAATTGGTTGGATACTGCCTGGGATGTAGCATGTGACACGTTCAAA…	MEDEMATTMVHEFRPEDYKPSNTYAPPSKEASKCKGKVRTGQDDGEYISEKDENGVYVWKKLKEMEEVDSPEAYWLQFPENKPPKYSVTETVTQLQEIGKLLEEYDIFMCRVGWKGVYNWLDTAWDVACDTFKQNPRIAKLMKDANADEPEDVVSILFWSANLEYSAGKDRKLCLQHSLQTKDVEIVKDLMTKRFGKRFQWDGERDSAIIIKLA	Hypothetical protein	CDS
244	221742	222029	-	ATGACCGAAAAACCTGAAGTGAATTGTGTTGTGTGCGAAAGAGTTGGAAAAGCGGGTGACTTTTGGTATACATCCACTGGTCGCATCGAAAACTTTGATGTTACAACTTGGCCCGGAACTATGGGAACGTGGAACGATTGGCCAGCGTGGTGTTCGCTGTGCAGCAACCTCACCCCTTCTTCTGGGGCATATATGATGGCGAGGGTAGTACCACTGAGACAATCGATTCCATTCGATTGGGTGTGTAAAAAGTGTTACAAACGAGAAAGAGGCGATTATGCTTCGTAA	MTEKPEVNCVVCERVGKAGDFWYTSTGRIENFDVTTWPGTMGTWNDWPAWCSLCSNLTPSSGAYMMARVVPLRQSIPFDWVCKKCYKRERGDYAS	Hypothetical protein	CDS
245	222119	222652	+	ATGGCAGCAAATTACGATACTATTCAATGCACAACGCTTCAAACATCTACCGGATCCGCCACTTCCAACTACTACAAACCAGTAATGGTGTTCGGAGTGGCCACTTCCGCCGTCACTGCTTCTACCGGAGGTGTAAACGGTACTGCCTACACTTTTACCATTCCAGTTGGCACATTGGCATCTATTGGTCACTCATTGGAGATTATGGTAACCGGAACAACAGCCAACAACGCCAACGCCAAGTCTGTGGGAGTACAATGGGGTTCGGGAACCGCATACACATCCGCTTTGAAAACCAGCACAAACGCACCGTTCGATATGCGCTTCACCATCTTGAGAACATCCTCCAGCACTGTTGGTACGTTTACTGGGCATCTTGCGCACAATACTGGTGGGCTC…	MAANYDTIQCTTLQTSTGSATSNYYKPVMVFGVATSAVTASTGGVNGTAYTFTIPVGTLASIGHSLEIMVTGTTANNANAKSVGVQWGSGTAYTSALKTSTNAPFDMRFTILRTSSSTVGTFTGHLAHNTGGLSSNTFGAHFVSASNFDQDQTLSIIYNSSAASDIVLRNARVFVYS	Hypothetical protein	CDS
246	222679	223191	+	ATGGGAACGATAGTTCAAGCGATCGATACATCATCAATAGTATGCCAAACTGGTAATAACACCACTTCATTCTACAAACCATTGCTCTTGTTTTATGCGGACAGCGCTAACATTAGCGGGACGGCAGCAGCCTTGACAGTGGCATCTACAATCACCATTCCAGCAGGCATTTTGAGTGCGTATGGAAACGCATTGGAAATCGTATTGGTAGGACAAACGACGGCAACTGCCAATACGAGAGCGATTGGAATCAGGTTGGGATCTTTGACGTATAGCGCAAACTTGGAAACCAGCGCTTCACTGTACGAAATGAAGTTCACCATCAGTCGATATACCAGCAATACGGTGGCCAACTTTACCGGTGTATTGACACACGTTATCAACACTACCACGTTTGGT…	MGTIVQAIDTSSIVCQTGNNTTSFYKPLLLFYADSANISGTAAALTVASTITIPAGILSAYGNALEIVLVGQTTATANTRAIGIRLGSLTYSANLETSASLYEMKFTISRYTSNTVANFTGVLTHVINTTTFGAHNVTTNSFASSQNLEIMYSSPSNGENTIKSIRIYAY	Hypothetical protein	CDS
247	223207	223734	+	ATGGCGTTGCAAACAAGTGTTGTCAAGTGCAACCAATTATCGACCGTTTTGGGATCCAATACCACCATTCAGTACAGACCGGTAAACGTCATCTTTTATGCCACTGCTGCCGTGACTGCTAGTACTGGAGGCGCTCAAGGTACTGCGTACTCTATACCGATACCGGCGGGTTTGGTGAAAGACTCGGGTCATGGATTGGATATTCTTGTCATCGGACAAACAGCCGGTACTGCAAATGCAAAATCAATCGGTGTACAATGGGGTTCTACTGCTGCCCAGACCAGACCATTCTTGACGAGTAACAGTGGATTTTTCGAGATGAAGTTTCACATTTCAAGAGGATTGTCCAATACCAACGGTGACTTTACAGGTATCCTGGAACATGCCGATTCTAATCGA…	MALQTSVVKCNQLSTVLGSNTTIQYRPVNVIFYATAAVTASTGGAQGTAYSIPIPAGLVKDSGHGLDILVIGQTAGTANAKSIGVQWGSTAAQTRPFLTSNSGFFEMKFHISRGLSNTNGDFTGILEHADSNRMFGSQDITCSSFDSDQNLNIVYTASAANDVIFRQARVWAYGN	Hypothetical protein	CDS
248	224116	224871	+	ATGGACGGGCTTCTCGATGTATTACCAACAATTTTTTCCAAACTTACGGATGAGTTCCAAACGCTTTGTAAAATGCCCTTGGTTTCCAAATCGTGGTACGATGCGTATCACAATGTTGCGTTTAAAATGCTCAGAGCCAAATTTGATCGATATCTAAAAGTTGTCAACGTCCCATTGGAAAAGTTTGAAGATTTGTGTGGACTGCAATATTACTACGTAAAGGTCGATGGAAAGTTGGGACAAATACAAGACGACCAGGATGATCCAGTAGATTTCGATTGTGAATACGACGACGAAGAGCAACTCATCAATTGGGAGTATCCATTCAATCCCAAATTGCCAGTTGATATATTTAAAGGGTTGATCTCGGAACCCGACTTGTTAAGTACTTGTTTTACC…	MDGLLDVLPTIFSKLTDEFQTLCKMPLVSKSWYDAYHNVAFKMLRAKFDRYLKVVNVPLEKFEDLCGLQYYYVKVDGKLGQIQDDQDDPVDFDCEYDDEEQLINWEYPFNPKLPVDIFKGLISEPDLLSTCFTSFTYYKKMSLHISHPCTVDHMCWLSLDGQQNYFTTPQEWFPIYQPFKTYVSIGVNVRTGQFGIYYNAEENGYNFIIPKTTAYDIMRNRYGMEEIGNKLRDLGSDGIIVKWNSTGMYLQ	Hypothetical protein	CDS
249	224918	225232	-	ATGGACAAGATATTTTTCAGGCTCTCTTTATGTGGGTGGACAAGTGCTGGCAGCGCTTGGTTAATGCGAAATGCCCTGGGATATACCACAGAGCCGCCGAGACAATGGGATGAATGGGAATATTCCGATGAATTTTTGATGGAGTATTTGCGAAGCGAAAGGTACAAATCTCACTATCATCTTTTCCGAGCGAACATTTGCTGGAATAATATGGATGATTCCCAACGAACTCAGGCCAAACAAAAATATCAGAGGATTAACAAAGAACATTTAGTACTTAGTCGTAGATTCGTCACGTATCACGAAAGCAGATAA	MDKIFFRLSLCGWTSAGSAWLMRNALGYTTEPPRQWDEWEYSDEFLMEYLRSERYKSHYHLFRANICWNNMDDSQRTQAKQKYQRINKEHLVLSRRFVTYHESR	Hypothetical protein	CDS
250	225290	225751	-	ATGGGTGTCGATTTTACTTTGTTGAAAGGCTTGGGCTTTTTGGTTCCCATCTCATGTTTGCCCAAAGATGAGGATGTCATGTGTGAGTTTAGAGACGCAGTTTACGAGGATGATACCGTCGACTTTAGTTCTCAGGACAACTACGGAACAAGAGGTCAAGACTTTACTCCCTATGCGTTCATCAATTTCAAAGATGAGACAACGACAGTTTACGATGGTAAAATTGGAGGGACTCCCTTTAGTTTGATATTATTTGGAGTGTACACGGAAACGAACATTATCAAGGGAGGAGCAGTAAAGCCTTTTGCAATCTGTTGCCAAGAGGAATGCAATCTCGACGACGAAGCAGCGCAAGTGAAGACGAAGATTATCGAAGCCGTAAAATCCATCAACGAAGAA…	MGVDFTLLKGLGFLVPISCLPKDEDVMCEFRDAVYEDDTVDFSSQDNYGTRGQDFTPYAFINFKDETTTVYDGKIGGTPFSLILFGVYTETNIIKGGAVKPFAICCQEECNLDDEAAQVKTKIIEAVKSINEEIAKQVEVNGLFGEWLFSYFS	Hypothetical protein	CDS
251	225866	226207	+	ATGGACATGATCACGGTTGTCGATGGAGAAGATTACAAACTTGAAGTGAACCTTTCGAGACCTTGCTCGCCTGTCACTTTGGAAGCGATCCGAGAGTATCTAGTATCCAATAAGCATACCACAATGTTCAAATACACTGGGTACTGGAAATATCAATTCTCCGTTAAAACCAAACCAATTGTCATCAACGGCGAAACGTTTGTGATAACAGGTTTTGTTGGTGGGACGTCTGATTACATTTACAAATTTTCTCCGGAAGAATCTACATTGTTCGATGATTTTAATTACGCTGGTGGTGGCAGTGAATGCCCTTCGGATGTGTACATCGAATTTTGTAAATAG	MDMITVVDGEDYKLEVNLSRPCSPVTLEAIREYLVSNKHTTMFKYTGYWKYQFSVKTKPIVINGETFVITGFVGGTSDYIYKFSPEESTLFDDFNYAGGGSECPSDVYIEFCK	Hypothetical protein	CDS
252	226233	226865	-	ATGTCCGATTATTCAGAAGAATATGGTTTTTACGAACCACCCAACTTTGATAAACTCGAAAAATACTATTTGATATCGACCAATTCGTATGCTCATCACGACGATACCCAAATTGCCAATTTTGTTGACAGTGCAAAGTATCCCAATATTTACGAGAGACTCAACTCGCTGACAGTGAAAGATGTGAGAAAAATGTCCATCAGACAACTTCGCGATGCACTAAACATCGAACCAGAACCCGAAACATGGACCGAGCACACGGAAAAAATGGTCAACAAACTAGACGAAGAGTTGGCTGGGTTTGTGGAGGAATATCTCGAACCTTTACTCAGACGACCCGCTCTATGCGAAATGATCCACGATGAATACTTTGGTTCATCCGATGAACATCTGCCTGTG…	MSDYSEEYGFYEPPNFDKLEKYYLISTNSYAHHDDTQIANFVDSAKYPNIYERLNSLTVKDVRKMSIRQLRDALNIEPEPETWTEHTEKMVNKLDEELAGFVEEYLEPLLRRPALCEMIHDEYFGSSDEHLPVVTVKCLKWVCNEHSEHPKTRCTECSSTICLECGGGYSSQHKTDEDGNGKWCISCQDCTEKRRHEFVDVLPNGRTLAL	Hypothetical protein	CDS
253	226973	228004	+	ATGATCAAGAACGACGAAACCCTCACTCCATTGACCAAGATACGTCAGCAGTTACAGCAGTATGAACAGACTGGATCAAAGAAAAGATTGACGATATTGATTGCTACTGGATCATACAACCCTGTTCATCCGGGTCATTTTACCATGTTCAACGTTGCAAAGGAACATTTGGAAAAGAATCACGATGTACATGTCATCGGAGGTTTCATTTCTCCCAGTCATCAAGAACATGTTTCCAAGAAGTTGGGCTCTTTAGCGATGAAAAGCGATGAGAGAATACATTTGTTAAATTTGGCCACCGAAGATAGCGATTGGATACAAGTTTCATCTTGGGAGTGTACTCAACCATCTTTTGTTCACTTGGGTATTGTCACAGAAAGCATCGAACAGTTTGTCAGA…	MIKNDETLTPLTKIRQQLQQYEQTGSKKRLTILIATGSYNPVHPGHFTMFNVAKEHLEKNHDVHVIGGFISPSHQEHVSKKLGSLAMKSDERIHLLNLATEDSDWIQVSSWECTQPSFVHLGIVTESIEQFVRQSLNIDVDAFYLCGSDLALKAEFHVGSRNMKFVCVQRPGSDHQLVQERAEYLEIVEQTSKRIVDALQKIQDANGHFEDMDEELLTDLKTPTVANRVLQTLGLNDEPMEFVKLTQRTLIRKMENEAREKNTLVFMPASIAMPLEAKYKYEFVLVEDWSSDLSSTKVREHMTAKKDLSVLVLYSDMCRVSKGWIKVYHHIRDKYLWSDIAYE	Nicotinic acid mononucleotide adenylyltransferase	CDS
254	228087	228545	+	ATGAGCACCAAAGGAAAGAAAGAATATCTCAAACGCAAACAAACAACGTTCATCAACAAAACCAAGGATGGTGCCAATAGTATTCAGAAGGGTACGGGTAAGCGACCCGTAATCCATACCAACAAGAGTATACCCATGGAGTTGTGGATGCTTATACTTCACAAAAAACACGTAGAAGAAGAATACAGATACAACACAATGATGGATGCCATTACAGGATTTGTCATTCCTTTCATCTTTGGCAGGGTACCTTCCGGTTATTGGAGATGGAAACCATCAGAAAAAAGTTTTTTTATAGGCACAACAATAGATCAAGGATCTCCTATCCCCTCGTTTAGATGGTTAACAGCGATAAAACGAACTTGTCGGGCATTTCATCGACAAACATCCCAAGGTGGT…	MSTKGKKEYLKRKQTTFINKTKDGANSIQKGTGKRPVIHTNKSIPMELWMLILHKKHVEEEYRYNTMMDAITGFVIPFIFGRVPSGYWRWKPSEKSFFIGTTIDQGSPIPSFRWLTAIKRTCRAFHRQTSQGGENGGYYSDYFGWNEQMYDE	Transmembrane protein	CDS
255	228663	229226	+	ATGAACATACCATCAGATGTAAAAATACTGGTCAGGACCAAAATCAAAAAAGAGATGGACGATCATACAATCCGGTCAACGTATAAATGCGGCGTATACGGGCCGCCTCTCCATTATGCCTGGCAGGGTAAGTTTAATGAAGATACGCTCGATATGAGGAAGCAAAAGTACAAAGAATGTATCAAAAATGATACGAAAACATTCAACAAGTCCCTGAAAAAGATGTCTATTCCATCTACAGTCAGAAAATTGATCTGTCAGAGTAAATTGATAAGGCGCTATATCTACTACCACGAACAACTGACCAGCGTTTTTGCTGCAAATACGTTTAAACATTGGAAAAAACTAGAGAAATTGCTGGAACAGGATCATGCAGTCTGTGCTACACGAACGGGAAAC…	MNIPSDVKILVRTKIKKEMDDHTIRSTYKCGVYGPPLHYAWQGKFNEDTLDMRKQKYKECIKNDTKTFNKSLKKMSIPSTVRKLICQSKLIRRYIYYHEQLTSVFAANTFKHWKKLEKLLEQDHAVCATRTGNGTVEFCQFVFNTPKWFYEQTGEKIPCKDPHLCTLISVEWDYIRQVHAHGVNNNT	Hypothetical protein	CDS
256	229626	229928	+	ATGAACTTGCCAAGTGATCTTGCGCGAGTCATCCGAGTCAAGGAGAAACAGGAACGCAAATGCGCAGCAAAGGTCATCAAGAAGCAAATTGATGTACTTGTCAGAAATGTCAGAGAAAAGGCTGACACTGTTAGTGCGGATACAGTCATGAATTGGAAGCATCAGATCATCGGTCTGAAAAAAGAATATCGCGAATGGGCCGATAAAGAATACGTGGACCCTCCCTTACCGGCAAGAAAAGAAGACGACTTTTTTGGATGGAGAAGACTTAATCGTTACTATGTTTACAATGCATATTATTGA	MNLPSDLARVIRVKEKQERKCAAKVIKKQIDVLVRNVREKADTVSADTVMNWKHQIIGLKKEYREWADKEYVDPPLPARKEDDFFGWRRLNRYYVYNAYY	Hypothetical protein	CDS
257	230179	230745	-	ATGGACACCGTCGCCAAAGTAAAAGAAATCTTCAACAGCCATATTGTTCCTTTGCTAAAGGCCAAGAAGGATAAGAAGAAAACATTCGATGGAAATCTTGTTTGGTCCAACAACGATAGAAGCGTAATTTGGTACAGTAGCGATCAAGTATTCATCCACGTCAACAAGGACATGGTCGAAATTGTGTTTGAGGGAAAGCCCATTCAGTATACACCAAACACGATAACAGAATCAATCCCACAAAAGTTACAAACGTGGCTTGAAACTTTGCGTGAGCGATTAACCCAAGATGATTTAGCCAACGTCGATCAAACCATTTGCACATCTCAACACTTGTTAAACCAATACTATAGCACTTTTGGTATGCAAGCAGTTCAACCTCAAGTCGGTGCTTCTGAT…	MDTVAKVKEIFNSHIVPLLKAKKDKKKTFDGNLVWSNNDRSVIWYSSDQVFIHVNKDMVEIVFEGKPIQYTPNTITESIPQKLQTWLETLRERLTQDDLANVDQTICTSQHLLNQYYSTFGMQAVQPQVGASDNGVGFTFKLGNATLLGEAIGETLNFETMDGSLELSGLVGTVTPLAIKYMESQLKK	Hypothetical protein	CDS
258	230830	231261	-	ATGTGTTTCCCACAACTCTTTATATCTGCTATATTCGCGATACTATGCTGTATTACCTTCGGAACGCTCTTTGGCATTGAGGCCAACAACATTACTACTTGCAGTAGAGAACAAATATTGGACTGCTATATTTCCCCTGATGACCAATATCAAAAAATCTACAATGTTACCTTTACGTCTACCATATGCTCTGGTCTGAAGACTATAACTGTATCCAAAACAGTGTACTTGGCGGATTGCGAGGATCTCAGTGACGTACCACAAACCTTCTTTTGTAGACTCGAACACAAGGATGATATCTGCTTTTTGGATGAATCGAAAACAGTGTTTATAATATTTGGAATTGCCATGGGAAGTGCTTGCGGTTTGATATCGATTATTAGTTTCATCCTTTTAATG…	MCFPQLFISAIFAILCCITFGTLFGIEANNITTCSREQILDCYISPDDQYQKIYNVTFTSTICSGLKTITVSKTVYLADCEDLSDVPQTFFCRLEHKDDICFLDESKTVFIIFGIAMGSACGLISIISFILLMVYCFQIKMRD	Transmembrane protein	CDS
259	231340	231798	-	ATGGGTGTTGATTGGACTTTGTTGAAAGGCTTTGGTCTCATCTTTCCAGTTCAGAAACTGACTGAGGAACAAAGAGAGGTCATGGGTGATGAATTTTTCTTTGATAATCCGGAGGTAGAGTTTCATGCTCAAGATTATTATGGCAGTTGGGGACAAGACTTTACCCCGTATGGTTTTGTAACTTGGAAAGCAGAAACTGAAGCAGTGTTGGATACAAAGATCGGACACACCCCTGGTAGTTTAATGCTCTATGGAGTTTATCAAGAAAACGACTGGATCAAAGGTGGAGCAGTCAGGCCCTTTGCAGTGGCTTGCGAGACGGATGAAGAAATGGACGAAGATAAACTGGTACTGAAGCAGAAAATATTGGATGAGATCAAAAAGGTTGATGAGGAGTTG…	MGVDWTLLKGFGLIFPVQKLTEEQREVMGDEFFFDNPEVEFHAQDYYGSWGQDFTPYGFVTWKAETEAVLDTKIGHTPGSLMLYGVYQENDWIKGGAVRPFAVACETDEEMDEDKLVLKQKILDEIKKVDEELATIIETSGVYAQWLFSYFS	Hypothetical protein	CDS
260	231886	232293	+	ATGAACGGCTTAGTACCACAAGAGTTGATCAGTCTGATCTATGCCAAGGCTGATATTTTGTCGATGGTATCCTATCAAGGCACAATATTGGAGTTTATATCTACGTTAGATCGGTTCGGTAAGGCAGACTTTTTAAAAGAAGAGTCGGTTGTTAGTTCAATAGTTTATGCCTGTCAGAGACGGATGTGGTTGAACGTTCAGTATAGGATTAACATAGAGACTGTAGATGTATTCATTTCCGAACAACATATCGTGTTTGACTTGGCAAGTCGCAATATTCTTGCGTTTGTGTGGCTGGGTATTCCTAGTCACGGGACGCTCGTGTACGGGTGCGGAAAATCGTTCCGGGGTACGGGACAAAAGCATGTGGATGATTTTATCGACGAAATTATTCAACGA…	MNGLVPQELISLIYAKADILSMVSYQGTILEFISTLDRFGKADFLKEESVVSSIVYACQRRMWLNVQYRINIETVDVFISEQHIVFDLASRNILAFVWLGIPSHGTLVYGCGKSFRGTGQKHVDDFIDEIIQRSK	Hypothetical protein	CDS
261	232278	232844	-	ATGGAACATGCCGTTCAATGTGCGTTGTCGCGAACAGAGTTATTTTTAGACGGAGAAAGTATCTTTAAATCGGAAACATCAGACCAGTGGTGGACAAACGTCCATAGAACCGGTGGACGGATATTATCCTGTACTGGGGGACGCATCGAGTTACCCCAAGTTACGCTCGCTATTACAAATAATCTAGTATGCATCATTGACAAATGCATCCGAAAACGATTTATAAGATACGCTCATGTAGATGGGTTGGATATGATCATCACCGAAGAAGAGGTGGCAAATGGGTACTTGTTGACCGTAGAAGACAGGAATGTGTACGATGTACTCTTTCTTACTTACAAACTATCGATTGCTTGGGAATTGGATGATGGAACAGATAACCTCGTTCGGGATTTACAT…	MEHAVQCALSRTELFLDGESIFKSETSDQWWTNVHRTGGRILSCTGGRIELPQVTLAITNNLVCIIDKCIRKRFIRYAHVDGLDMIITEEEVANGYLLTVEDRNVYDVLFLTYKLSIAWELDDGTDNLVRDLHDLVGSLGSQIEYEAVVSTKQNATVEQVSLMKKRGWKVCTLDQVRELYPNLVYFDR	Hypothetical protein	CDS
262	233162	234196	-	ATGGCGCATTATTACGAACCATACCCAAGTATTTTTTTGGGCGGATGCATCAAACAGAAGTTATCTACCAAACCCACAGTGAACCCGTTTTATGTTGTCAGTTTTCAGCACAAAAACAAAGGATTCAACAAACAATTTGCAATTAAAAAATACCCTTCGAATGAGGAATGTGTTGCCGCTTGTGATCAGTACAGAAGACAAGTATCCGATCAATATGGATACACCTGTATCCGCCCAGTGTTAACCGAATCTACAAAGCAGTACATTGCTGGATTTTTTGACGGTGATGGTTGTTTAGAACTTTGCAAAACTAAAGGAGAACATGTCCATTTTCGGGTTACTATCGGCCAGAGCCAGATAGAAGGAATTCCGGATGTTCTCAAGTTCATCTCTGAGTGT…	MAHYYEPYPSIFLGGCIKQKLSTKPTVNPFYVVSFQHKNKGFNKQFAIKKYPSNEECVAACDQYRRQVSDQYGYTCIRPVLTESTKQYIAGFFDGDGCLELCKTKGEHVHFRVTIGQSQIEGIPDVLKFISECYRATYTFNDPMAEKAKRKDKHKVKRKPHHIIRIGGCYCVWFLLDVLVPYSILKSGQALCALRMMSIEHSERPKMFASFYCMKEMDFYQRIPIDSSDPRLTPAYITGMFDAEGTVASSRITSISIAQDSSPNLLRAILLKYGNPESTQNLTAEVNICGPYAEKLMRNMLRYSISKRSQIEAALQMRDYRKRKTLTEDLQQEFIRELKRAKKM	LAGLIDADG homing endonuclease	CDS
263	234251	235468	-	ATGTATTCAAGCAAAAAGTACACCCCTTGGATTTTGGCTGGTATCGGCGTCGTTGGTGTCACTGGATACCTCGCTTACAATCAAGGATGGTACGATAAATACATGCAAGGTGCCTCCCAAAAGCAGGTTGCCGCTCAGACCAAGCAGGCCCAACAGTTGAACCAACGTGCCGCTTACCTCAAGCAACAGGCTGCTGCCACCGGTGACTCTGGTTTGTACGCCGAGGCCAACAGATGCGAACATCAGGCTAACGCCATCATGTACAAGTTGAAGCAACAGGCTACCACCACTGCTGCCGTTCAAGAGCCCGTCAAGGCCGCTCAATCTGCTGCCGTCCAGTCCGCTACTGCCGCTCAAACCTCTGCCGATGCTGCTCAAAAGGCCGTCCAAGCCGCTGGT…	MYSSKKYTPWILAGIGVVGVTGYLAYNQGWYDKYMQGASQKQVAAQTKQAQQLNQRAAYLKQQAAATGDSGLYAEANRCEHQANAIMYKLKQQATTTAAVQEPVKAAQSAAVQSATAAQTSADAAQKAVQAAGQHPQAVQAAKQAQTAAQVAKTAATQAKATQNPAEVAKQTQVAANAAVVATQQANVATQVATQQPAAAQQPAAQQNMIAEASTGMADQFDVQYPGFPGTELDFISNFNGADEQATKDFQQQQGVPRPTQIGNVHQPVDQFLGSYRDFEFYNSGCSPAADAYVYSSSDVAPNAPGPMASGIDSATVLKPSAYPDVVSADGFSQITIDGPRSAVFTDNIFDDGTALSRRFNQNYDLRSDLQPQIYNPEMMAGFGVSISTHGAFSNNTMP…	Transmembrane protein	CDS
264	235664	236869	-	ATGGCTTTTCAACAAAAGGGTGCCGCGAAGGGTGGAAAGGGTAAGGCCAAGTTTGAGTTTTATCCGATGAAGAAGATCCCTGCCTTGATGAAAAAGTCTGTGGATGAGAAGGACGGAAAGGTGACGTACACTCCCAATGCCGAAAAGTTGTACATTACCAAGTTTTTGTCCGAGGGCATTGACTCCAAGACCAAGACTCCCTACAAGTCTGTGCATTGCAAGATTCACTACGTCGAGGGTGATCAAATCTACATGCCCGGAATCTCCACTCCTCTTCTCAAGGTTTCGTGGCCTCCCACTTTCCAAACCGGTGAGCCCGAAGAACAGGCCGCTGCTAATCCTCAAGGTGCCAACTTTGGTGGTTTTGCAGCCGATGATGCTGCCAAGGAGGGTGAGGAA…	MAFQQKGAAKGGKGKAKFEFYPMKKIPALMKKSVDEKDGKVTYTPNAEKLYITKFLSEGIDSKTKTPYKSVHCKIHYVEGDQIYMPGISTPLLKVSWPPTFQTGEPEEQAAANPQGANFGGFAADDAAKEGEEPKNAAAEAKKAGGKLTLTCHIVPPTDVDENGEEEVFYTMKPETEKAVGAFSTPEVLGDFIDYMDAFDEAVIGFNYEEMKKDPVWALGRKSKQTVLESMTRSIKPKGPNQKGVVQPYTLKIKIKTDPTTGDLRKGANGTALFKYNYNFSQETYDVNNPETHKFIPITKPEEGNKYIWESITRNSLVRPIITEATQWKAGENLGISWHLNQIVIYQEGMPMSGSQAPQECAFDDEDDAPANNTNAGAKRKASEMAGADDEEGPDAKKQ…	DUF2738	CDS
265	237043	237807	-	ATGAGCCAAGTTGTCAGGAAAATTGCCAACCATCCAATGGCTGCATTGACCATCGGAGTGTCGATCGGTACTTTATTGGGCGTTGCTCTTTGCAATTACAAACCCGACAGATACGAAAATCACCAAGTGTTACAACAAGTCGTGCCCAAGAATGTGATTGACCACCGAAAGGATGGCGTGAAACCATTCCAATATTACACTCTCAACGTCGCTGACGAAAATAACAAGGCGGTATATCAAGGAAACGTTCTGACTTTATGGAACTACCCTGCTCATTACGTGGTCGTCGGTAATCACGGGTTTGAACTGTGGAAAAAGGACGATTTGGAGAGGTCGATACAGTCCATGGAATTCCCAATGATCAGAAAAACCAGCGTCGATGGAACCACTGTGGCCGTT…	MSQVVRKIANHPMAALTIGVSIGTLLGVALCNYKPDRYENHQVLQQVVPKNVIDHRKDGVKPFQYYTLNVADENNKAVYQGNVLTLWNYPAHYVVVGNHGFELWKKDDLERSIQSMEFPMIRKTSVDGTTVAVPYFIHPPIKRCIRDVDIRGWDGKFFVCSLEFGKPAYNWIVDKSVNGGKVVRERPLELKFVDSDGQLRIATITGMYDHAQDFPSIELMNAQSQSQQQQSQKRDDDDSDYEDDMPEDEGYDDY	Hypothetical protein	CDS
266	237973	239148	+	ATGTCTACCGAATCTCATAGTCACATCATACCGGACTACTCAGTGCCCAATATTTACAAAGACGAATACAATATCGGCTACTCTTTACTGATCGACAAGGTCATACCTTTCGACTTTGACCTGCTTGTTATGGACGATGCTGACCAAACAATGGCAAAATTGAAGGTTCATCGAACAGTATTGCAGGTTTCATCCGGATACTTTTCATCGCTCTTGGCCAGCAATATGGCAGAGACAACCAGCAATAGTTGCAAGGTGCGAGTGCCAGGATTGACAGTGGAAGAACAATGCAAGACATTACCGCGCGCCATCGAAACACTCTACAGTCTACAATCCAACAAACCAGAGACGCTTCAAGACTTTGCCTGCCATTTAATGATGCTCGATTATTTTGACTTT…	MSTESHSHIIPDYSVPNIYKDEYNIGYSLLIDKVIPFDFDLLVMDDADQTMAKLKVHRTVLQVSSGYFSSLLASNMAETTSNSCKVRVPGLTVEEQCKTLPRAIETLYSLQSNKPETLQDFACHLMMLDYFDFKGLAPFFKSFKFEKSDVIAPWIHDMVINQLKGSSTDEAIQSASQALYSIVTVLDNMMNSRKLLSPIPSYSLETMSKFRYNLFNNVVTMLIIVWMAGIECLTALKPILGATHRFCDSVLSVWSLDYEPNISHIANCLVTDSNGLLKHAIDRTLRKNMESWGLTKPFCNEIWTFAHRTAVNTYSTMQTIADGDKSSSKTKKTVSWDAVANNKLQALKSTISFDNGSGNEAFAFYGSGKIYTKMMEVIASEQPVSPKKQSK	BTB/POZ domain-containing protein KLHL-like	CDS
267	239180	239515	-	ATGCTAATATCTGTTCATGCACAAAATAAATCTCAAGTGAGCCATCTCAACCATGAACGCATTCAATGTTCATTCTCCCCTATTATCACAATGACCGATCACAATTGGATTAGGATTTTTGGCATCCCTCCTTATCTGACTGAAGGGCAACTGTTGCTTTTGCTTCAAATGCGATTTGATGGAGTAAAGAGTGTGAGGTTGGCCAAGAATCCCAACGATCCCGTAGCAATGCACGATGGCTGGGGTTTTATTGATGTTCAAACCTACGAACATAAACGAGTCTTGCAGGAGGCAGCCGAAATACAACTTGACGGACACTTTATGTTCATCCAATAA	MLISVHAQNKSQVSHLNHERIQCSFSPIITMTDHNWIRIFGIPPYLTEGQLLLLLQMRFDGVKSVRLAKNPNDPVAMHDGWGFIDVQTYEHKRVLQEAAEIQLDGHFMFIQ	RNA-processing factor, RRM domain	CDS
268	239549	240052	-	ATGCCTATGCAAGTTCAAAAGAAATTGTCCAAGGAGGTTCTCGTTAAGGAACTCCGTAAAGCCATCAAGGGTGGCAAAGTCAAGGGTATCAGCGGTACTCGCGCCGGTAAGTTGAGAAAGACTCAAGTTTGCCGTGCTCTCGGTATCCGTAATACCACTTGCCACAAGAAGAGCGTCCTCAAGAACACTCGCTCGGTTTTGCGCAAGCGTGCCATCCGCGCCGGTAAGAAGGCCAGCGGTTCTCGTGTTGCCTTGTGCAAGCGATTGGGTATGCCCGTCCTCTCTATGGCCAAGTTGATGGCTATGGCCAAGCGTCGTGGTCTCAAGGTCAAGGTTGGTATGAAGCAATTCGAACTCATCGCTATGCTTCGTAGAGCCGGTGTCAAGAGCATGAAGAAG…	MPMQVQKKLSKEVLVKELRKAIKGGKVKGISGTRAGKLRKTQVCRALGIRNTTCHKKSVLKNTRSVLRKRAIRAGKKASGSRVALCKRLGMPVLSMAKLMAMAKRRGLKVKVGMKQFELIAMLRRAGVKSMKKACNARVSKVSRPRVAKKAKKAKKARKGKKVARKH	Hypothetical protein	CDS
269	240142	240441	-	ATGTTCACTATCGTCCCAAAAGTCGGAGATGCAACATTCACTAATTGTACATTGGAGATATCAGACACGACATTAGTCATCGCTTATATTTGCGATAATCATAAACAGGTTTCAACTTTTGAAATTGAAGACTCAAGTGCCAAACATTTTAGAATTGTCGATGAATCAAAAAACATGATAATCGTTGTAAATATTTTTGACCAGGAGATGGAAGGTTATTTGGGCTCCACTTGTTGGTTCCATCAAAAAGATGGACTGGCTACAAAACTAATGTACTCGGGTAATCTAGTAAAACTGTAG	MFTIVPKVGDATFTNCTLEISDTTLVIAYICDNHKQVSTFEIEDSSAKHFRIVDESKNMIIVVNIFDQEMEGYLGSTCWFHQKDGLATKLMYSGNLVKL	Hypothetical protein	CDS
270	240443	240736	+	ATGTCATCGCGATTAAAAAGAATACGTCAACAAATTCATCTACTAGATAACACGTTTATCCCCAACATTGAACATTCTTTTGAAGAGGACGACATGTCATGCCTGATCACTTTTGATGATCATCGAATCATCATCTTCTTCCCGATGGACTTTCCCCTCAGTGAACCCGTCATACACAGTTTGGACGATAAAATGCAAAAAGTATGCATCGAAGGATGGAATCCGGCCATGGACTTGCGAACGCTTGTAATTCACGCCAAGAATCAATTCGAACAAGATGTATCTAATGAATAA	MSSRLKRIRQQIHLLDNTFIPNIEHSFEEDDMSCLITFDDHRIIIFFPMDFPLSEPVIHSLDDKMQKVCIEGWNPAMDLRTLVIHAKNQFEQDVSNE	Ubiquitin-conjugating enzyme E2	CDS
271	240799	241095	+	ATGAATCAAATAGTTTTGAGCAAGAGCAGCAAAAAGGATAAAAAGTGGATGGTCAGGCTACCATCCGGTAAAACCGTTCATTTTGGGGCAGCGGGATATCAAGATTATACCCAACATAAAGACACTGAGAGAAAAAGACGATACATCATCCGACATCAAAAGAGAGAAAAGTGGTCCAAGGCTGGAGTGACTACCGCTGGTTTTTGGTCTAGATGGATATTGTGGAACCAGCCATCCTTGCTATCCAGTATCAGAAACACGGCAAATAAGTTCAAGATGAATATCAAGAAAAGATAA	MNQIVLSKSSKKDKKWMVRLPSGKTVHFGAAGYQDYTQHKDTERKRRYIIRHQKREKWSKAGVTTAGFWSRWILWNQPSLLSSIRNTANKFKMNIKKR	DUF5754	CDS
272	241148	243466	-	ATGACTACTCACTTGAAAAACTGGCAGAACAGTTGCGCTGTCGATTGCATCTTTATGACCATGTTGGATGGTCAGCCAGATTATTACAGATCTAGAATGGTCGGTGATAAAGTACCTGACATCAACGCCGCGTGCTTGGACGCTGCTCGTGTGAATTTGAATGCTCAAGCGTTGCAGACTGCTATGAATGAAACGATGGATATTATTGACGGAAAGAACACTCAGACTGACAAGTGCATCAACCTTCGTAATCTCCTAAACAAGTGCGATAAGTTTGTGTACGAGAAGGATGCTGGAAGTGGCACTTACGTGATCAGCAGTGCGGTTGATGTGTACGAAAACTTGGCCAAGATGTATCACATGGAAGTCCATGGTATCAAGGATTTGTTGCATTTACCG…	MTTHLKNWQNSCAVDCIFMTMLDGQPDYYRSRMVGDKVPDINAACLDAARVNLNAQALQTAMNETMDIIDGKNTQTDKCINLRNLLNKCDKFVYEKDAGSGTYVISSAVDVYENLAKMYHMEVHGIKDLLHLPTVCGIEWMSTGRRPYNLRDVNSDVLVIHNELRLHSDDNIPTDSAMHWIGPTLLDGKYELYGAVSNIRGAHFVSRYIDRRGKWVFSDDLNPRKVDIPDLDKYPALREELLKWGGKSTMYKSEETPVLWFYRKTNKNPSAFVPSTITQEELFTLLHPLTQRQDGRYRNALINFTVNNLLAPIVDIKSGLFGHIRAMFLPTPNANYMHHLQAIHGELVAIGGVTRNNFMNKVMGAFAFFANSEYKVALPSGHVVHRSQFVIDIAPEERL…	Hypothetical protein	CDS
273	243527	244285	+	ATGTCAACTCAATCTAACTGGCCTCACGGCTCCAGACAAAGAAGATTGGAAACTCAAACTTGGGCAACGGAAACTGATAGACCAAAGAACGGTGTCATCCGATGGAAAGATGGTCAATTGTTTGATGGTGCAAGTGTCGAGGGTAACGTCCTCAAATTTGCCATGAATGACGGGAACGATGGATTGTATCCTGACGACATTGTTGGTGTGCTTCGCGACCTTTACCAAAGTTTTGTCAACTTTAACCCCAACGATCACTACAATGTAAAAATCTTGCAACACCTCCAATCGGCAATCGAGTTGGCCGACAGACGCGCGATGGAAAGACACGGCTATAGTGGTTCCGAACGAGAGCGAACCTACCAAGTGAGTTATCCCCAAATCGCTTCGTCTCCGCAG…	MSTQSNWPHGSRQRRLETQTWATETDRPKNGVIRWKDGQLFDGASVEGNVLKFAMNDGNDGLYPDDIVGVLRDLYQSFVNFNPNDHYNVKILQHLQSAIELADRRAMERHGYSGSERERTYQVSYPQIASSPQAVEFVKGASYVVEASPYESLSLYEKFLDHPQYDSKKWDSQTLGLITFVGQLGNKPVAVQLNTKIINGKKVVFYYPSGTTADWTLIEDWFDKHCNPTFNGRKCRTDASSFIHCLEHVFEL	Hypothetical protein	CDS
274	244453	246879	+	ATGTCCGGTAAACCACGATTTGGCGCTAGACCTCCATCGGTCGTTACTCCAGTGGCAGACAAGAAGGAAGAACCCAAACAACCGGACGTTCAAGAAGATGTATCAACTCGCGTCGAAGATATGTCGACAGAGCCCGTAGTCTTACCCACGCCGGGAGAAAAGCGAACCATCAGTCAACGAGACGATCAAACACACATTGACGAACCAGTGGTCAAAAAGTCTCGAACTACCTTCGATGAAGAAGCAGAGTTGCGATACCAAGAAGAAGCATGGAATAGAGCAGTGATGAATAAGGTTGACGATGAAAGAGAACGCGTTAGACAAGAGTACGAGACTTTTGACAGTGATTCTCAAAACCTCTACACTCTGTTTCACGATCTTCAAACTCTCACCACCGAA…	MSGKPRFGARPPSVVTPVADKKEEPKQPDVQEDVSTRVEDMSTEPVVLPTPGEKRTISQRDDQTHIDEPVVKKSRTTFDEEAELRYQEEAWNRAVMNKVDDERERVRQEYETFDSDSQNLYTLFHDLQTLTTEYGLEFKAPEIVVVGMQSDGKSTFIEGLLGFQFNIVETNIGTRRPLIIQMVNDPECDVPQCRFKREDENGDPKSEDDDLFEHDTVPVQRLSAELMRRTDKKTGKNKHCVSDSPIVLRVRFAKCANLTIYDTPGFRLGGLESLRQDIENMVLKLIQPEHRIIVCLEQSTIEWANTNSRPFVQRVDPNLERTVVVCTKFDNRVKEMRDADSTNAYLDGEGMPAGVRPFFVSMPVSRNLGNPNKFALVTQDCYLNDYRQLLEVKFDEKRF…	Dynamin 1-like protein (DNM1-L)	CDS
275	246947	247618	+	ATGTATCAGCAACCTTATTATCCTCCTCAACCCCAATATTATCCACAAGAATCGGGTTCAGTACTCGGGCCAGTCTTAATTGGTTTGGGTGGATTGGTCGTCTTGGGTGTTGGTGGATATGGATTGTACACTTATTTGCAACCTAGTGTCTCGGAAAATGTTACCGATACCTCGGGACAAGATTCTCAAGCACAAAACACACCTCAAGACACATCTCAATATACACCTCAAGACACTCCACAGGATACCTCTTCTTCCTCATCCACCAGCAACTTCCCATCCGGTACATTTGCCGTACATGCTGTCGAAAAACCTAATCTCGTGTTTGATGTTGCTGGAGGTGTGAGCAAGGGAGGTAAACTCATACTGTTCGACGCAAACAACGGAGATAACCAACGG…	MYQQPYYPPQPQYYPQESGSVLGPVLIGLGGLVVLGVGGYGLYTYLQPSVSENVTDTSGQDSQAQNTPQDTSQYTPQDTPQDTSSSSSTSNFPSGTFAVHAVEKPNLVFDVAGGVSKGGKLILFDANNGDNQRFSYDSNTKQIINPSSGLVLDVSGGVAKGNEVIVWDKGDGNNQKFDYETDSKRIRISGTDLCLNAAGSANSGNKIIAWDCNDDANAKFTMY	Agglutinin; lectin	CDS
276	247625	248662	-	ATGTTGGCCAAAAACTTGACGATTCACGAGCGTCGCGTGTCGGCAGTTACCATCGTATTGAGCAAGTATAGGGACTCCTTTGTCAAATCCAAGAACGTCGATTTGGCCCTCAAGGATCACAAAGCGCTTTTGGCACCATTCGTCGTCGAAAGTCTGCGGCTCTCTGAAGCCGACAAGGCTAAGATTGCAAATTACAGACACTTTATAGTCAGACTACCGGGTGTCAATCCATCGAGATACTGTCTTTTGTATGCTATGAATGGAAGAATGCAAGTGGTCAGCGGTTCTATGTACGAAAATCCCAGCAAACCATCGACAATGGATTCAAAGTTGATTATTGGAGACTTGTCAAAAATATTAACGGGGTCAGACCAACCAGCCATCGATTATCATTATGTT…	MLAKNLTIHERRVSAVTIVLSKYRDSFVKSKNVDLALKDHKALLAPFVVESLRLSEADKAKIANYRHFIVRLPGVNPSRYCLLYAMNGRMQVVSGSMYENPSKPSTMDSKLIIGDLSKILTGSDQPAIDYHYVEPLEFIQWSASGPWQKGLLILVSMAIKYTLNFSDVARFMLEVRRNPVSSDVIGTLLESMGNGLTTVLVAPSSTAPLAVMKPSSAEKLTENPTFVQRLAQTLSIHPDQFVDPSKNLTLGEMPYEDMKEFLFQGIKPKPTLRGMLHIKQLPYSTVEKNASADVVMADPNAYTKRNDVISVSTLKKVYDRLAAKHGQSFTSIAGSKESFVAKLLI	Hypothetical protein	CDS
277	248716	249114	+	ATGGCTGAAACAGTGTGGCTCAAAGGTATGGACTTTGTTGACAATCAAACAGTGGGAGTAACTGCATTCGATGAGGTATTGGATAGATGGATTGTATCCAAGACGCAAAAGCAACAGAAATCAAGCGTGGTAGAAGAGGATGTATCCAAGTTGCCTGGTATTATAAAGGATGCCTGTCAATTATCAATGACTAGCCCAACAGTGCATACGCGTTCGCTCTTAAAGGTTCATGAAATGTCAGTATTGGAGATGGCCGAAAGTTTATCTAATACGACCATCAAAACATATTTGGTCGAGTTTTTACTACCTGATAATCACGAATATACAAACCTCGATGACATGTCGAGAGTGGAATTAATTGCTGCCGTTTGGAAATGGAGAGCGATAAACAAATCATAA	MAETVWLKGMDFVDNQTVGVTAFDEVLDRWIVSKTQKQQKSSVVEEDVSKLPGIIKDACQLSMTSPTVHTRSLLKVHEMSVLEMAESLSNTTIKTYLVEFLLPDNHEYTNLDDMSRVELIAAVWKWRAINKS	Hypothetical protein	CDS
278	249185	249658	+	ATGGACCCAATCGCAAAACATTTGCACAACTTGTGTGTCGAAGAGGCATGGCCAGTACCACCCACCACCTTTCCCAAACAAGCAGAGTTGGATGCTCTATTGGCTGAAAAGAAAGCATATGAACAAGATTTGAGCGCAAAAGTCAGAGAAGAGTTTTTGAAGATGCTGGCAGAAAAGTATTACTGTTGGGATCCGAAAAGAGTAATGGATGCATGGGTTGCCAAAGTTAAGCCGCACATTTATTCCATCTACCAAGGCTGTCCAGTGAGTGTCGTCAAAATAGACAAACCGGATGCTTCGGCCTACGACACGCCCTACCACGAATTGTTCACCCGCATGGGAAGCCATCCTGGTATGTCCGAAGAGAATGCAGCAAAATTTCAGCCCGTTGGTTTGGAA…	MDPIAKHLHNLCVEEAWPVPPTTFPKQAELDALLAEKKAYEQDLSAKVREEFLKMLAEKYYCWDPKRVMDAWVAKVKPHIYSIYQGCPVSVVKIDKPDASAYDTPYHELFTRMGSHPGMSEENAAKFQPVGLEKLCLAYHGYEVNIAQKSVKVHWGN	Hypothetical protein	CDS
279	249739	249999	+	ATGGAAAGACCAGCCCAAGTTTGTACTATTCAAGGATGCGACAACCCATGTTTAAAGGACATGTGCGACGAATGTTCACGCATGATCTACCAAGAGTTCAAGTGTCCATCTTATCCAAATGCAACAACGCTCGATCATATAATTGAAGGTGGGCGAATAAACGATTACACTCTGAAGATTACTAGTTACGAACATCATTGGAATTACCACGATGACTTGATCCGAGACTATCGATTTGAGTTGGTGAAGAAACGTCCCTAG	MERPAQVCTIQGCDNPCLKDMCDECSRMIYQEFKCPSYPNATTLDHIIEGGRINDYTLKITSYEHHWNYHDDLIRDYRFELVKKRP	Hypothetical protein	CDS
280	250127	250471	+	ATGTTTTCTTGGTTTTCTTCCACCCCCAAAACTGCCACTGAACCCACCCAAAAGATCGAAGATGCACCTCTCGATCGTCGCATTGCAACAACAGAGGCTCTTCAAATTTTGGACCAAGCCGTTGGATATCTTTGGAAGTATGAGGATCTTTTGGATTACATGAACGAGGCTATTCCAGAAAGCATGAAAGATTACAAGACCAAGGTTACCAAGTCCATCGATGACCTTTCCGCCTTGATCGGGTACATTGAAACAATGAAGACGGAGACTCCCGAAACAATTGTCCCCAGCCAGGAACCAGAGTTGACTGCAACTATTCTGGCCACGTTGTCCAACGACCAATAA	MFSWFSSTPKTATEPTQKIEDAPLDRRIATTEALQILDQAVGYLWKYEDLLDYMNEAIPESMKDYKTKVTKSIDDLSALIGYIETMKTETPETIVPSQEPELTATILATLSNDQ	Hypothetical protein	CDS
281	250529	251398	+	ATGTCTTCTACAGAAGCGTACAACAAACAAGTCTTGGCGACGTTCATGGAACGTTTGTCCAGTGCCATTGCCCTCGGTGACCAGGACATTATTATGCAAATATACAATCGCATCGGCGCCCTGCCAAAGACCACGATCATAGATTTTATCAAGGACACGTACAATATTTCTCCAATTGCCGATCAATTGAAACCCATGAAAGATGACAACGGAGTCCCAGTGGAAAAGATGAACATTAATGCGTTGGCTTATTGGTTGGTTATATTGCATGCAAGATATCTAAAGTTCAAGCAAAACAAATCGGTGGTCAACGTGTACGACATTGAAAACGCGACATCGTTTGCTCAGTTGCAATCTTGTGCAGAGGAAGTCCTTCGCGAGTTTATCGATAGAGTGCCC…	MSSTEAYNKQVLATFMERLSSAIALGDQDIIMQIYNRIGALPKTTIIDFIKDTYNISPIADQLKPMKDDNGVPVEKMNINALAYWLVILHARYLKFKQNKSVVNVYDIENATSFAQLQSCAEEVLREFIDRVPALRRKHPKFMLLDRQVLEQSIWEYLKSQSAVPLDDGTFPYQCDESTIEMVIAKRGPRPELLLGQCGRQKLMEYATKNGITSVPGELSDHELATKITQFVAAKNLMVKPEINKETIFQEPKGFLTTEVVIPSTLKGNPFSFLFHRNRKNVTNKLGFE	Hypothetical protein	CDS
282	252288	253238	-	ATGAGCAAAACTGAAGTGGCTCAATTTGACAAAAGAGCAGTATCGTTTAGCGCATTACAAAAACAAACAGAAGCAAATGTATCCCTCATGCCCAAGTATTTAGAACAGATGAAGATAGTGGATAGCAAGAAGTTTATTCGTCAACTCGTTCAGATGAAAAAACCTGGATGTGAAGTTAAGATTCAATATCACTATCGCACTGGAGAATACTTCTTGTTGGTTCCAGTAGAACATCATCATACACCAACGGAAACTCCAAAACATCAAGTAGTATCCATTGACCCAGGAGTGAGAACGTTTGCGACATGTTACTCCCCAACTGGAGGCATTGGAAAGTTACCAACTGGTGGCGAAATTGGGCTAAAGAAGAGATATTTGCGCATAGATCGAATTCAATCG…	MSKTEVAQFDKRAVSFSALQKQTEANVSLMPKYLEQMKIVDSKKFIRQLVQMKKPGCEVKIQYHYRTGEYFLLVPVEHHHTPTETPKHQVVSIDPGVRTFATCYSPTGGIGKLPTGGEIGLKKRYLRIDRIQSALTKIKSMKMEERRTNGYKTKNINRMNKKIHRLWMEIENSKHHMHYNTIKFLLSNFEKVIVPDFNPHEMSVKQTSILNKGTKRAMFCWGHGEFRQRLKTKASLMGRDGDIIITTEEYTSKTCGCCGQIRWDLGSDKKFECSGCGSKLDRDVNGARNILLKYITEKEGVDVETPQEEMINVERH	RuvC-like nuclease, Rnase H fold	CDS
283	253225	254184	-	ATGTTTCAAAATCTCTTTTCCCATTCAATTGTTGCTAACATGAATGAATCCACTGAACTCTGGCTCAAATCATCCCACGCATCTCAACGACTGGGAGTCTCAGATGAGACCCTCAGACGTTGGTCTGACAAAAACCTCATTCATTACATTCGAACCCCCACTGGACAACGACTCTATAATGTCAACTCTGTCATTCAACCCAATCTCAAACACCAACGTCAAAAAACGGATGTCATCTACTCCCGAGTCTCCTCTTCCCACCAAAAGAAGGCGGGTGATCTTGACCGACAGCGAAAACAACTCGAGTCCAAGTACCCCAACCACACCTCCATCTCCGACGTCGGTTCCGGTCTCAACTTCCACAGACCTGGACTCAAAAGGATTTTGGACCTCGCGTTC…	MFQNLFSHSIVANMNESTELWLKSSHASQRLGVSDETLRRWSDKNLIHYIRTPTGQRLYNVNSVIQPNLKHQRQKTDVIYSRVSSSHQKKAGDLDRQRKQLESKYPNHTSISDVGSGLNFHRPGLKRILDLAFQGNLGEVVVAHRDRLCRFAFDLLQHILEHFGAKITVESELDRTPESELAEDLLAVVSVFSARFNGMRRYHKRRDEQEDNQDDESQIDANEQAEDHSEAVDGNDQVSVQPSKPSRKRKASQVGVSETETSDTDRPKSAKRKRLAKADTERSETIGDKATVGSIQHELCQNQQESISSQIQEQKDEQN	Site-specific serine recombinase; integrase/resolvase	CDS
284	254214	254639	+	ATGATTGAATGGTTTACAATGATCAATGATGGGAAAAGTGGAGCGATGAATAACGAAAATCAAAATATACATTGCTGCTACTTACCGTACGCTACTGCATGCATCGATGGAACATTAACCGTAGGCAATATGTTGCCCATATTGATGTCCGATGGTAAGTGGATGCTAAACTTGGCCACTCAAGATCGCATTGGTGGTAAATATGCTCGTCTGGAATGGGTCAAGTCAAGTCTCATCCAAGCCTTCGATTTTTGCAAGACTAACAATATCGAACGATTTGCGCTCCCTCGTATTGGTTCCGGTCTCGGAGGTTTACCTTGGGAAAAAGTCAAAACGATTATCGAGGAAGTGGCTGCTTTGTACCCCGAAGTGAAAGTCGAAGTTTGGTCCTTGCCAGTA…	MIEWFTMINDGKSGAMNNENQNIHCCYLPYATACIDGTLTVGNMLPILMSDGKWMLNLATQDRIGGKYARLEWVKSSLIQAFDFCKTNNIERFALPRIGSGLGGLPWEKVKTIIEEVAALYPEVKVEVWSLPVKLIAINKK	Macrodomain protein	CDS
285	254708	255964	+	ATGTCGATGCATGAAGAAGAGGACTATCAGGATGCGATTCGCGTTAAACGTATCCAAACGTTGTACAGTTTGAGACAACTCATGCCCTCTCAAAGTGACCCATACACGGCTATTATGATCAGAAAATCGGCTGAAGATGGAACATTGACCGACCATCATATTGGTGTTATGCTATCGTACGATTTGGACAATGTGTTTACGAGAACTAGGCAATGGAGACAAGCACTCGCCAGCAAACACAAGTTCGATGCCAATCGACGTGTTCATCCCGCAAATGGAAAAACTGCCGAACCAGCCTTTGGTCACGTCACCAATCCCAAGGTAAAGGTCGAAGCGGGTAAATTGCTAAAGCCATTGTTAGGCGAACTGAAGTACGAAGACTGTTATTCGCGATGTTTA…	MSMHEEEDYQDAIRVKRIQTLYSLRQLMPSQSDPYTAIMIRKSAEDGTLTDHHIGVMLSYDLDNVFTRTRQWRQALASKHKFDANRRVHPANGKTAEPAFGHVTNPKVKVEAGKLLKPLLGELKYEDCYSRCLQVRYIDDLYWLNDSGFRGLESVFMTPSFWCDKLAEDARQYADTVNGSITGKNFTDQSFLGFNVDKWEELFKNCSSVSGIAHTTNPAHARKVAKNELTHDDLNPIHVEKFRVLRTLEMPETWNASKSDKTKYTYNWKNMYWLIYFDNWLAVNIQLFWSAIIIEVARSNGASEAQLESMRESHHNSMWTSPMPLNMQCTWEEFAVGLSEVCEQTGIPMFDQFVSWLPDVVFPPPFEKYNRSEEALDGPTLCHLLCKAFMVFRRQCYAI…	Hypothetical protein	CDS
286	256189	256749	+	ATGGAATGGAAGCCCGGTCGCAATCCCATATCAATTATACAAATCGCTTCAAAAAACACAGTTGCTTTGTTTTATATCCAAAAGTTGGGAGAGATACCAGATGGTCTGGTGAACTTGCTCACAAACAAGAATATTATCAAAGTTGGATGTGGCATGTTGGAAGATGGTAAAAGATTATACAACGAGTTTGGGATCGAGATTGACTGTGATAGTTGGATCGACGTCCAAGCATTGGCTCAACAAGTGGATCACTTACCCTTATGTGGGTTAAAAAGTTTGTGTGAAATATACTTGGGTGCTTATTTGGATAAGCGAATGGCAGCATCCAATTGGAGTAACAGAGTACTTTCACCCGAACAGGTAATATATGCTGCTACAGATGCATGGGTAGTCAGACAT…	MEWKPGRNPISIIQIASKNTVALFYIQKLGEIPDGLVNLLTNKNIIKVGCGMLEDGKRLYNEFGIEIDCDSWIDVQALAQQVDHLPLCGLKSLCEIYLGAYLDKRMAASNWSNRVLSPEQVIYAATDAWVVRHLLWSAFLKPTINGFKHDWSDCLSNKMAERISFIVKQTQKLFDSPINKTEMNIY	3'-5' exoribonuclease	CDS
287	256750	257046	-	ATGGGTTTTTGGAGAATTTACTACAGAGTCGGTTCGTTTGTAGGTGCTTGCACGGTAACAAGCAACTTGAGTAGCCCGTGGTGGGTCCCCAAGAAACATCAAGTTTTGGACAGAAAGAAAATAATCGAATCCCCCTTGTTATTTACCAGCATCTGTCTAACCAAAGGATTGTTCTTTGGAGCGTTGTGGCCAGCGGTTGTGGTCAAATTGGCTGTGGACCCTTGGTCTGTCGTGGCACCGGGATCAGGACTCAAAAAGTTGGCGGAAGAAATTGATAAGAAAGGAAATGATTATTGA	MGFWRIYYRVGSFVGACTVTSNLSSPWWVPKKHQVLDRKKIIESPLLFTSICLTKGLFFGALWPAVVVKLAVDPWSVVAPGSGLKKLAEEIDKKGNDY	Hypothetical protein	CDS
288	257102	257674	-	ATGACAAAACACGTCAAACGGAATACGGTACATTACAAACAAGAAATGATGGAGATATCGGCCACAGAAGTACAACAAGTAAGACAAGTTTACTTTTATTCTCCCCACGAAAAGCCATTCGGAGTATTTAGCAACTTTGCTCTCTATCCCGTAACAATCCAGGGCAAAACCTACAAAACGACAGAGCACTACTTTCAATCGCAAAAGTTTGTCGGTACAACTTCAGAAAATGATGTTATCGATGCCCCAACTCCAGCCGCGGCAGCAGCCATAGGTAGAGATCGAAAACGTCCATTGAGACCGGACTGGGAGCAAGTGAAAGATGATGTTATGAGAGTGGCCGTACTTGCCAAGTTTCAACAATACACCAAACTAAAGGACATACTCTTGGCTACTGGA…	MTKHVKRNTVHYKQEMMEISATEVQQVRQVYFYSPHEKPFGVFSNFALYPVTIQGKTYKTTEHYFQSQKFVGTTSENDVIDAPTPAAAAAIGRDRKRPLRPDWEQVKDDVMRVAVLAKFQQYTKLKDILLATGDVQIVEHTKKDKYWGDGGDGTGLNRLGQILMQVRYFMQHRIWPANQHTINKIQNVIK	NADAR protein	CDS
289	257642	258565	+	ATGTACCGTATTCCGTTTGACGTGTTTTGTCATGTTTTAAGACCTAAACTGAATGCATCGACAGTAATCGCTTTTGAACAATCGACTTTGTACCATCGAGGTCTAGTTCATGTTACCAGACAAAAACGACGTCTCAAACATGGATACATCAATGAATTGGTCTACTCGCGAATACGGGAGAAACAACAACCGTACTACCGATTAAAGTTGATGCTCGAGGATGCCAAGTCCACCATCAAATTTTCGGATGTAAAAATGTTTTGGACTGAAACCATCAATAACGAATCCGATCAACCTCAAGGATTAGAAGTGTTAAACGGTGGACCTATCGTCCCATACATACTGGTAAAATGCAATCTACACGAACGCAAAGGAATTAAATATTTGTACGCTCCTACA…	MYRIPFDVFCHVLRPKLNASTVIAFEQSTLYHRGLVHVTRQKRRLKHGYINELVYSRIREKQQPYYRLKLMLEDAKSTIKFSDVKMFWTETINNESDQPQGLEVLNGGPIVPYILVKCNLHERKGIKYLYAPTSMLGHSTFYIHGSRRTGTTTIAKCLVSTYSNRTILLCSDFCIEVDDWKRDITSKLSGLFPVSLGLLYNSLQGNKYQKSGLVVVFDNILEETARTKRIKIMEIFKMLRDLDAVIIVTSQLNANEEGNFRSAIRSNDMAYVSLRMSWFVNVAGNGDDLHHNNRYPAMYEEHSSPCY	P-loop containing nucleoside triphosphate hydrolase	CDS
290	258576	259322	-	ATGTCTTGGTATAGTTTGTTTCCAGTGGAACTTGTTTTACACGTTTTGGATTACACCACTCCGACAACCACGATCAATCTGGCCCGAACTTGTAAAAAACTGTACAACCATCAAAAGATTGACGAGATATTTAATAGGGATTTTAATCCGATTATACAAAAGATACATTTCAGAGCCTTTCGGTCCAATCGTTTGTGGTTATTCCCTTGGGATAACGCCAATATATGCGGTAAAAAACAGTATGCTGCTGTCATGAAGAACTTCCGGGATCATAAAAAGGAAATGGATAAAGAAATGTTCAAACGGCTTGCGTGGGCTATTGTGGAACATCCATTGGATACTTTGGTCGAATTGTACGGCGGAACTGTAGGTGCTTTTTTGGCCTCTTATCTAGGTGGT…	MSWYSLFPVELVLHVLDYTTPTTTINLARTCKKLYNHQKIDEIFNRDFNPIIQKIHFRAFRSNRLWLFPWDNANICGKKQYAAVMKNFRDHKKEMDKEMFKRLAWAIVEHPLDTLVELYGGTVGAFLASYLGGTLIQTASVSMPILCISTLILSRPIGEVAKQSLVMGRNLSCTLILPPLLFAQVFKVWSAEYSVWTVPLMSGLATLFATRQGWFAKIKQAWKDWDTNIELQQFMVAKHFGTDLIVPM	F-box domain containing protein	CDS
291	259345	259878	-	ATGGGAGAACGTTCAAGCATCCGTGTCAAAAAGCCTTACGTGCGACAAACGACGCGAAGGTTAGAATGGGACCAACGACTCAGCGCTGCGTTCGAAAAGGCCGTGATTAAACTCGGTGGCGCCGCCAAGGCCAAAGCAAGAGCGATTACAATGATATTGCAAGATACGTTTCCTTTCATTACATTACCCCATGTTTCCAGCCATCTGCAAAAGTACAGAGAAAAAAGAGGCATTGCTATTCGATCGAAAAAGTCCCGTGAATCCAGCGAGGATGAAACTTCCAGGTCCACATCTTCAAAACGACGAGTGTTGAAAAATGTATACGCCGCCAAGCAATTAGTAGTCGAAGTACAGAATACTGAACAGTCCAGTTCATCTTCTGATATGGAAGACCAACAA…	MGERSSIRVKKPYVRQTTRRLEWDQRLSAAFEKAVIKLGGAAKAKARAITMILQDTFPFITLPHVSSHLQKYREKRGIAIRSKKSRESSEDETSRSTSSKRRVLKNVYAAKQLVVEVQNTEQSSSSSDMEDQQDQSEENKMIDVVYALMTLEYCCGINELNYSKPNEPTYSVHVQCK	Hypothetical protein	CDS
292	259987	260481	+	ATGAGACAAATCGCCCTACTACTCCTCTTGGTCATCGCAGTAAAATGCAGTTCACCCAAGAATTGTTTCCCATCCACTTACACTCTGGGCCTGCTCTACGACCATAAAGTCGATCGATATCAAATGCATGGATTGTGGGTCGATTCGTGCTGCAAAAACTCGAGCAAACTAGTTGCGGACTATCCTTTCTTTTGCAAGAATGTTACATGGGAGTGGGAAAAGTTAAAACCCATCTGGTCGAATCTCACCGAAATGTGGTATCCTCATGGCGACCAAGGTCAACAAAAAAACTTGATGGAACACGAATGGTTGAAACACGGATCGTGCACTCCGTACGACATTTTATCGTTCTTCAAAATGAGCCTTTGTATTAGGGAACAGTTTTCACCCAGTGTGTCA…	MRQIALLLLLVIAVKCSSPKNCFPSTYTLGLLYDHKVDRYQMHGLWVDSCCKNSSKLVADYPFFCKNVTWEWEKLKPIWSNLTEMWYPHGDQGQQKNLMEHEWLKHGSCTPYDILSFFKMSLCIREQFSPSVSEFCPNHKKDCSFPLEGKAKHIIDRCNLYFGC	Ribonuclease T2	CDS
293	260478	260762	+	ATGGCCAATAACGTTTTGCAAACACTGGTGGACATGAATATGGAAAATGAAGTTGCTCACGATATAATCGACTTGATGAGCATAGCAGTTGCCACCAGTAGGGATCAATGGATGTGTTCGGGGTGTTTTGCAGATAGTTCCGAACACACAGCAAGCAACTACTTTATCTGCACTAGCGATGTTTGTTATCGTTCGTATTGTAAAGAATGTCTCAAAGAACGCGGGTGTATTTGCAAATGCGGACAATTTATTGAGGTAGATTCGGTATCACTTTGGTTTGATTAA	MANNVLQTLVDMNMENEVAHDIIDLMSIAVATSRDQWMCSGCFADSSEHTASNYFICTSDVCYRSYCKECLKERGCICKCGQFIEVDSVSLWFD	Hypothetical protein	CDS
294	260807	261667	-	ATGATCGTAAAATTTGATCAACCAACGATTAGGTTTTTTCGAGAACTCAGTTATGCCCCATTCGTGGATGGAACTAGACGAACCAGTCCGGTTGAGTTGTCGGGAGTGATCAACCTGAGTACCGATGCTTCCAAAGTAGAATCCATCCAGATTTGGTTTGGGGACCAGATGGGTTCTAGTTTACCGCAGGGTGCGTTAACGTTTCACTGCCATACCGTTCCTACTGGAGAAAGCATGTTCAACTTTATGTCCACCGACGTCCCATCGCCCATGGATTTGGTCTCGGTAGGTTTGGCCATCGCTTTTCATGGCGCCAAGGAACACTTGGTATTCACCCCTCATTACGTTTATACGATATCGCTCTATGCCGAAACATTGCAAGAGATTCAAAAACAATCG…	MIVKFDQPTIRFFRELSYAPFVDGTRRTSPVELSGVINLSTDASKVESIQIWFGDQMGSSLPQGALTFHCHTVPTGESMFNFMSTDVPSPMDLVSVGLAIAFHGAKEHLVFTPHYVYTISLYAETLQEIQKQSASMPYKQLEQYWIQKMEGIYNQLLDKHGRNFGTSFSTEWLTLAQGEGFNVHQFHQGDDVVFELGTPRSMNEDVTWDNERQLTPEEYSELQQQLLVEPTASERAWLRFKYFFTDHVAFMVTLGLFTALGVYAVRQGTQEDYESMRLETLASTAK	DNA repair protein radC homolog	CDS
295	261731	262372	+	ATGTCCTCGAGAATATCAAAATTGAGTATTGTGAGTTTGGAAAATATCGACGAGTGTAATGCAGAAGATGTCGAACGAGAATTGGAAAAATCACTCCAAACATTCGGAGTACCGCTCAGACAAACGATGATTGGATGCTGTACCATGAGTTCATTCGTCCCGATCAAGTACTTTACCGAGCAAATGGACAAGTCCATCAACGTTCCACTAATGGATCATGTACCCCACACGAACATCATAAAATTGGCGATAAATCGTGTACAACAAGTTTTCAAAGCATGGTCAGTAAGACAGGTAAGGGTGTTCAAGTTTATCAATGCCTACGAGTTTGTCAAGGTCACGATTAATCGCAAACCAGTGGAAAATGTAACCGTGTTCGATGGAGAACCAATTGACCCC…	MSSRISKLSIVSLENIDECNAEDVERELEKSLQTFGVPLRQTMIGCCTMSSFVPIKYFTEQMDKSINVPLMDHVPHTNIIKLAINRVQQVFKAWSVRQVRVFKFINAYEFVKVTINRKPVENVTVFDGEPIDPIYRDIDLDDHWDYRSLYSQNNTLSIIPKTIIYYFGSTSRPLELFKLEDESAVSRWNMANGECLALFCDKVRYSVNAMNGN	Hypothetical protein	CDS
296	262481	263020	+	ATGATATCGTTTGACCTCTGGAAGAGGATTGCCACCAAAACTAATGCATCTTCATGTAATGCATTGAGAAAAACCTGTCATAAACTAAACGATCATCTAGTTGGTATTCACAGGGAAGTTCTGGTGCAGCAAGCATTACAAACTGGTGGGACAATACTTTCGGTTACATCAACAGAATGTCTATCAATAGAGGAACGAATGATTACAGAAAGATTAAAAGATGTATTGGAGCCAGATATTCAACTTGATAGCAAAGTATTTCTACGCAGACTGTTATTCATGGTAAATATTGGACATTTGATGGTCATCCATCGACGATTACAAAGAGTTGTTAGTTGCATGCCTTATCAATCCAAAAACATAAATTGTGCACCTAATGCAAACGAGATGATTCCCGAT…	MISFDLWKRIATKTNASSCNALRKTCHKLNDHLVGIHREVLVQQALQTGGTILSVTSTECLSIEERMITERLKDVLEPDIQLDSKVFLRRLLFMVNIGHLMVIHRRLQRVVSCMPYQSKNINCAPNANEMIPDSSMERVRSCKVTFDSGSCERRKLSLETLATKLQSRIELLKTAHSFV	Hypothetical protein	CDS
297	263258	264559	-	ATGTTGAGCGAAGACGTTTGGTTCAGAATTGCGCGCAAATTACACCCATTGGAAGCATCCAATTTATGTGTGGTCTCGAGTCGACTCTATAACAATGTAATCTATCCAATCGTATCTACTTCGGATTACCCGATAAAACTATTCAAATGTGGATATTCAAAATGGGAGGACAACATGCAATATGACGTAAGCAACAAAAGGTGGTGTTTGGAAAAGATGGTAGAAAGTACATTGGGACAAACGATCAAAAATCGACGTTACTTTATATCGATGGAACCTATACTCCGGAACAAAAAGGTACCGAAGGAAGACTTTTCAAAATGGTTGGAATGCATGGTTCATAAAGAAAAATGGATCAGTCCAGCATACGCAGTCATGGAAATGTTAACAACCATCAAA…	MLSEDVWFRIARKLHPLEASNLCVVSSRLYNNVIYPIVSTSDYPIKLFKCGYSKWEDNMQYDVSNKRWCLEKMVESTLGQTIKNRRYFISMEPILRNKKVPKEDFSKWLECMVHKEKWISPAYAVMEMLTTIKVNHSLWDWRIYYSAEASNWTTSAVQKSAIIELYSVVAETRNVANTPKMMYVLAFQGSDPFKKSVYSNIDYDKLLRFMIPLCPSLGSCKPFVVDCRSPQDFQRMLDYMTHALMSGEESTMYWVWDNYITTAFKGISSGAFNRRFIDKLIECCSTHLLTNGIEFLSKIDALPDYYTCILLKSVIHQLAQTTEEPPFDNELYAWLYTHGMLPGGYGWRMDAARNRGRNLMESWITLLRWSKSLNKTPNDQLGSLLNAIVYFGLPSAKNM…	Hypothetical protein	CDS
298	264597	264956	-	ATGCAACCCGAGATTAGCATTTCGTGTCACATTCGCATTGCAAGAATCAGTCGCAGGACTTTGATCATCGGATCCGATGATTTGCTTAGACAATATCGCCGTAGTAGCGAGCATTTTGCCAGTTTCTTGAGCAAGCAGGTTGGTGCATCTTGCAGCGTGTCCGAAGAAGACGATAATATTATAAGTTTACCTTTCCCGGCGGATAGAGCATTTGCAGTGCAATATTTTCAAGACTACATTAGGAAGCGGGTACAGTGTTTTCGATGCAAAACGTTGGATACAGTCGTTGGAAAGTTTGCTCGAACGCAAGTTTTACTGTGTTTTAATTGCGGTAATCGTGTTTTTGATTGGTCCGAGTAA	MQPEISISCHIRIARISRRTLIIGSDDLLRQYRRSSEHFASFLSKQVGASCSVSEEDDNIISLPFPADRAFAVQYFQDYIRKRVQCFRCKTLDTVVGKFARTQVLLCFNCGNRVFDWSE	Translation initiation factor 2, beta subunit (eIF-2beta)/eIF-5 N-terminal domain	CDS
299	264994	265419	-	ATGCCGTACACGGTTGCTTCCAAATGCGCACTAGTGTGTAAAGATTGGAACAGCGAAGTTTGCTACACTTTGCATGACCAGCAGACGATTCCGTACCAATGTTGGGAATCATTAATGACCGAACAAGGTACCATGTACAGAGTGGCACAAAGAAGATACACTGTCATCAGCATTTTCGACGCGCTTCTTACCTACAAATACTGTTACATGGGCAGTAGCAGTCCCAACTATTCCTTCACCACGAATAAGGATGGAGACATTATCCACATGACCATTCGTGATTATGCCTTTGACCGGTTGATTCGGGCTTTTCATTGGAATCAGGGAAATGTTAAAGGTACTTGGGTCACGGTCAACATTAGCGGAAAACATTACACATTTCCTTTCAATATTGCACTT…	MPYTVASKCALVCKDWNSEVCYTLHDQQTIPYQCWESLMTEQGTMYRVAQRRYTVISIFDALLTYKYCYMGSSSPNYSFTTNKDGDIIHMTIRDYAFDRLIRAFHWNQGNVKGTWVTVNISGKHYTFPFNIALLETKTAKK	Hypothetical protein	CDS
300	265609	267063	+	ATGCCTCCCAAGAGAAAGCAAACCTCGGAACCCGGTGCTACCAAAAGAGTTACCAAGAAGGCCAAGGTTGAGGCAGAAGCAGTGGTCGTACCAAAGATGACCGAAGTGGAGCAGACATCGGACTTTGCAGTGTTTAAGCAGTTCATTAACAGTATGTGCAGCACTACCAAAACGAACGCCAAGCAAGATATCTTGGCCAAGTACCCGCAGTGCCAAAAGTTACTTCTCTACACCTATCATCCCAATTGGCAATACGGAGTCACCTCCAAGAACGTGCAAAAATTGGCACCAAAGTTGAGCGAAAGTGATTTGGCCAAAGAATTTGATGACGTTTTCCAATTGTTGGATGCGTTGAAGAGTGACGAGTTGACCGGTCATGCTGCAATCGCATCTGTTCTT…	MPPKRKQTSEPGATKRVTKKAKVEAEAVVVPKMTEVEQTSDFAVFKQFINSMCSTTKTNAKQDILAKYPQCQKLLLYTYHPNWQYGVTSKNVQKLAPKLSESDLAKEFDDVFQLLDALKSDELTGHAAIASVLRFVKSVGEENASVMDLIIDRNLEIRCNIASINKVFIDLIPIFEVPLATEFDPEWAEKYDWQGPDSQHWYSSQKLDGVRVVVVIGEKPEDIVCYSREGNPFVSLSKVQDAFKKLELINVVFDGELCVLDEDGRENFKKAVSEVKRKSKQVEAPRYKVFDIVPLADFNKGYSAEKYSSRIAKLQECIGTKAEPVITLVEQTLIKNKEHLDELIAESKEKQWEGLILRLDGPFEAKRSKNMLKVKQFHDQEFVVQSIETGEMRFVEDVT…	ATP-dependent DNA ligase	CDS
301	267124	267984	+	ATGAACGCACAACCCAATCCTTTCATGTCACAACCACAGCAATCAGTCCAGAGTAACGGTAACTCTACTGGCGGTTTAGTTGTTGGTTTAGTTGCCGGTGGATTGGTTTTGGCTGGATTGGCAGCCGGTGGTTACGTGCTCTACAACAAGATGAAGGACGAGACTCAACCATCATCCCAAACATCTACTCAGACACCTCAAATCAAAACTCCACAGACGACCCAGACCAAGACTAGCCAATCTGCCCAAACCCCTCAATCAAAAACTACGCAAACACCTCAGACCAAGACTCCACAGACGACCCAAGCCAAAACTACGCAAACACCTCAGACCAAGACACCACAGACCACCCAAACCAAAACTACGCAAACGCCTCAGACAAAAACTGGTCAAACCTCA…	MNAQPNPFMSQPQQSVQSNGNSTGGLVVGLVAGGLVLAGLAAGGYVLYNKMKDETQPSSQTSTQTPQIKTPQTTQTKTSQSAQTPQSKTTQTPQTKTPQTTQAKTTQTPQTKTPQTTQTKTTQTPQTKTGQTSVSTPPIPAPTPLTPVPNVNIGPGNYFIQLHKDPNMVIDIEGGGKTNGAKAIIFSKNGGDNQKFAFIGKTMKAAHSGLVLDADGGLISGRNIQQWQYLGGNNQKWIPYTDGTIRADADPKMCIDVKEGGGQGTNLIAFECHGGDNQTWDIVKAN	Agglutinin; lectin	CDS
302	268075	269247	+	ATGAAACGTGTGTGGAGCAAAGTAGAAGATACCGTGGTCGTCCATGCTTATCCCATCAACAAACGACGAAAGATTAACGTCATCGACGGTAAACCAGAAAAGCCAACACCCCAGTTTCCATTCGCGCCTCTAAACTCTGATGTGTGGAGTGTCATATTGTCACACATTGACTCTTGCCAAGCGACCATATTGAGGTTGGTATCCAAGTATTTTACGAGGGAACAGTTTATGGTACAGTGCGTGAGGTCCACCGGCACAAGGTACTACAAGCACTACAACTTTGTCACCAAGGAAGCACTGGTAGGCACGGGAGATGGGGAGTTTATCAGACGACTTCCCATCGCTTTGACACCTGAGCGCCTAAAGTACATTATGCGCGAATCGCTAAAAAGGGATGAA…	MKRVWSKVEDTVVVHAYPINKRRKINVIDGKPEKPTPQFPFAPLNSDVWSVILSHIDSCQATILRLVSKYFTREQFMVQCVRSTGTRYYKHYNFVTKEALVGTGDGEFIRRLPIALTPERLKYIMRESLKRDELFPLFRWTIRQGVGIPKSIADYIIEEGSDDAFKWLLRRPPGLYWKNLSDLLRMSIVHRRLDRYTYIWENSRGNIQATARIVQIMCVWGVDLNSMVHAISKRKDYHLDFGFKHFMYGLYRCMMQDKEELFDRIMEEIKSESEDWQTQLEVFLSIDFGDFNPLCGALFHGHLKYAEKLLPYAPASTFATLVGIAAISAKNNVAILRRLLSLFQERGGVSSDVNFSNTTYVQKAEARHPENFAFLRRQGIPIEIRYANFE	Ankyrin repeat protein	CDS
303	269709	270425	+	ATGAGCAGGTTCTCTTTACGACCCTCTAACGATATAATCGTACCACACTTTGACGAAAAGAACATGCCATCTCTACCCAAAGTTGAGATTGGGGTCACTGTTCAGTTATCGTTGGATGACGCAATGTACGCAATCGATATAGGTGTAAAGCGAATGTTGGCCAACTTGAGAGCAAAAACCAAGGAGCGAAAGCAGACCAAACGAAGTCCGTGGGAAATTACAATACAAGGTGTGATGGGCGAGTTGGCATTTCATCGATTGTTCAATATGAGTCATGATCTGGACAATACCGAATGTCGAAGTGCTCTTAATGATACTTACGACGCGCAAGTGGGAAACGTAGTGATGGACATCAAAACTACCTTATCCAGTTACTATAATGGAAATGCTCCCATTCGC…	MSRFSLRPSNDIIVPHFDEKNMPSLPKVEIGVTVQLSLDDAMYAIDIGVKRMLANLRAKTKERKQTKRSPWEITIQGVMGELAFHRLFNMSHDLDNTECRSALNDTYDAQVGNVVMDIKTTLSSYYNGNAPIRTPAWKRTKPPHVSVLMLWTNFPQTLMDVDTVTVNETLVHAWAEKFKNLIKSSSLLPTFEFKGMVDSHTLFNSRHYNSMRCQYELEQEYLKTWEECLSTLVEKKKG	DUF5843	CDS
304	270422	271978	-	ATGCAATCTCCATTAACCGCTCCGAGTGTCGGTTCCATCCAAGGAACTATACAAACATCCATGGTGATGTCTGCATTCGAGACCCTAAAAACTGGAAATCAGACGGCTGATATTCTCATCAGTTTCTTATTGGTGAATGCCGTTGCCCTCTTACTCACCAAGACAACTGGAATAGCAAGTTGGATACTAGAAAAGATAAAACCCCTATTCACCTTCAAGAAGACCCCACCTCCACCTCCTCCATCAGTGTTTACTTTGGTAATTACCGACCGGGAGGACGATAGAAGTGCCAGTGTATTTAGTGAGAGGGAAAACACCAAGGGAATGATTCATTGCATCCTAGACTACGTAACAACTCATCACATGCCGGAAATCCAACAGGCGAACGGAAGATTGGTC…	MQSPLTAPSVGSIQGTIQTSMVMSAFETLKTGNQTADILISFLLVNAVALLLTKTTGIASWILEKIKPLFTFKKTPPPPPPSVFTLVITDREDDRSASVFSERENTKGMIHCILDYVTTHHMPEIQQANGRLVVFDRNKDTDRELYLAYQPVLVPSKFTLTTKYKSVDIEITYDETVVNKEDKKDDKTNDGSRKKTLMGKVTLAIATDQTHILKAFIQQCWAQYVDNLYPEKKKEKEPLYYFSPTDDSKDDVPCFTRLALDNRRTFDAIFFPNKPRVLRVINEFMTRTGKFANPNIPWKLGVLLHGPPGCGKTTFIKALANMLHRNIQAVDLSAIKSNSQLHNVFFYDRIQTPAGGCTVKQDRKIIVCEDFDAGSKVMKKRVERVEDEKQDDKDAENKY…	Mitochondrial chaperone BCS1	CDS
305	272163	273038	+	ATGCTCAAAAAGTTTTCGTTCAAAAATTGGACTGTTATCGGTTCCAGCATTGCCAGTGATCAGACAACACTTCTCATCAAGGAGTTTAGTCTATGTTTTGATATGGGTCATACTTTCCCGGCCTGCGTCAAGAAGGCAAAAACAGTGGCAATATCTCACGGACACCAAGACCATATTGGATCCATTCACTTGCACATTCGAAAACGATTGCGCAACAATCTTCCAGGCTGCACTTACATCTTACCAAAAATATGCGAAGAACCTTTCAGATACATGTACTCATCAGTTGAGTCTCTCGATGAAGGACGAGACACTGTTCAAGTTAGGACTGATCTTTCACCCATCGCGATTAAATATGCGGACGACTCCCTCTCTCATCAACTTAACAATTCATCGTTC…	MLKKFSFKNWTVIGSSIASDQTTLLIKEFSLCFDMGHTFPACVKKAKTVAISHGHQDHIGSIHLHIRKRLRNNLPGCTYILPKICEEPFRYMYSSVESLDEGRDTVQVRTDLSPIAIKYADDSLSHQLNNSSFLKCFDMIHKIPSKGYTIFETRRKLKPEYRSLSIIDIEKVKKESNVEIEEIMQVPLISFSGDTTIEGVLRCQSMLESKLLILECTYIDDKVSQQECKNRGHVHLKDIVENWNHFQNEHILLVHLSPRYTKVDVEKARSTLPFNISQKITFFDLCQTYNE	Ribonuclease Z, tRNA maturation, Zn-dependent hydrolase	CDS
306	273047	273577	-	ATGAACAACTTAACGGAACCATCAACAACCACAGTCCCAAGTGCAAAGGGTAATATTGCCAGAAATACGTGTGGTAATATGCTGTGTGGCAAAAAAGATGGATTGAAGAATTGCTCAAAGTGCAAATCCGTTGCGTATTGTTCGTTCGAATGTCAGCGGCTAGATTGGAAAACTAGACACAAAAGTATATGCAGCGTCCCTGCCAGTGATCTAACTGAGACAGACGTGAACCAAGATATGTCCATCTTCAGAGAGGTGATGAAGCGCGTTTCTTTCGATCAATTGACCCTACTAACCCAACCCGACTATTGTATCGTGGTTCAAAATGAAGGCGAGAACTGTTTAGGGTCGGTACTCAAATTCGAAGATGCCATAACAATGCTCAAACCAACCTGTTCT…	MNNLTEPSTTTVPSAKGNIARNTCGNMLCGKKDGLKNCSKCKSVAYCSFECQRLDWKTRHKSICSVPASDLTETDVNQDMSIFREVMKRVSFDQLTLLTQPDYCIVVQNEGENCLGSVLKFEDAITMLKPTCSISEQRAQEMANQCCSRQGNFIYVVIVHDRSNVRTYTLRINKSS	Zinc finger MYND-type	CDS
307	273661	274038	+	ATGAGCAACATCAAAACAGACGAGCGCATCTGGATCAATGTGGGTGGTCAATATTTCGAAACCACCACCGTAACATTGTCAAAAGCAGGCAATCTGTCAGTATTCAATGGAATGTTGAACCCAGCCTTTGAACAGAAACGAACCAAAGACAATGCAGCCTTTTTTGATAGGGATCCAGAATTGTTTGGTCGACTGCTCAATTGGATGAGATCTGGTTTTGTTCGCGTTTGGGACGAATTGGATCGGGCCATGTTGATGCACGAATGTGAGTTTTTTGGCATGGAAACCATGTCCAAATGCGTCGAAGATATGCCCGTCCAAACAAATCCAAAAGTGTATTCCCAAAGCAGAAGTCTTGGTTTTCCCAAACACAAATAA	MSNIKTDERIWINVGGQYFETTTVTLSKAGNLSVFNGMLNPAFEQKRTKDNAAFFDRDPELFGRLLNWMRSGFVRVWDELDRAMLMHECEFFGMETMSKCVEDMPVQTNPKVYSQSRSLGFPKHK	BTB/POZ KCTD-like domain containing protein	CDS
308	274116	274712	+	ATGTCAAACACAATCTTCGACTTTACCAGTGGTTACAAGTCATTCCCTCCTGGTCCTGAATCCATCCGTTCGCAGGTTGGTGGTTGCCCCTCTATCAGTTATATTTACGAGCAAGATGGTATGCTCCAACCCTCCGCCTATTGGGTTTGCGTTGCCTTTGCCGATGCATCGTACGAGGACGTTACTATGATGAGTGGTATCCGAAAGCATCACGCCTTGAGACCCTTCACTTTCGCCAACATTCAATACAATCTCAGCGCTGACATGGCTGCCAAATTGAACGGTAAACAAGTGCAACCCGTGGTTTACATCTCCACCGAAGGTTCCTACTGGTTCAAGATTGTCGTTAGCGAATGGAAGGTGATCGGTTCCACTTTGAGCATTCTTGCCAAATGCGAT…	MSNTIFDFTSGYKSFPPGPESIRSQVGGCPSISYIYEQDGMLQPSAYWVCVAFADASYEDVTMMSGIRKHHALRPFTFANIQYNLSADMAAKLNGKQVQPVVYISTEGSYWFKIVVSEWKVIGSTLSILAKCDEKLVNAAFPYKGHNFYSQNGLTPMVMEYCGGAGYGAFSSYDDNDGNPIGVHYTDPQYVWKIPSQH	Hypothetical protein	CDS
309	274792	276045	+	ATGACGTCTACAGCAATCGTCGGTGACATTACATGCACGAGCATCACTAGTTCTTTTGCAACGTCCAAATCATTGATCACCACGAAGATTGGCGCAAGTTCAGCGTACCCCACCTTTTCACTGAACAACAGCAGTGTTTTTGTGGGCAACTTGAGCGGTAGTGGAGCGTCCATAGCGTCCGGGTCCTCGTTAACTGTCGTGGGAAACAGCGCTGGTAATCAACTTCTTTCGTCCGCTTCGGACACTGTGATAGTTGGATATGCATGCGCTGCCAATATTACCTCGAGCAGCAGGAGTATTTATATGGGAACGTTGACGGGTTTGGGGACCACCTCTGCCAACAATAACGTGTACATTGGTCATAATGCTGCTTACCAATACTCTGGTGGAGATAACGTT…	MTSTAIVGDITCTSITSSFATSKSLITTKIGASSAYPTFSLNNSSVFVGNLSGSGASIASGSSLTVVGNSAGNQLLSSASDTVIVGYACAANITSSSRSIYMGTLTGLGTTSANNNVYIGHNAAYQYSGGDNVCIGYQAGASSLMSSTAATRVVCLGSDSKASGDDSISIGYNSNVTANNAIAIGSGSDATVADSIGIGLNANASASAAICIGSGSAASATDGIAIGKNSLASAASSIAIGSGVTSSTASRITIGTSSQHVYIGGKLRSNTTGNGLTIEQDTPGSAWLTMQASFSGGPSIITIPRATSTVGTIVVTAQTVPVIASQIQWIEVKALGKRTGGSAGSVSDSAYFRVTGLYYNNAGTVSLIGSVIKEFIPATTSWNVNLTISTTNVLVEVSG…	Adhesin YadA, collagen-binding domain	CDS
310	276158	277207	+	ATGAAAAGAAGATTGCAGGTACCCGTAGAGTTGGAAGACAATAGTAAAGGCAAGTTGGTTTTTGAGGATGATATTGGTGATTCGGAATCCAGTTCAGGGTCATTGTTGTGGTCAGCATCTCTCCTCTTCGAACCTACCGACTCGGAGCCAAAACCACTGGCCGAACCAGTCGTGGTAAAAATAGTCTCATCAGTTTCTGGAGAAGATGGTCACAGGTCAGGAGTGGATTGTGAGGTAAATTTCATCCGAAAGTTTGGGTCGATGGAATCATTGGAGAAAAACATGGTGGCTTTATGGGGATGGACAAATTGTAAACTCAAGGATCTGAAACAGCATATGCCCTACGTTTTGACGGATTTACCGGACGATCATGGCGTGTACGAAGCGGATGAATATGCT…	MKRRLQVPVELEDNSKGKLVFEDDIGDSESSSGSLLWSASLLFEPTDSEPKPLAEPVVVKIVSSVSGEDGHRSGVDCEVNFIRKFGSMESLEKNMVALWGWTNCKLKDLKQHMPYVLTDLPDDHGVYEADEYALLVVEKAETHAYAYIKSWCSMLVKKTITVQQFDSAIKPIIFQVLYALNIIKKDDPTFVHNDLHLSNVLLKKRSELQVFVHDGKEFIVQKAVPHALIWDFGYSSSETMKNWDTTQINQMWGLKTTASACPYDVHLFLNSVYLLLETSDECLNTQTASWVRSVIPGILRGKMNDNIYQGRLSSVCQKTTVWQCIPSIDKMLSSWYFASLRKEDSNRDE	Serine/Threonine Kinase	CDS
311	277221	278057	-	ATGGCATTTTTCGAACCGGTTGGCGATAATACCCCATTTTCATCGTTGCAAGATTACGACGTTTCCGACAGGATATTATTCCACATCGGAAACATTGGACAAGATGGATCCGTACAAGACATTGCACTCACGGAAGGTTTCGGATGTTTCGACTGGACGGGTCAAAAGATTTATGCGTACATCACCTCTGGTCTTCATTGGGACATTTTCAACTTGCCAAAGGATCAATTGATGCATGAACGACTTTGGACCACTACCACCCTTCCCATCCTCGACCATCAGGGTAAAAAGGTCAAACTTACCATTCGCACTACGACGGAAGGAGTGCCATTGTTTTACGTGCAACCCGAAACCCAAAATGGTATTCACGCATTTTTCGATGATACCAAGAAGATTCTT…	MAFFEPVGDNTPFSSLQDYDVSDRILFHIGNIGQDGSVQDIALTEGFGCFDWTGQKIYAYITSGLHWDIFNLPKDQLMHERLWTTTTLPILDHQGKKVKLTIRTTTEGVPLFYVQPETQNGIHAFFDDTKKILPYDIMYFKHETGTRICRLKLKPKQWMMRVRRTDEQPGRYFDTTTLVLTNWEDEDIKYKVTIDAEFNDGKQDLTEIPVIDMDGNKTWLKLLPTGFFAVKGINEKEWEVTNRVVCLGPNRNEFILYCISQDESLRYLKFNPFDELLQ	Hypothetical protein	CDS
312	278137	278493	-	ATGGCTGAGAAAAAGTACGCTATAGTTGGAGCCCGCGAATTCAACGATTATGACAAACTAACGGCAAAAGTCGATGAGTTTATAGCAAAGTTTGGTACACCCGATGTCATCATTTCAGGAGGGGCCAAAGGTGCAGATACACTGGGAGAGCGGTACGCCAAAGAGAAAGGAATCAAGTTTCAATGTTTGCTACCCGATTGGAACAAGCATGGTAAAATCGCAGGTATACTTCGCAACACGGATATCGTCAATCAATCCACCCACATACTGGCTTTCATCTCTGGTCCCAGTAGAGGTACTCGGGATACCATCAATAAAGGTATCAAGGCCAAAAAGCACGTAGAAGTGTACGAATAA	MAEKKYAIVGAREFNDYDKLTAKVDEFIAKFGTPDVIISGGAKGADTLGERYAKEKGIKFQCLLPDWNKHGKIAGILRNTDIVNQSTHILAFISGPSRGTRDTINKGIKAKKHVEVYE	DNA processing protein A (DprA)	CDS
313	278631	279434	+	ATGGCGTTTCCAGTAACCAGAGTAACTGCCCCCACGGGTACATTCGAGTTTAGAAAATCATCGGTCATTGACTCGTTGAGAAACAGACAGGTCAAACGTATTTCATCGGACAGAAGCGTGACCGAACATGCGAGAAATGCTTTGCTGACCACAGGAACCGTTGATGTAACCCAATCCTATATTGCCAACGGAATTGACGATGAAGGTGTCAGAGTATCATCCGTCATCAAGGGAGTTGATCGTTTACCATTGACCCAAAGAACGGTAACTTTCCAGGGTAATGCGGCCTTCCTCCCCGAACCATTCATCATCGATACTGCCAATAATATTAACGTGGACAAGATTGGAGTACCTTTCGATCCGGTATTTGGCGTTTTCAATGCGTTTAACGACGAAGAG…	MAFPVTRVTAPTGTFEFRKSSVIDSLRNRQVKRISSDRSVTEHARNALLTTGTVDVTQSYIANGIDDEGVRVSSVIKGVDRLPLTQRTVTFQGNAAFLPEPFIIDTANNINVDKIGVPFDPVFGVFNAFNDEEPSLGLTLQNDAFFTGAIRVKDVGMYSCRFLAELIIPTTVGTNLSFYIDFITGEQDGDLRLVHSIYIYVPAGTNALRADVTAPTIAPFYDITTNFFVNLGPTDTLSVLISEVTMDGDGVFNLNTVDLKLCMLDAK	Hypothetical protein	CDS
314	279759	280016	+	ATGCCGTCGGTCACCATCTCCAATAATGGAAGCACATTTGATACGAAACGTACTCCAATCCGAATGTATCCCATAATGGTGTCGGATGCAGCATTCAGCATAACCATTGATGGCCAGTATTACTCGTCCGTCCTTTTCGCTGGTAGGCACAAAATAGTGTTACGACCGCCCAATGATCGTGCCAATATAGTAGTTACAACCTTCGATGGTACTTTTCCATCAATCATTCGTTTCGGTAAACAACCGACGACAAAGTAG	MPSVTISNNGSTFDTKRTPIRMYPIMVSDAAFSITIDGQYYSSVLFAGRHKIVLRPPNDRANIVVTTFDGTFPSIIRFGKQPTTK	Hypothetical protein	CDS
315	280099	282135	+	ATGTCAAGATTCACTACCTCACCCCAAAGCGATGATATGGAGATTGAACCCGACTACAATGACGATATCGACGACTTGGAGGACGTTCTTACCGCTAGACCCAACAAGAGAGCGAAGCGTGGCGGAAATACCAAATCGAAACCGGCCAACAATAATAACACAAACTCTGGCAAACGTCAAGTGAAAGACTTTTTTGGTGCCGACTCCAGCAAAATACACCAATCCCTTCCATCCTTTACTGATGTGGATGAGTATGAACCTTTGGACAAGCCCAGAACCAGAAAAAGAAGAACGGACGAAGATGGTTCGGACGAAGACGCTCAAGTGATCGAGGAAGATACTGCTGACAAACACATTGTTCATCCACTTCCGACTCCTTCCGCTGACGCCGTGGAAATT…	MSRFTTSPQSDDMEIEPDYNDDIDDLEDVLTARPNKRAKRGGNTKSKPANNNNTNSGKRQVKDFFGADSSKIHQSLPSFTDVDEYEPLDKPRTRKRRTDEDGSDEDAQVIEEDTADKHIVHPLPTPSADAVEIALSAEVLESRLDVLRWIIDGDDSDSGLYNTFVQPKDPEEVIKAAYLDDAEYQLTPSGSVDFTSIKAKAQLALPQGGGTVSVGEGALNSNEPNYNIADPLQYVCSKHAENLRLFLRAQKLFLMLNFYKYKTEEVQYLFDKWQRARYACQQTFELIRSHIMWNRCKWETFNPNRYMKAVDFYLERMSFHIGETRETINKMKKRGAAEISSYISIHLQMDDLRRNPSGTILYQQLMQSNGKPTFTWHPYKTLAQYVIDKCCTDAQLYGT…	Hypothetical protein	CDS
316	282147	282998	+	ATGAACATTGCTTTCGATATCAACAACAACTTTACGTTTGATATTTGCGATTGGAAGTCGATCGTTTCTGGCGAACCCGTCCAGATCAAGAAGAAGAACAAGGTTGCCGTCACTGCCAAATTGCAAGGTTCATGGTTGGTCATTTGCAACATTTTGCCCAACTGGAGCGATGAACAAGGTTCGTTGACCCGTCGTATGGCATTGCTTCGCTTCACCAAACCCGTACCTCAAGACAAGACGGACACTAACCTGCTCAATCGCATTATCAATGAGGAACTTCCATTACTTCTCGTCAAGTGCAACAGAGCCTATCGCGAAAAGTTGATCCAGGTTGGAGACGAAGACGTCAGAAAGCATTGGAGTTACTACTTTGACAAATCCATCCAAGAAATTGACAAT…	MNIAFDINNNFTFDICDWKSIVSGEPVQIKKKNKVAVTAKLQGSWLVICNILPNWSDEQGSLTRRMALLRFTKPVPQDKTDTNLLNRIINEELPLLLVKCNRAYREKLIQVGDEDVRKHWSYYFDKSIQEIDNECNAFEAFLKSDQVVIPSKTEDEHRYKNTYVLDSELKREFSIFCRRQKFGFIPWNSEEIEPKLSNGRDILRFESVKLPNKKSEENVTIDWDEFEKKSQAPNAERLVYWRGIDVVRLLSKADAVFYRQRGQENNQSIPQPTEQAPVQSLIE	D5-like primase	CDS
317	283023	285191	-	ATGTTCGCTAATAACCGCTTTGCTGTGGTGGACGCTACTGTATCCGAGCAGAATGCCTACACTCTGTTTCCTGGATACGACATGTACACCTTTGCCATCTTCGATAACAATCTTACCAAAGACAAATTTTTGATCACTTTAGCAACCCCGTTGTATATTGTTACATTCGGTGCCAATGGTGCCGTCTCCGAGAGTCATTACGATGGAAAGATATCCGACCTCCTGCTAAAGGCTGGATACGAAGATCCGAACGTACTCTTAAAATGCAGACGGAACAATATTCAAAAGAACAAGAGCAAGCCACCTACATCATGCGAAACGCGATTTGCCACGATAGCAACCCCATCCGACCTCGTCGATTATAACCAATCTAAACTTGGACTATTGCAGTCGTTTGCG…	MFANNRFAVVDATVSEQNAYTLFPGYDMYTFAIFDNNLTKDKFLITLATPLYIVTFGANGAVSESHYDGKISDLLLKAGYEDPNVLLKCRRNNIQKNKSKPPTSCETRFATIATPSDLVDYNQSKLGLLQSFAITEHLDSWPSIVMRLMTSSTFSCVLFSSNIGRRITWDSARSSLKVQTKDDQLFFDKFTSFCSYVNTVQGTIDKVSIETASYEILIHTVPPVILDVDSIKNSAGIYTYYKFDRHIPLWDQVQQTFFSQQPDDKLLGIAKYKDIHIPIYAIPSSRAINVPKAWCSSESTYECLEVKYKEYEGDKIVNLDRLSGDGGCAAYRKNDIGAGTLLLELAKDLARYVLQATKLELDDLSTVECKDDKYTSVSLPLVSYLKKQKTWYETKDIKP…	Hypothetical protein	CDS
318	285322	286110	+	ATGTTTGGGGATAGTATTATTTGTCATACACGAAAACAATTAAGAATGAGTCCTCCAATTGGCTACGGCTCTCTTACTTCATCTGGCACTCAACGCCATCCTTTCATTTTGATTGACAGCAATGGTAACGAACGTTTGTACAGCAAGATGGGTAAACCTCTTCGCAAGTACTTGAAGAACGGTGACATGTCCAAGGCTTACTCCGAGGCGTCCAGTATGGGACACATCTACAACTCTCGCCCCGAGTGGTCCATGAAAAAGAAGAAGGCCGCTGCTACCAAGCCCTTCTCTTTGAAGCGCAAATTCAACTGGTCCGACCCCATCGTCCAAAAGGCCGTGACCAAGTTGTTGGAGGTCGAACAGGCCTACAAAACCTACAAGGGTCCCGGTTACAGCGTT…	MFGDSIICHTRKQLRMSPPIGYGSLTSSGTQRHPFILIDSNGNERLYSKMGKPLRKYLKNGDMSKAYSEASSMGHIYNSRPEWSMKKKKAAATKPFSLKRKFNWSDPIVQKAVTKLLEVEQAYKTYKGPGYSVPATKEAARVRAQDFIKLYRHYKVNPLVEPDVMTILGNGMYKYASCPTKTDACADDLKYTLSSGEKCCRKTNYYEGLSLGGKKKRRTTRRKKTAKKGKKAGAKKGKKTGAKKACKKGMRRSRQTGRCRKA	Hypothetical protein	CDS
319	286307	287839	+	ATGGACAGCAAACAATACGTAGAATTAGAACCGTCGTTATCCGTTTCAGTTGAAAGCGATGACGCTCAAGCCCCGGATCATACGGACAGCAACGAACCCGACAAGTCTCAATTTTTGGAAGACTCAGTTGCTCGTTATGCCAAGACGTGGATTCAACACATTAGAGATACTCATCCCAATGTTGTAGCAAAATACGATCTACAGTTTCACATTGCGTCCGGTGCTTTTGGTAACGTTTGCGCCGCCATTCAACGTTCAACTGGAAAATGGTGCGCGATCAAGATTATTGACGAAACTATACTGGCATCCACTGATAGTAAGAGGACATCGACTCGAGTGTGGAGAATGATCCAGGAGATTGCGTGCTTGAAACAATGTTCCAAGAGCGTTAACGTGGTG…	MDSKQYVELEPSLSVSVESDDAQAPDHTDSNEPDKSQFLEDSVARYAKTWIQHIRDTHPNVVAKYDLQFHIASGAFGNVCAAIQRSTGKWCAIKIIDETILASTDSKRTSTRVWRMIQEIACLKQCSKSVNVVELWDFFEDVSLIRMPDGSTVNSTLRIFLVMEFCEGGTLYEYCSAKPLSEKQVHGVVTQLVNAFSFMEQNNVVHRDIKPENILVCNNDEYGLTIKVADFGMGVHFGELNLVDFIERMPLFMDKYQHVINAQWQQQWNRGTMIYDSCGSPLYMPPEMFTNKPYSFDADIWSLGILIYAMLFRKAPFSTCKNYSELNRLMSVPKINIAYPEDNTWRQRWVEQILRKMLVPSHIRCNLNAIKNALVDIVYYDESQSSSEDEDLDELEALA…	Serine/Threonine Kinase	CDS
320	287944	288768	+	ATGGAACAACTTAACGTTTTTATCAACGAGGCGTTTCGCGATTTGTTGAACGAGAGAGGTGTGGATGTTTCCAATCTCCCTCAAGTTTTTGCTCGTTTGGCTGGATATATCAAATACGGTGTATTCCTTTGGCGTGACATTTCATCTCCCAGAGAGGTAGCCTGGGAAAACATCAGATCCTGGTTGACCGCCGATTGTATCTCCCAACAAGTACCGGAGGCTCATCGAGGTTCATTGATGAGTTTTGTGCAGTTTGCCTTTGATCAGGTGTCCAATAGATGCAATGAAGCGGATGGTCGAGCATTCGCGGAGGGTTCCCGAATGCCAATGGATGTTGTGTTTGGGTCGGATGAAGAAGACTCCGATGAATCCGATATAGACATTGAAGATGGGTTCAAT…	MEQLNVFINEAFRDLLNERGVDVSNLPQVFARLAGYIKYGVFLWRDISSPREVAWENIRSWLTADCISQQVPEAHRGSLMSFVQFAFDQVSNRCNEADGRAFAEGSRMPMDVVFGSDEEDSDESDIDIEDGFNQPGPIRILPGADLRSVLTRLVYQQTLRRFMQEASQFQDRDDGVEQSVIDSFPRFQYSATSTENGEAIPTTETTCVVCQDDFVEGANCLRIPTCQHFFHEDCITPWLARRQTCPTCREPCVEGMSVEEDVSEDSYSDSEYDD	putative RING-H2 finger protein	CDS
321	288979	289308	+	ATGGAACCGCAAACATTGGCTGATTTTTTCAGTAGGTTTTCTGGCACGGTTCCCACAGCAAAGCCTAAAAAACCCAAAAATGCGGTCATCCCACCTTCAAAATACAATTACGTGATTTATCGACTTGACTTACCAAACAATCGTGCACTCCAAACTCCTAATCCTCGGAACCTAGTAAAGTTGAAGTTGATACTCAAGAGCAAGTCCCAACGCGAAGTTGCCCAAGCCATTGGTGTCTCAGTGTCTAATCTGTCATATTATGTAAATGGACGTGGCAAAGTGCGTGGCTGGGATGAACTTGACGCAAAGATCAAGAACTACATTGCATGA	MEPQTLADFFSRFSGTVPTAKPKKPKNAVIPPSKYNYVIYRLDLPNNRALQTPNPRNLVKLKLILKSKSQREVAQAIGVSVSNLSYYVNGRGKVRGWDELDAKIKNYIA	helix-turn-helix, transcriptional regulator	CDS
322	289337	290593	-	ATGACGTCGCTTTTACACTCCTCTTTGTTGAATGACACCACCACCCCGACCGAAAAAGCCGACGATATGATTGCTTTGAAATGCATCGATGGAACCATACACCTTCCGAGAGTAGAGGCCAAAAAGGTACTCGGAAAATACTACAAATCGTTCGAGGCCATCGCAACTTCGTACACCTCTGCCACCGTTCACATTCCTACTCAAGTATTGCTGAACGCTTATAGTGTCTACAAGGATTCCGGTGATAACGTCAAACAATCCATCGAAAATGTCGACAAGCACATCTCATTGTTGGAACATGGTGGATATTTTGGATGCGATTGTGGAGATGCTTTGATTCCATTTTCACCCATGAGTTTAATGCCAACCCGTTGGGGCTCATCCTATGAAACAGGCATT…	MTSLLHSSLLNDTTTPTEKADDMIALKCIDGTIHLPRVEAKKVLGKYYKSFEAIATSYTSATVHIPTQVLLNAYSVYKDSGDNVKQSIENVDKHISLLEHGGYFGCDCGDALIPFSPMSLMPTRWGSSYETGIPMSDENYRPEISCVLKSWMPPLPEIIKDQIGDYWNSLSVSVIYNQGYESPALNITQIMDIYNIVNPKMTTNVIRRNSYLFLPLYLDVLFGAVSQVSTICVKTCHNPYPVNRQEHDQLLAEYDGPKIHIRFPNEQDYGALRELCTMERPTVSEFPVRIVPSEFNTRTPATMIERGVYQYEMQLPNQGNRYAGWNVAAKVVKMKSSDIPSSLLTLHYYDQTTHAVDFDDVRRTNWLWMPFISPDVTKHDDHAFLLIPSGVTKLSWTSS…	Hypothetical protein	CDS
323	290705	291460	+	ATGAACGCCGAAGGATTCCCAACGATTGATCACGGTGGTTACCCAAAAGGATACGACCCTACGTACGAACAATCGAGAAATGGCAACGTCAGTACTTTGCGAACATTGAGACGTTCAGTCAACGATTCTTACGTCGTTCCATTGGTAGTTGCCCAAGAAGCAAGTGTATCTGATCAAGTGCTTTACTCTGGGGTCGATGGCGTTCGCGTAGAAAACGTGACATTTTCGACCGGAAGATATACCGTACCCAAACAAGAATTGACCCTGCTGTACGATTTTATTCGTAACCCGCAAGCCAATCAAACGCCTCTACAGATTGAAAATACCGGTGGGCCCGTCTTGTTGTACTTTATGATTTTGGAACATGCCGGTCTCGGAGTCGATGAAACCAATTTTGAA…	MNAEGFPTIDHGGYPKGYDPTYEQSRNGNVSTLRTLRRSVNDSYVVPLVVAQEASVSDQVLYSGVDGVRVENVTFSTGRYTVPKQELTLLYDFIRNPQANQTPLQIENTGGPVLLYFMILEHAGLGVDETNFEQLFVPPGTNKAFVNFTVPEDGVYRISTRVRMIEQAAIELSILVDNTFVKTETIHEPTPDAGDPYLGTLDSRTDVSHDAVLTKGQLVRIAAEYVQNDTVSANAGIETAVLRIVQLASKN	Hypothetical protein	CDS
324	291494	292507	-	ATGGACGAATCAAAAAAACGCAAGGGGGACTCGTTGGACAACGAACAAAATCCCACCAAAAAACAAAAAGCAGAGCAAATTAGCAAAATAGTATTTCCCGATGGAGCCCATTTACGAGCAGTGTTTACCAAATTACAAAAGTTTAGCGCAGAGGTCGATATGATCGTAGAACCCACTGGAGTGAAGATTAACACTATGGACAGTGCCAAAACAAACGTACTCGCACTTTGTTGGGGATCAGAATATTTTACCGAGTACGATGTGCAAAGAGGAGCAGTTTTGGGATTATCATTGACCGAAGTCAACCAGTACGTTATGCCCAGGATCGAAGGACCCATTAGTTTATCCTTCAATGCCGTTCGGCCCGATCAAGTGCTCTTCCGCTTTAGTTCTAGACTG…	MDESKKRKGDSLDNEQNPTKKQKAEQISKIVFPDGAHLRAVFTKLQKFSAEVDMIVEPTGVKINTMDSAKTNVLALCWGSEYFTEYDVQRGAVLGLSLTEVNQYVMPRIEGPISLSFNAVRPDQVLFRFSSRLKEQKKVESLMDDNQPSNTTSGLHNNKILLKLLDLKTEESDEFSMDEIPDEFILASFRMDATPAKVVLPEIIDKQDLMENYLIFKDQKWYGILKGALLEKPIALPTLNIKDGPMFGVQIAKQTFHKVNSFLAIYDYVEVTLLKLNINDPDAITIWWKFGFFGGGPNKVCRMDFVSAAKASEFQDEETGELNTNHHLFSLVSEERD	N-terminal fragment of PCNA	CDS
325	292583	292948	-	ATGTCCCTCGTCAATATTCCCCAACACAGTCTCGACCCCTTCGCTAGATATAAGCGCAATCTAATGAGCACGTCATCTCAAAAGAGTTTTACCATCTTGTCCAATTTTGCGACCGTGTGTGCTCAAGTCTACAGATCACCCGAGTACATTTGCGGATTACTCAAAAAAACTTTGGCTACCTCAGGTTCGATCGAAAAAGATGGAAGTTGCAAATTGAGAGGTAACTTTTCATGGCAAACGATAGACGACTCTTTTGAAAAGATCATCAACGATTTTATTTTGTGTGCGACATGTGGCAATCCGGAGACAATGGACAAACGCTCCAAAATTACTTGCAAGGCATGTGGGCATATCCGGATAATTTAG	MSLVNIPQHSLDPFARYKRNLMSTSSQKSFTILSNFATVCAQVYRSPEYICGLLKKTLATSGSIEKDGSCKLRGNFSWQTIDDSFEKIINDFILCATCGNPETMDKRSKITCKACGHIRII	Eukaryotic translation initiation factor 5	CDS
326	293079	294785	+	ATGGGAAAACGAAAGAATGGTGTTACGACCCGAGCCAAGTCGTCAAAACGACCAAACAAGCGTCAAAAGATTACCCACCAAACCAGCCCTGAAAAATTTGTGCTCAATCCAACCACGTGCCCTGAGATACTTACAAACATACTCAAGTATGCATCCGTAATCGATTTGTATCCCGCCTCTTTGGTGTGCAAGCAATGGCATGAAACGGTCAAGGGGCAGTCTCCCAATCTTCCCCACTTTAGAAACATACAAATCAGTTCTAATCAAAAGACGGTTGACCACTTGCGCAACATTATACAATCGACCAGACTACAAGCCGCGATTATGGAAGAGACGAAAAGTAAACACACTTGTCATCTTCGTATTTTCACCGACAATGGACTGTACATCGAGAAGAAA…	MGKRKNGVTTRAKSSKRPNKRQKITHQTSPEKFVLNPTTCPEILTNILKYASVIDLYPASLVCKQWHETVKGQSPNLPHFRNIQISSNQKTVDHLRNIIQSTRLQAAIMEETKSKHTCHLRIFTDNGLYIEKKCDVHPSIRLLRDFYSNGTIVSVVLHVREDGELLAYLAAAGVRKTDKVLSTERFTLHNMDTPNLIHHDWSDRRLVGPSRFLIDGKYLLFFAEDGAQVYDLELDSPHASYSASANIKITSVSNPGCGQVKICIRDDDEFEDNQFVWYLVNNTETGILMSPKMAAKECKDFESFEVTCEAGFSYATPAHLATLCCWNADSALLNDHLECFRASLPDNTRERTDLVKLASRLDRTEHLNEVLNVVHNDVVLSKYEEICAEAFKEAITYHS…	Ankyrin repeat protein	CDS
327	295043	296464	-	ATGCGGAAAGGCACTGAGAATCAGTTCTGCGTAGTAAATCGTCAAACTGGATTTACAAAACCTACTTCCAGTAAACATACTATTACCGTACGAACTGCACGTGCATCTCGAGTGGTCGTGGAAGATTTGGCTGCGTTGCAGGCGGTAGTGGGAGGATCCCTAGTGCAGACTTATAATCCCGAAAACTTGCACATACAAAATGGAGAAATTGAAGAATTTACATCCACCGATTCAACCATCGAAAATTTGCAATCCACTTCAGCACAAATCGATAACATTGAATCGAATGTTGCAGCCATTACGTCTTTGACATCTGACACTTTTACTGCGAACGATGGCACTTTTTCAAATTTGTCATCAACGATGGGTTCCGTGGATGCGCTAGTCACATCCTCCATT…	MRKGTENQFCVVNRQTGFTKPTSSKHTITVRTARASRVVVEDLAALQAVVGGSLVQTYNPENLHIQNGEIEEFTSTDSTIENLQSTSAQIDNIESNVAAITSLTSDTFTANDGTFSNLSSTMGSVDALVTSSICNHAGSSFIDLNTSNMSNVGNITSSGTGNFASIRAPVITSPMTAIDFDSKDMTNIGTVTVGSVNTQSITGSGTISLKYQNLSNVGIISSGAITSTGNSSFGSISSGAITSTGDSSFGSISSGAITSTGDSSFGSISSGAITSTGASSFGSISSGAITSTGASSFGSISSGAITSTGASSFGSVTTSTISSSSNTISLTNQTLSNIVALSSATVTASTSVSTPTFTTGGTTFSFSGKNIGTIGTITTTGAITCPKVYQYYGTGTATP…	Hypothetical protein	CDS
328	296605	297366	-	ATGGCATCTAGAAATTGTAATTCTTGTGCAAAGCGAGGCTTGAGACAACAAGGTCAGGTCGCTCCCCAGGTGGCCAAACAAACCATCGCTGTTGCCCCTCAAGTTCCCAAGGCGTCCAATATGGTCGTCGTTAATCCTTCCGTTCAGGATCAGGATAGCATCGTCATTATGCCCTTGGAAAACATGAGTAGCCCGGACTTGTTGGCTCCTTCCGTTCTCAACTCAAACGATATTGGTATCATCGGTTATCAAGACACTACTTCCGCCAGATTGGTTCGTGCTTCTTACTGCAAGGATGGCCCTATCGTCGTTCAAGTACCCGAGGGTGGCAACAGAAGATTGGCTGCTGATATCTACGCTGAAGATGCTTACGCCAACCCTCATCACGTCGACGTCCCA…	MASRNCNSCAKRGLRQQGQVAPQVAKQTIAVAPQVPKASNMVVVNPSVQDQDSIVIMPLENMSSPDLLAPSVLNSNDIGIIGYQDTTSARLVRASYCKDGPIVVQVPEGGNRRLAADIYAEDAYANPHHVDVPAHYQFEQNERSWNLWNPFVGRFVPHNGLREIYESKELERMIEEQQQEDINGTVAKHDTVMDLEPGFIPDFRYGPKKDRMDFGGLEPVEIVDGETKLRLYNTQAVTPGYGMYETMYQNQFF	Hypothetical protein	CDS
329	297805	299541	+	ATGTCAACATCTCACCAACATGATCGTCGCGAACCGAATTCCAAGGCAGAAGAAGTGGAATCTTTGGGAGAAAATCAACGTATTTGTGATTCATGGATAGACGACTATTCAGGGTCAAACGATGCGTCGGAAGGAAACGAAGAAGAAGACGAATTCATCTGGAGTAGCGATAAAAGTACCGAAGACGACAGGCAATATCCGTTGATTCCGCTCGACGCGAGTAGGTTAATATATTGCTTTGAGCGGTCACGTTTCGACGGCTTGATGGACGTTACTGTCAAGGAAGTACAAGAGCCCATCTTGGCAAAAATTACTAGGATGCAAAAACGTGCCACATTGTTGGGAATGGGGGTTCAGGGTTCGGCGTACCTCATCAAGAATAGTACTGGTCGGGATCCA…	MSTSHQHDRREPNSKAEEVESLGENQRICDSWIDDYSGSNDASEGNEEEDEFIWSSDKSTEDDRQYPLIPLDASRLIYCFERSRFDGLMDVTVKEVQEPILAKITRMQKRATLLGMGVQGSAYLIKNSTGRDPRSSGFGSSGTESSFVIKTISLSPQEWIRAKNKQCMIQRVHNHVNFLMMDFWLREMCISSMAHQLVISQKSPHLLKYHWFATGEFPSLAHVSDSTETRPQAMIAMEKASGTSIELLNWSKNEPTLTEWQTKIRFGDIHRFSVFAFQTLQGLAAVQCKYKVMHRDLHMANVFIQKAGEGYNGNVFNKTSWVDYHFDIPTRTNSGTIAWKSHVYSLPNEGYSIKIADWGLAVSYASQSIISTKKKIGAYDPMYDVLKIMSSWYRSKKYL…	Serine/Threonine Kinase	CDS
330	299649	300665	+	ATGGAACACTCTTATAACACTCAACCGGCAACTATTGCTTATCTTCCGCGATACAACGAAAAGGCCGCAATCCATCGCGTCAAAAAGTCCATTACTCCGACCGAATCTGAGATGCATGCCGTACAAAAACTGCAAGTCAAGAGTGGTGCACTCTCCAGAAGAAAGTCCCGTCGTATTTCCGTCTCGGGAAGCGGTGATCAGACCTTTGTATGCGGTGAGGACGGACCTCAATCAGTTCCCACGTTTAGCCACAAGCGCGCCTCGATGATCGTGGATGTACAATCACGTTCACTCTCTTGCATCACCCTTTCTACCGAGCAGTTGGGGTTGGAACACAAGTTATCTTCTCTCACTGTCGACTTTAGAGAACTGTTTTCTTCCGAGACTTGGTTCAGATAC…	MEHSYNTQPATIAYLPRYNEKAAIHRVKKSITPTESEMHAVQKLQVKSGALSRRKSRRISVSGSGDQTFVCGEDGPQSVPTFSHKRASMIVDVQSRSLSCITLSTEQLGLEHKLSSLTVDFRELFSSETWFRYAHPQQQTQTTVFTKGAQFFATTPNIVHHKLVQSDTDEIGLLMLVTFGHCTGTPNTVESKWIFIDGFQQKIAQQYSAASSGFIVANASEFNVTVLPKSLLLPRDAIAKHATMYHCSEDYLVYVECCGRELVICHLKDMSVFTAQLESTLNLTSIPTYSFSEFIGPQEARFKIGLATLQGRRDWVARLQLESGQLIVSPVINKTSFV	Hypothetical protein	CDS
331	300731	301477	+	ATGGATCAAATCACTATTTTTGGCTTTTTGGGAAAGAAGCGCACTGGAAAAGACACTAGCGTTCAGTTTGTCCGCGAATACTTTGAATCCATGGGTTTGAAAACGTGCGTATTGCGCTTTGCCCATCCCCTCAAATGTTTGCTGGCTCAAATGACCGGACAGCCGTATTCGTTATTCGATAGTGACGATACCAAGGAAAAGGTGCTGTCGTCTGATCTAGTTGAATCCATGTATCAACACTGCATCAAGTTTGACCCCATGAGTTGGAAAGAAGCGACAACATTTTACAATACCGAATCCATGGACAAGATATCAAAAGTCATTATGGAATTTGTCGACCTATTCGGACAAAAAATCGAACAATCCATAAAGTTGACTCCCAGATGGATGTTGCAAACG…	MDQITIFGFLGKKRTGKDTSVQFVREYFESMGLKTCVLRFAHPLKCLLAQMTGQPYSLFDSDDTKEKVLSSDLVESMYQHCIKFDPMSWKEATTFYNTESMDKISKVIMEFVDLFGQKIEQSIKLTPRWMLQTLGTDHLRDKFSNIIWVEFLEQDMKKIQANPETKVDVVLIPDIRLKTEVTMLMNYPKACLIRILRPSIQQINKDQLHISETELDDFTAPNLKEVQNDDTKNVLKERLLNAVRLFGY	Deoxynucleoside monophosphate kinase	CDS
332	301474	302202	-	ATGCACCAAACAGACCCCACCCAGGCCCCTTTGGCAATCTTGTCTTCTTCATCTTCCGACGACAACAATTATGGTTGGGAAGAAAATCCAAATTTCACACCCATCCAAGCCAAGTTGTTCTACCAAGTCAATATGCTAACATCTCTGAATACCGCGGCTGATATCCAGGCCTCCCAATTTGTTATTCATCGATTTTTCAGCAATGGCACATTGATCGGTGCAATGGCAGTGACAACTCACCCGATAGTGAGGCAGGTGTGTCAACCGCTTGATTTTGACTCTGAAGGAAGACTCAGTACCGAACCACAACAAGTGTCCTTATTAGATGTTCCATACATTGACTGCGATTGGATGCATCCATTGGCCAACAATGTTGGGTTTACCCTATCCAGAATTCTC…	MHQTDPTQAPLAILSSSSSDDNNYGWEENPNFTPIQAKLFYQVNMLTSLNTAADIQASQFVIHRFFSNGTLIGAMAVTTHPIVRQVCQPLDFDSEGRLSTEPQQVSLLDVPYIDCDWMHPLANNVGFTLSRILWPVHMNVGGDHIPELPFTLIRCPLVPSILQNFFLIGFQPAIEREDGVIEVAKFSTTDLMGLTTEHLLHSVLEHSYPSFGSRVMEYFSTQLKLPAQTPTTVLLFNADKTL	Hypothetical protein	CDS
333	302352	302975	+	ATGTCATTTGCAATGGAAGGCTACGAAGCAACATCTTACCCCCAACCCCACGATCCTTCTAGTGCTATTTTAACGTACAGTATGCAAGGGGCCGTCAATCAAACGTTTGAGGCCGTCAGTCATTTTACCAACACACAAAACAATATTCGTCACAACGAAGAGATGAAACTCACTGCACAGGCATTTAAAGCAAAGGAAGACGCGTACAAAGCACAAATTAACACACTGAGGAGTACCATCACATCCATGCACACCGCTCAACAGAACAACTTGGGCTCAACATATCAAAGCGAATTGCAAACTCTCTACCAAGAATTAGCCAACAACCCGGTTGGTAAACTTCCCCCACAAATTATCGAAACGCAAGAGGTATTGAACAAGAAGATGACCGAAATGCAA…	MSFAMEGYEATSYPQPHDPSSAILTYSMQGAVNQTFEAVSHFTNTQNNIRHNEEMKLTAQAFKAKEDAYKAQINTLRSTITSMHTAQQNNLGSTYQSELQTLYQELANNPVGKLPPQIIETQEVLNKKMTEMQTQLADVVAKNANIHNLNQAMFSLISKVYETLNTASLLNQPRTLEEATHIITELNSEVERVVNEIGISFQPVLDN	Hypothetical protein	CDS
334	303013	303561	-	ATGTCTTGCGGATGCGGTCCGAAAAAAACCTGCAATTGCGGTAAGCACAACTGTTCATTGTGCAAAAATGCGAGTTTGCATCAACAATCAGCAGCAATGCCTTCGCTTATGGCCAGCCAGCAACAACAAAAAAACGATGACCAAAAGTTGAGTTATGATTTTTGGCAAGAAACTGCTGACGTCGAAGAAGGTATTAGAGATGCCGAGACCCAAAGAAACCCCATGGCAAACTATTGGGCATTGGATAATCTGATCGACGAAGAAAAGATTGAAGAGTTGGGTCCCGAATACGAAGGTAGACAGACCGAACAGCAACGCAACTTGGCATTTGCCAATCTTCCCACCGAACAAGCAGTTCAATATTGGGGTCAACGTCTGCCTGCGCAGCCCGGTCACATT…	MSCGCGPKKTCNCGKHNCSLCKNASLHQQSAAMPSLMASQQQQKNDDQKLSYDFWQETADVEEGIRDAETQRNPMANYWALDNLIDEEKIEELGPEYEGRQTEQQRNLAFANLPTEQAVQYWGQRLPAQPGHIEHLSMYASQNGYFWDDPWDRMVYQQQFKHWEDYENQLAHSRDVQNFWMR	Hypothetical protein	CDS
335	303633	304472	-	ATGGCTGAACTTTTGATCCCCATTGTGAAAAAGACGCTTATTCCGGGTCGCGAAAGTAGAAACCCCAACATTTCGGTTGCCAAGAAAATCAGAGCGGACCGCGTAGTTGCCGGAAGAACTGCCACCGAAGATTTTGTATTCGACTTCAGCGTCGTGGCTCCCATGACCGATAAGGGTCAAACCTGGGTTTACAACGAAGATGGTGAGGTCGCCGCTTTGGATGTTGGTACCGATGGTCAAATCTTGCGTGCCGATAGTGCAGCAGCCACCGGTGTCGCCTGGTCTGACGATCCCACCACTTTGTTGACTGATGCTGGAGATCTTTTGACCTTTGACGGAGATAGTGGTGCCGCTACCGTGCTCATCCACCCTGGCCCTTCCAATCAAGGCTACGTCTTG…	MAELLIPIVKKTLIPGRESRNPNISVAKKIRADRVVAGRTATEDFVFDFSVVAPMTDKGQTWVYNEDGEVAALDVGTDGQILRADSAAATGVAWSDDPTTLLTDAGDLLTFDGDSGAATVLIHPGPSNQGYVLSSADPTVGTGLTWKVPTLLSQATSTVTSSSAPLLGGSDSFTVSWQRISTNWVRLEFSEISFTAQASANLRFDLPAGFPLPAVENRYLVSTKNGATIADGQLYLNPAAAAGQMVTIAPNRDFSGFSPSFTSAASCKVYSFSIEYRSA	Hypothetical protein	CDS
336	304636	305049	+	ATGGAAGTAGATAGACGAATTCCCATCAATAACCCCAGAAAGCGAAAGTTGAGCCATCTCAATCTATCCTCGGTGGAGTACGATGCAAAGAAACACAAACAATATCATGTTCAAACGGACGATCATGCCGTATTCCATCACCAACAATGCGATTGCTGTCAAGATTCCGAAATGTCCTCTTTGAATCAATTGCAACTCTGTCGAACGTGCAGTCAGGCAGTGCAGAATAAAAATGTGACAACCATGGCCAGGATATTCGATAAACTGGTTTATTCGTCCTCTGATGAAACAAAAGCAATGTTTTTGGAACAAGTCCTCAAATCGTTAAACTTGGAATTCGATCAAAACAACACTCAACTTTCGCACATCTCAACCTGTAGAGACGATGATATGAATTGC…	MEVDRRIPINNPRKRKLSHLNLSSVEYDAKKHKQYHVQTDDHAVFHHQQCDCCQDSEMSSLNQLQLCRTCSQAVQNKNVTTMARIFDKLVYSSSDETKAMFLEQVLKSLNLEFDQNNTQLSHISTCRDDDMNCDYIS	Hypothetical protein	CDS
337	305100	305654	-	ATGGCCGAAAAAGTAACCGTTGAATGCGACGAATCTGGAAACCCCTACGTTATCAAGGGTGATGGAAAGCGATTCCGTCTCTATCAAAAAGGTCCCACCTTTGGCCTGAAAACGTCCGTTGCACCCAGAGGACACGGTAAATTTTTGATCGAGTTTAATCCCAGAACGAACAAACTCGTATGCAAACCCAAGTCGGCAAACGACAAGATTAAGGGAGCCAAATATCAAATGTATTTGCGCAATGGTTTGCTCATCTGTAGAAGAACTTTACCAGCAGGAGCCAAGGCACCAAAAGAAGAAAAGGAAGAGGAAATCGACGAGGTTGGATCGCAAACAATGCAAATCCCCGAGGATGAAGTCGTTACCAATGGAGAACCTATGGAAGTGGTTGCCGAAGAA…	MAEKVTVECDESGNPYVIKGDGKRFRLYQKGPTFGLKTSVAPRGHGKFLIEFNPRTNKLVCKPKSANDKIKGAKYQMYLRNGLLICRRTLPAGAKAPKEEKEEEIDEVGSQTMQIPEDEVVTNGEPMEVVAEEPIAVPTPTPVPVAAPAAKKAPPKAAAKKAPSAKPKVAGAAKKVPAKKVAKK	Hypothetical protein	CDS
338	305759	307957	-	ATGGCACACAAGGGAAAGGCAAGTTTTTCATCTCCCGTTAGTCAACATCGAGGAAGAAACGGTGATTCGGCCATTGATCAAGTAAAGTGGACCTTTTGGAGTGGATACAAGGATAATTGCCCTTTGAACGTGTGGTTGGTCAAGAACAACTTTTACTTTACGAGCAAAGATAAACTCGACCAATGGTGCATCAAGAACAATATGCCTCCCAGAAATCCAACCCATCTGATCCTAAACTATGGTATTGCGTACGTTCCTGATGAAAAAATGTCCGATTTTTTTCGCTTGTATAGCGAATCCGTTCCCATCAGCGATGACTGCGGTCCAGAACAGTTGGAAAATGGAGACATTTCGTACGATATTGGCAGACCCGGCCTATACTTTACCGAGAATAGAACG…	MAHKGKASFSSPVSQHRGRNGDSAIDQVKWTFWSGYKDNCPLNVWLVKNNFYFTSKDKLDQWCIKNNMPPRNPTHLILNYGIAYVPDEKMSDFFRLYSESVPISDDCGPEQLENGDISYDIGRPGLYFTENRTPVFRMFVDMDLKVAAKMGEDSRKKILSILQRSVKQCYLNCKPPGSRTIEDYSEHISEMVVLGTPVRAIDDTNLKYGYHIIFPNLEVTSEGAETIRRFIIYSLIQEEELKGMNWLDIIDGSVYHGSGLRLPHSFKMEFCKCRNPNKNDEQEDDEEHSSKPNKYDPNCYTCFGTGRYPWHNTYTCQTVYKGDGKVDDRKTALYRRDIKLMLENASIRTTRDVPGNPDPLPIVDSKVVNDGLRYVFGEECLAKSIATQKKKRHTSIPGE…	DNA-directed primase/polymerase (PrimPol)	CDS
339	308209	309174	+	ATGAGTATTAGCACTAGAGCATCTTTGGGTGTTGCCAACAGAGGTATCAAGGATTCGAAGACTAACAGAAGAACCGGTAATGCGAACAACAATCTGCAACAGTCGATGGTTCAAGAGCCCATGTTGATGGAGCCCATTCCCACAAAGCCTAGCGGAAGTGGTCGATTCCCTTCTTTGAAAAAGATTCCCACTGCGTCCAGAAACGCGGCAGTTAACAACGTTGCACCAAAACAAGGTAAAGTCAGAGTACCTCCCGCGCTCTCTGCGTATCAACCCAAACTTCCATCTTCTGGAGGCATCTCTCGACCTCAAACTCCTTCCCATTTGTCGCACAGTACTCCTGTCCCCACTACTCCTGGTCGAGCGAGACCCGTTCCTCGTCAACCTCCCGTTCAGGTA…	MSISTRASLGVANRGIKDSKTNRRTGNANNNLQQSMVQEPMLMEPIPTKPSGSGRFPSLKKIPTASRNAAVNNVAPKQGKVRVPPALSAYQPKLPSSGGISRPQTPSHLSHSTPVPTTPGRARPVPRQPPVQVEPEYEDENGDAYEGSGDQYDDERTEDFTFGSQVSAKPLPAPRRIDAAVRMQQNNTSIRRPAAMDRSTTRPIARPIPSQPNTLASREEENVIVYKVSSSIEPRKKTVLDALCKYIGELDEMTVLTIAKLVNDFLKRNSQQQSRNVTGTKGQSDDSGDSQQNDDAYYDQNIDERPIDDEHDAEENVFEDE	Hypothetical protein	CDS
340	309286	311355	+	ATGACACAAATTAGAGTCAGAACGAACAACTTTCAAAACAAGTTGACCGTGCCAGGAAAAGCCGTGCAACTGCGAGCAAGAGTGGTATCGCCCAAACAGACGATTCCTATTTCCCATCTAAAGTCGTCGCTGGAAAATACCAACCTTAAAACAGTTGGGCTCAATGCCAAGCCTGCCGGACAAAAACCTTTCGTTCCATCGAAGCCCGCCTTTGCGCAACAAAAACAAATGCCATCGCGTCCTCAACCTACAACTGCGTTCAAAAAGGCTGCACCAAAACCGGTTCAATACGAGAGCGAGGACTCTGACGATGACATGGACGATGTCGATTTGGAAGAACTCCAAAAATACGCCGATATGGACAGTGACGATGAAGGAGACGGAGAAGAGGGCGAAGAA…	MTQIRVRTNNFQNKLTVPGKAVQLRARVVSPKQTIPISHLKSSLENTNLKTVGLNAKPAGQKPFVPSKPAFAQQKQMPSRPQPTTAFKKAAPKPVQYESEDSDDDMDDVDLEELQKYADMDSDDEGDGEEGEEGEGDEEEGEEGEDDEEGDEEEAEVEVKKPKTGPSALKATPESLNRTPKNAAWHMIVDPDKYHNKPLPSGRQAKFEIPEEDDDEEEEEFEEGEEGEEGEEEEEEDEENGYPQVRQPKTPGGGRKTPKSLGGDPEFKDKVKDLAELYTLHQMGFEPQTGEYDLNTDNQLISQSIKRGTQDLMKSETVTLGQAMICMVGSMVERGSIYANSYLEQRGSLNRVPDCRHFSWFLDSPEIKGRFEEPLKRIHHLYGAKIREINPFWSLGMIF…	Sgf73 component of the transcription coactivator complex SAGA (Spt–Ada–Gcn5–acetyltransferase)	CDS
341	311472	311945	+	ATGGCCACCTTCGAACAACTCAAATCTTGGATTCAGAATTCCGACGTGAGTCAACTCGGTAGAACTCAAAAAGTAACGGATGATTACAAGGAGTTTATGTCGATGGTAAAACAAGAGTGGAACTCCATCGACGACTACATTATGTTCAGGGTTTTTCAGGGTCAGTTTGTTATCGATGAGGAAACTGGGAAACGTAAAGTGTCGTTCGACCCATCCGAAGAAAAGTCACCAAGAGCATCGCTGGTGAAGAACGATTTTCCTTATAACGTAAGTCACGATGTGCAACACTACGTTTTGTGGAGCACGCAACGTTTGGACAATGAACAAGTCGCATCGACATTGAGCAAGTTACTTCCGAGCAAAAGATACGAAGTCGTTTGGTTCGAAAATACCCCTGCA…	MATFEQLKSWIQNSDVSQLGRTQKVTDDYKEFMSMVKQEWNSIDDYIMFRVFQGQFVIDEETGKRKVSFDPSEEKSPRASLVKNDFPYNVSHDVQHYVLWSTQRLDNEQVASTLSKLLPSKRYEVVWFENTPALKSVKNVWHAQVFSRAKQNRCVIV	HIT domain-containing protein	CDS
342	311989	313275	+	ATGTCTGAAGATATCGCAAAAGTATTCAACCATCCGTTCTTTTGGGGAAAAACTCCAGATGAAAAACAGTACATCTACACGGTCTGGACTATGCGGGCAAAAAGAGATGCATCGCTAGTACTACCTTGGACGGAATCGTACAGAAAGTATCACGAGAAAATATCGAGAGAAAGACTACAGAGACAAAAAGCGATTCAACATCAACAAACCATCGATAAGCATCCAATGGCAGAAACGATAAAAGCCATGAGAAGGGTATTCGAGGCCAACTTTGGAGACTCTGAAGAAAATGCGATGAATAGCGATGTAAAAGACTCGGACCAAGACAGTAGTAAGGCAACTAATATTATCAGTAAGGGGGTATGGGGTCACGGTGTGAGAGCAGCGATTAAGAGAGGT…	MSEDIAKVFNHPFFWGKTPDEKQYIYTVWTMRAKRDASLVLPWTESYRKYHEKISRERLQRQKAIQHQQTIDKHPMAETIKAMRRVFEANFGDSEENAMNSDVKDSDQDSSKATNIISKGVWGHGVRAAIKRGIITAKKKPIVSADEKISSHLERGLSEEIASFDMPPIFQSPSEWRSSLIKQCQNDFEMDKKRRVVPKTARPPDFTAVENPIVLKRANTIATALLKEKPILDDQLNSSMMNVTKLEDFMWLVSVDIGKFGRSWYNPITWLGRIALLPSRSGSGVDYGKSVRGYLNMEKLTIPQLEKTPDHLLSKKYYHPETTSFVIKLTDRSKYCWIHFDRFMFTLIRWVQERQKMCRQSSKTILRSWIQEAEKMVDLNPIINYWTQVKLIVETDDKC…	Hypothetical protein	CDS
343	313281	314438	-	ATGTCTTACTTTACCTTTAACGTGGGCGGCCAGCGCTTTTGTGTCTCAAAGACAGCCATCGACACATGCACACCCAACTACTTTTCGATGATCATCCAACGCGACCAGGATCAGTTGATTCAGAAAATCGAACATTTCATCGACCGGGATCCAAAGTTGTTTGAATACGTACTTTTGTTTTTGAGGGGTTACAGTAACCCTTTACCAGAGTCCGAGGCCCAGTTGATCAATCTCAGAGATGACGCATTGTTTTATGGACTGCAACCTTTGGTGTCAATGATCAACAGTAAACTTTCGGAGACTGCATCAACCCAAGAAGTGCTCAACGACAAACAAGAACCCAGTTGGGTAAAGGATGGTTTGCTCGTCCAATACAAAAACTCCATGAAGGATGCCATC…	MSYFTFNVGGQRFCVSKTAIDTCTPNYFSMIIQRDQDQLIQKIEHFIDRDPKLFEYVLLFLRGYSNPLPESEAQLINLRDDALFYGLQPLVSMINSKLSETASTQEVLNDKQEPSWVKDGLLVQYKNSMKDAIEYRRELHGESMSDAESEKFIRDHLHMDEFALDRDDISSWPTSALKSAIEKLETIGKRFQMAACLKLYQEYTFRALMSGTGHRDQEEMSMDTLPSPANLEEIMLKMSKKNVNKYSWLAMIGKKFMEMLNARAEADRRRWEAMRMELPPIMFGPFPGANLLDGQGIEQHDGVLLGDEPVIQPRPIQRGRIVMRCPYDTTTMAEEAENLDDVQIDLNIDEPISDEIKSVNEDENEEGQDAIIEEGQDAIIEDADE	BTB/POZ KCTD-like protein	CDS
344	314590	315006	-	ATGTCAGCCAGACTCCGTATCAAGCCGTTGAAAAAAAAGTCAAAGGCGATTGTTCAGCGTGATGTCCAACCATCCCTGAACGAAACTCAACAGTTGACTGCTGCTTTGAAAAAGGCCATCAAACAGGCTCTCGAAGGTGATCAACAAATAACCCCCATCGAAGTGATGAGTATCATTGACAAGGCTCTTCATTTTGTTCTCAGATGGGCAGTAGTTCGCTCATTGAATGACGCCAAACCTCTGATCGAACAGGCATTATCGACAGTCTTGGACGAACTGAAAAACGAAAACATACTAAAACCTGAGATTGCCGACACGATATCCTCCGCTGCCGGTATCGCCCTTAACACTGTAGACTTGGACATTATTGAAGACATGGTCGAGAAGGGATGCAAATCT…	MSARLRIKPLKKKSKAIVQRDVQPSLNETQQLTAALKKAIKQALEGDQQITPIEVMSIIDKALHFVLRWAVVRSLNDAKPLIEQALSTVLDELKNENILKPEIADTISSAAGIALNTVDLDIIEDMVEKGCKSCCLPK	Hypothetical protein	CDS
345	315045	315863	-	ATGTCTGTACAATCCAACGGACAACCACTGGTATTGCCTCAAGTCGAGACTACCAGACGTATCAATGGATACAATCGTCGTGACTTTAACGATCCTGCTCATCGAGCCTTCCACAACGTTCGTTCGCGATTGACCGTGTCGCAAAGATTCGTTGCAGGTTCCGAGTCATCTAACACTATCGATTGTTCGACCGTAAAGAATTCCACTGGAGAGGGAGTCAGAATCGAGGATGAACGCTTTACGCAAGATCGATTGGCAGTCAACGAAAGAGAATTGGTGATTGCGATGACATCTCCCACTTCGCCCTCTGTAAGCAGTTTGACCGGTTTTATTCGATTCGACACCGTGACCAAACCCGGCTTGGGTATCACCCAGCAATGGTTGGACGACAAAATAGCA…	MSVQSNGQPLVLPQVETTRRINGYNRRDFNDPAHRAFHNVRSRLTVSQRFVAGSESSNTIDCSTVKNSTGEGVRIEDERFTQDRLAVNERELVIAMTSPTSPSVSSLTGFIRFDTVTKPGLGITQQWLDDKIAADGNVEKIPILVQGIYSIEAFIEIAPYNGGNPNCFQQVYVIKTDQIDASDTALVDVLAVKSIVRKTSDAGAKILIEGSSILRYEVQLDDEGNPVLDGDNQPAREGPSNDISIFYQRNKTSHPITVTKAELRLKLLVSDL	Hypothetical protein	CDS
346	316024	316818	+	ATGTCGACCCAATACCTCACCTTCGACAAGGGATTGTCGCTACCAGTGGTTGAAGACGAAAAGATGGACGGCATGTCCGTTACGATGGGAAATCCTCGCAATAGAACCTATCACAACGTTCGCTCGGATCTTCACGTATCCAAGAACGTGGTCACCAAAGACCTGGTAACCGAAACCTTGGACGTCAAGGATATTCTCAACTCGGCTGGAACTGGAGTGCGTATCTTGGATCAACGTTTGGGTCAGGCCAGATATGCAGTTGATGAACGTGAGTTGCAAATGTCCTACTCATCGCCACTCACCCTCCCAAAAACCGATCCAGCAGTCTTGTTTTACCTTCCGTTCGATACTGTCGGTCTCGAAGGTTTGGGTGTCACTCAACAAATTGTGGACGATGCT…	MSTQYLTFDKGLSLPVVEDEKMDGMSVTMGNPRNRTYHNVRSDLHVSKNVVTKDLVTETLDVKDILNSAGTGVRILDQRLGQARYAVDERELQMSYSSPLTLPKTDPAVLFYLPFDTVGLEGLGVTQQIVDDAQGAVLYHIPLPDSGIYAVSTRIIIDEYQDTGGLPTYLFSVETRRLTRQQQDLNVPTLVDSDIINYMRIRRVPGDPVLTHSNEGTAYVNITNTNQRQDVVVMVSRDAVTVPIPDNTVPILGLEVRVVMLSAL	Hypothetical protein	CDS
347	316914	317624	-	ATGCAACAAATTCAATACCTTGTCCACTCCTACAGCGAACCCAACGCACCATCTTTGGTTCACGGATACACTGCCACCGAAGAAGATGCCAAGACTCAACTTCAAGTCGTTGCCCGAAGCGCCTTCAAAGAGGCCACCAAGCAACATTTGGCCTTGAAGAACCTCGCCGACAAGGATGTCGAGATTTTGAGTTTTGAACACTACGAGGCCTTGGCCAAGTGCACTGACCCCCACAGCACCTATTTTTTGGCAGGCCATTGTTTGGTTTATGCTGATGAGAAACATACCACCATCGAATTGATCAAGTGGTCCGTTGAATCCAAGTGGAGATATTTCCGTTACGTCACTACCGAAGGACCTGCTTTGGTTCGCGTCTTTTCCGTGTTGAACGGTTCTCAA…	MQQIQYLVHSYSEPNAPSLVHGYTATEEDAKTQLQVVARSAFKEATKQHLALKNLADKDVEILSFEHYEALAKCTDPHSTYFLAGHCLVYADEKHTTIELIKWSVESKWRYFRYVTTEGPALVRVFSVLNGSQQSGLTITLPVVASETVKVESENNSIPTPPPPPAVGKQLSSVKKPSSNRLVTAESNINTPSPLPSQPGQPLTPELLARVAARRNFLENSRIELPEPTPSAQPNV	Hypothetical protein	CDS
348	318059	318799	-	ATGAGTCACAAAAAACAAACCAAGGGTAAAAAGGGTTCCTACAAAAAGGGTTCAAATAACAATAATCAACAACATCACAAAACGGCAGTCAAAGAAGGAACATTTTCCATCATCCAAGAACCGTTCGAGCAAGATGAGAGACCGCTCGCCTCTCAGTTTGATAACGAGGGAGATGAAGAAAGTGACATCTCTATCCAGCGAGTTGATATTGTTAAACCTTGGAAACCACGAACATTTGATATCGAATTTTCTTGCATAGAAAACTACCACAGTGCCAGTATATTGGCATACATCATCGAACCAGGGACTGGATTGAAAAAGTTTCTAATGGGAGAAGAAAGACGCGGATGGTCGAATTTTGGGGGAAGACGGTCCACCGGCGAATTTGATCCTGCTATA…	MSHKKQTKGKKGSYKKGSNNNNQQHHKTAVKEGTFSIIQEPFEQDERPLASQFDNEGDEESDISIQRVDIVKPWKPRTFDIEFSCIENYHSASILAYIIEPGTGLKKFLMGEERRGWSNFGGRRSTGEFDPAITAIREYCEETRYVLDPPKDMRMLCSSRGHVLYYGSFDQEPDLDRLHNAPIDFSTEKTRYAWVYGKDFLHSVLNSRPGSSLPVIAHGQNNESYIIEIIRVLAEEFRDIDPTLII	ADP-sugar pyrophosphatase	CDS
349	319217	319837	+	ATGTCTCTCAGTCAAATAGCCGCTTTGTTGAATGGTGCATCTTCATTTTCCGGTTCCAATGCTCCATCGAGTGTCAATCCGGGTGTTATCAATATACCCCAGTCGATTAGAGGTGGAGATTCGATGAACGTGAGAACTGGATTCAGGATAGTGCCCCCAACTGGCCTGGTGATGGAAAATCAGTCGAGTCAAGCAACGCAATACCCATTTTCTCACGACATTATCGAAGATGAAGATAAGATTAGAATTGTGGTGGACGCTCCCGGTTTTAGTACCCATAACATGTCTTTTATGTTCACGGAAGACGGTGATCCTAGTTTGACCATCGAAAGAACCAACGAGTATCCATCGAACACAAACAATATTATCAACAGACGATTTGGTCGTTATGTCATCACT…	MSLSQIAALLNGASSFSGSNAPSSVNPGVINIPQSIRGGDSMNVRTGFRIVPPTGLVMENQSSQATQYPFSHDIIEDEDKIRIVVDAPGFSTHNMSFMFTEDGDPSLTIERTNEYPSNTNNIINRRFGRYVITWPIHTRIQLLAHPHWSFEQGVLTLEFDKRDDIRGVPLNINTLPTISINDEEVVSDMDQVPEEEHVPELEDDEE	Small heat shock protein Hsp26	CDS
350	319872	320654	-	ATGAACAAGTCGGTGGAATCCTTATGCGAGGGTAAGTTCGCCCCTTTAGCCCAGTATTTTGACAGTGCGATAACGGTTCAAGATTTGAACGATTTGGACGTTGACGATATCGTTGAATGTGTCGACAATAAGCACAAACTGCTAGCCAAAATCTTTTGGTCCAGCATCCTGAGTAACATTTTGGACAATCCCGATCCTTTTTATAGCGTCGAATCCAACAATGCGGATGATTCGATTAATAACTTCTCGGAAGACGTGCTTAGTTTTCGTGATCGCATAGTATCATCAAAAGTACCAGAGAACTCCTTACCCAACTATTTGTATCGCATCGATTTGTTGCCCAATCATCTCAAACAGAGACCCAACTTGGATAAATGCAAAGTACTTGATTTGTCCAGA…	MNKSVESLCEGKFAPLAQYFDSAITVQDLNDLDVDDIVECVDNKHKLLAKIFWSSILSNILDNPDPFYSVESNNADDSINNFSEDVLSFRDRIVSSKVPENSLPNYLYRIDLLPNHLKQRPNLDKCKVLDLSRNNLTCHDGQYIVECAKVVPNCVFVDLKVNRLSDCLAPVAWLFDLAKLEHVQYIRVTQNVLATIESNEFWKIVRESTDDHKNILLEKLIWVDEYWIAKNGGWQKMIDPEFINVVKSVHDKFYRQWSEW	Hypothetical protein	CDS
351	320730	321659	+	ATGTTGCATTACAGTCAAGAATATAAATTTTGGTACAAACTATCCAGCGAAAATGCGCTGAGATATTTTAGTAACAATGAAAATGTTCTGTCGGCCCAAGCCTATATGAGCAAACTATTAGTACAACCAGTATTCAATCGCAAACGAACCCAAGGATCAGAGCAGAAAATTAGAATGAACCCGTTTGTCGTTTCTTTGCACGTTCAACACGACGAAAAAACATGGCGCCCGGTAGTAAACGATGAAATCATCAAGTCCTCTACCCCAGTCTTGGTCAAGAGGCTACCACCAGACTATGCCACTTCAAGATGCGATACTATTTCTTTGGCGGCCATGTATCCAACTCTACAAAAACTCGTTGTGGTTCCCAAACCCGAAGCAAAGTTCGAAGAAGAAGAC…	MLHYSQEYKFWYKLSSENALRYFSNNENVLSAQAYMSKLLVQPVFNRKRTQGSEQKIRMNPFVVSLHVQHDEKTWRPVVNDEIIKSSTPVLVKRLPPDYATSRCDTISLAAMYPTLQKLVVVPKPEAKFEEEDTEEDRINKVIQVAAELATENLDPVVPMYEDPNQVPDSSYICHTCRQKGHFKHNCPLTMVDMGGQSTDKVNATLKKLPHGIPKQDLEELPAHSVKQAEYVDSNGTLYRGKRKAEDAQLAEHNRCSFCVHRTPSQKLGLYSSTKTNCCKKFICNKCFRWAGFHLDCTFCLSCNKVVRK	RING Zn-finger protein	CDS
352	321709	321773		CTCAGCGTAGTGGAGAGGAACCATACCTGTCGTGGGTGACCCAGGTTCAATTCCTGGCGCTGAGA		Pseudo tRNA	tRNA
353	321789	322133	-	ATGGCCACGGAAGAACAAGAAGTTGTCGATAAAGTTCTTCGTATTCTCGATGTCGCAGATGAAAACCTTCATCCAAAGTACGAGGTATACAAAGCGAAGGAAGCATTCCATAGATTATTGGCCATCAAGCAACAACCGGACATTTCGGTAAAAGAATCCGATGATGCGATAAAAGCCAATCAAATTATCGAAGAACAACTGGGTCGTATTGCTCAGTTGGAAAGCCAAATGGTCAAGTTGCAGCAAGAGAACAAATGCCTGTCTACTACCTTGAGAGCGATGGAAAGTTGGACATCGGTATTAATTAACCAGAGTAAAAAACCCAAATGTAAAAAAATAAAGTAA	MATEEQEVVDKVLRILDVADENLHPKYEVYKAKEAFHRLLAIKQQPDISVKESDDAIKANQIIEEQLGRIAQLESQMVKLQQENKCLSTTLRAMESWTSVLINQSKKPKCKKIK	Hypothetical protein	CDS
354	322219	322638	+	ATGTATAATAATCGCAGACCGTCCGGTTCGCCCTCCAAGGGATCTCCTTCGGGCGATAAACAGTCCATACTCAGAGAACTTGCCAGCAATCCATTCACATCGCAGTTCTTTTTTCCAGGAGCACTTTTCGTAGTTTCTCCCTGGAACAAGCGCCCTATTGCATCCATCGTAGTGATGGTCAACAGTCATTACGACCTTACAAACGGACAACCGGTCTACTCATTTACTCCCATTGGCCACTGCCATACTACCGACCCAAGCAACAAAGTCATTACCGGAATAGTTCCATTTGCCGACGAACTATTTGATACCGCCATGAATTTTAAGACAGTAAGTTTGCATTTCCAACCGATGCATTCAACTCGCGCTAATATATTAAAAGGATGTTCCGGGAGAACT…	MYNNRRPSGSPSKGSPSGDKQSILRELASNPFTSQFFFPGALFVVSPWNKRPIASIVVMVNSHYDLTNGQPVYSFTPIGHCHTTDPSNKVITGIVPFADELFDTAMNFKTVSLHFQPMHSTRANILKGCSGRTLWQQRE	Hypothetical protein	CDS
355	323436	323801	+	ATGCAACGTATGGTATCCGACTTTAGGGCAAGAGCCGCTGAGCTCCCCCAACTACTCACTATTGCACTCTCGCAATGCATTCCACACAATCCTGCCTCGGACAATCTACTGAGGCTACATCCATTGGTTGGACAAACCATCGTTTTACAAAACCCCGCATGCGAAACACAAGCGTACCGCGGCGTCATTACCACACACGAAGGAAAGACATGCATTATGCCGCTGACAGACAACTACACACTGCCATTCGCCGACCTAAGGCAACTATATTCCTATCTTTTTCCCAATCAACGACTACCGTCGTGTTTAGAACAGTACATGTACATACACAACGGTTCAGTTTACACACCGATCAATGCGCTGTAG	MQRMVSDFRARAAELPQLLTIALSQCIPHNPASDNLLRLHPLVGQTIVLQNPACETQAYRGVITTHEGKTCIMPLTDNYTLPFADLRQLYSYLFPNQRLPSCLEQYMYIHNGSVYTPINAL	Hypothetical protein	CDS
356	323960	324586	+	ATGAACACCACAAAAGAAGGTTGCTTCTCTATAGTTACTATTAGCAACTCTGTTGCCAAAAAGATGTTCAAGTACACTTCTGGATATGCCTTGAAAACGGAAATCTTAAACGATGGGTACGAAATGGTCGACGGAAAGTCGATGGAATCCATTATTTGCAACGAACATGCTATCCATCGGTTCGTTTCCGACAAAAGCAAGCAGACGACCTTCGAGGGATTGTTTCCTCGCTACATAATGGTAGACGACCATTTGAAAATGACTTGTTTGTTAATGTCTGCTGCTGACCAATCGCTCGCGGAAGTGATTATGACATCCTCCAGATTATTAAGGTTGACAGAGGATATTGCTCGCGCGTTAGCATTTTTGCATTCCAATGGTATCTGTCACTCCGATATC…	MNTTKEGCFSIVTISNSVAKKMFKYTSGYALKTEILNDGYEMVDGKSMESIICNEHAIHRFVSDKSKQTTFEGLFPRYIMVDDHLKMTCLLMSAADQSLAEVIMTSSRLLRLTEDIARALAFLHSNGICHSDIKPENVLWLKEEDRFQLADFGCASFEANHRQMYQDATNSVKLLLYCNDVHRLGMDKGMLITMFQRIYHANYRQNST	Serine/Threonine protein kinase	CDS
357	324640	325185	-	ATGTCATCAAAGAAGGAACTGGAAACCCTTAAGAACGAATTGGGCACTTGCGCCATCCCAAAGACTATGCCCAAGTACTTCCCGCTATTTTTCAAGTATTTGAGTGCCTACAAGGAACAATCTTGCATCAAGTACGCCAAGTTGGCCAAAAAGTACTGGCAGGAATTTGCGGAGATGGGTAAGCCCAGAAAACCCAGAACCAGCAAGCGCAAGAGAGAAGAGGAGGATGCTGGCCCCGAGAAGAAAAAGGCTAAAACCGAGATGGAGGAACAGATCGCTGATATTGCTCAACGTTCCATGTCCTCTCCTGTCTCTGCCATTCCTATCAGCGAAGAAAAGAAGGAGGCCATTACAACTTATAGAGAACGCATCTACGAAAAGTTGGCAGAACATCAATTG…	MSSKKELETLKNELGTCAIPKTMPKYFPLFFKYLSAYKEQSCIKYAKLAKKYWQEFAEMGKPRKPRTSKRKREEEDAGPEKKKAKTEMEEQIADIAQRSMSSPVSAIPISEEKKEAITTYRERIYEKLAEHQLYPEGELAKEMSELFSLIDDLVTGSNEGSQQNTSPEPDDENEENEEEDD	Hypothetical protein	CDS
358	325400	326446	+	ATGATCGAACTTCGCAGAGTAGTCTCGACAAACACGGATGGTACAACTCACACACCTACAAGACCTATTCATCACAAAAGATTACCGTTCAGTGTTGCATTGGATGATTCAAATCGCTACAATGTTATACTAAAAGCCATCGGCACCGGTGGGAGTTCGCATGTATTCAAGGCATTAGATACCAAATTGAATCGCTTTGTTGCACTCAAGATCGTAGATGCTCGACAGATGAGCAAAGGCGATTATGCACACGTAAAGAATGAAACACAAATACTCAAATTGCTGGAACATCCAAATGTTATTCAAATGCTAGACTGTTTCGAATTGATGGAACTTCCGGAGCAACTCTCTCGCGTAATACAATTAACTCCAAAAGACATTGTCGTGAATCATCCTCTT…	MIELRRVVSTNTDGTTHTPTRPIHHKRLPFSVALDDSNRYNVILKAIGTGGSSHVFKALDTKLNRFVALKIVDARQMSKGDYAHVKNETQILKLLEHPNVIQMLDCFELMELPEQLSRVIQLTPKDIVVNHPLNIKNSSIPDLQRKPFSVIVYPLCSKGDLFEYIADKYDADTARALSEEEAKKIFQSICLGIEHCHSRHIAHRDIKPENVLLDLDGVPKLADFGFALKLPFAEFKASDPVGTVRTVAPEVLTGEKYDAIKSDIWSLGLMLYFMLLGTFPYPYDDEDCVRMIDFYDALWEQTDKIPLDGEDGEFSAELHNLLPQLLTFDPTERPSIQQILAHPWFQQK	Serine/Threonine protein kinase	CDS
359	326577	327161	+	ATGTCGGCACCACGAATGGTACTGAGCGGTTTGAACAACCGAACAATGTGGCGTAGAACACGACCAGGATCGTTTTCAGTCAACAAACTCAGGGCGATAGACAAAGCAGACTTTAGAAACTCTACCGTAGATTTCACCGACGCCACCATCATTGGGTTGCAGAATAATTCATCCGAACAACCATTTGCCTATCAAGGATCGGTCGGTAACTTGGATTCGACGGCAGTGGTAGATGGAACTGCTCTCACTCCCATGGGTAAGTTCTTGATGCCTGCTAACGGATGGTTAACCGCCCTCTCACTGCAATACACCAATGCCATACTAACTGGTTCCATCACGGTCGAACTTACCGTTAGTGGAGTCGAAGAAGGAACTACCACCCATCCCCTATCAGTGGGA…	MSAPRMVLSGLNNRTMWRRTRPGSFSVNKLRAIDKADFRNSTVDFTDATIIGLQNNSSEQPFAYQGSVGNLDSTAVVDGTALTPMGKFLMPANGWLTALSLQYTNAILTGSITVELTVSGVEEGTTTHPLSVGEQQVSYDLGIIEFNEGDIISFNITTDNLTPVGPLEHLIIQLYYVLDKDWQKSNHPVRCLVK	Hypothetical protein	CDS
360	327228	327914	+	ATGGCAACGAGATACGACTTTGGTGCCAAACCTCCATCAATCGTTCGATTTACGGACAGTGGGGCGAATCTAAATCTCACGACTTGTGTAGACAGGGGAATTTTGTTCAGAGCGGGAACATCCATTCAAGGTACCTCGAATGCCACCATCAATTCCGATGGATCTATTACTTTGGGTTCAGCCACTATTAATGGAAGCGATATTACCATTACCAATTTGTACGTCGATAATCTTGCCTCAAAAACTCCCGGAAACCCCATCACTGTCAATGGTGTACCTCTAGATGTAGGTGGTTCAGTAGATTTCTTCACTATTACACCTGACAGCGGCGCTAGTTCTTTCACCATCCGAAGTTTCGCTTCCGTCACTACTACCAATGCAACCCCGACCACTTTGCTG…	MATRYDFGAKPPSIVRFTDSGANLNLTTCVDRGILFRAGTSIQGTSNATINSDGSITLGSATINGSDITITNLYVDNLASKTPGNPITVNGVPLDVGGSVDFFTITPDSGASSFTIRSFASVTTTNATPTTLLNMDTAFPSQGTYVLYLDVIGIDQASEDSCVFKVIAKFDRTSSNVKRITIPTLTNINDASLSTASIDITTTSLSVTGKAATTIKWTASGQISVQKH	Hypothetical protein	CDS
361	328010	328357	+	ATGTCGGTTACTAAAAAGCAAGCGACCAAAAAACCAAAGACGATCAAGCGAAAAGTTAGCGCCAAGAAAACACCAAAGCGCAAGGTTGCATCCAAAAAGTCGACCAGAAAGTCTGCCGCAGCCAAGAAAGGAAGTTCGTTGACTGCATACATGAAAAAGATGACCAGCCAAAAATGCCCCAATGGTCACTACCGAAAGGCAGTCTTGAGAAAACTTTGCGTCAACCCCAAGAAATTGGAAAGCGTAAAGAAACTCTTGAGAGGTCGTGGTGTCCGAGGTCCGATGGTCGTACTGACTACTGGCCGTGGTAATAAGTGCATCAATTACGTTGCCACCGGTTGCAAGTGA	MSVTKKQATKKPKTIKRKVSAKKTPKRKVASKKSTRKSAAAKKGSSLTAYMKKMTSQKCPNGHYRKAVLRKLCVNPKKLESVKKLLRGRGVRGPMVVLTTGRGNKCINYVATGCK	Hypothetical protein	CDS
362	328404	331997	-	ATGGGTTCGTACCAGGATCTTCCCACCATCGATAGCAGCACGGAAGATGTCGAGGTCGAAGAAATTGTCGAGGAATCATCCAGAGAATCCGACGATGACGGCAGCGAAACTGATGACATCTTGAAGAGGGCAAGGAAAGATTTGTCTCTGGCCGACTTTTCCGTAGTGACTCGTTTGGCAGACATTGGATACTATTTTTATTGCTTGGATGAAGCCGATCGGGATATGCAGTCCCGTACACCCTTGACCATGCATATTAACACATTGGCCAAGTTTACCGAACCAAAAAAGATGACCACTGCCATCAAGATTGGCAAGTCACGTATCAAGAAGACGACCGAACAATTGAAAACGATTAAGCAGTTTTGGGAAACTTTATTGGTCAACTACATGAAAGAG…	MGSYQDLPTIDSSTEDVEVEEIVEESSRESDDDGSETDDILKRARKDLSLADFSVVTRLADIGYYFYCLDEADRDMQSRTPLTMHINTLAKFTEPKKMTTAIKIGKSRIKKTTEQLKTIKQFWETLLVNYMKETHQPTDLSEVFKCGFVDEELAPIKLLDDHIDSDSQTKTLVILDSFLIPQIVIQLFDGMSEPEDGEVRLVSLSEIEEEIERLESTKSNVSVFTSKWESAKMSVLHGARTGVPNSTKAAILEQLHQGFLAGSAHITTLSSNLEDRVKISQVAMTNWKKLRSSIKPELRKMGYVKLLSDVAEYGREFWSAWSYALRKINNGNPMEATPTYTGLADGILQQTLERLCFPGIEVHTSEPSRWSLDKTSNMGWIDHWSYIMRARQSFVIKEA…	E3 ubiquitin-protein ligase	CDS
363	332055	333161	-	ATGTCTCATTCATCACCAAAACAAATCGATAACGCCATTCAACGCTACGTCGTTTCATTCTTGAAGCCTTCATCGGACAAATCAAGTCAACCGACAAGGTGTTCGTTGTTCGAAAATAGTGCCACGGACTCTTGGGCAATAGGAGATATCAACGGAAACTTGGGATCAACGGAGGAACAATGGAAATGTTTCATCATTGGTTTGGTTCTGAAGATGAGAAAAAGCATGTCGGTAATTGATCTGGAGAACCGGATCAAAAACTGGTCGGTATTCCACACTATTCCATCTTTTTGCCCTTACGACGTCCAAAAAATTCAAGAAGATGTAAAACGTCTGTCTTTGGAACCATTGACGCAATCAGATGTGAACCAATGGGAAAAGGATATAGTCAATTTAATG…	MSHSSPKQIDNAIQRYVVSFLKPSSDKSSQPTRCSLFENSATDSWAIGDINGNLGSTEEQWKCFIIGLVLKMRKSMSVIDLENRIKNWSVFHTIPSFCPYDVQKIQEDVKRLSLEPLTQSDVNQWEKDIVNLMVDKVGREQFEQWVADFLMDSTDVKYSCYRASSVLFSGTTMRLPIKRQNWTHLVSSFAVDVVKNRMADRGQKHRHRDRVAVKKHHWSLANKNVSVSQVIHEVVVPFEVTSALSGTYSMIELTKVLNAFNVPERTIHFEPKLMAKINDAKHYKNASRLCALVAILHYFMDELTAENQWIRNSSLSIPSPAVHHSLSDHFQIRLTPAKRTFSDETSDYPLTNKRPRVSVVNRNKTPQT	Hypothetical protein	CDS
364	333309	334379	+	ATGAATAGAAGAGAAAGTTCCACCAGACCCATGCCCAGCAACATTAATCAGGATGAACTGAAAGAATGTCTGTTCATCACTTTTCGGTTCATTCACAATTTGATCGATGAAGGAATTCCTTTTGTGTCCGTGCTCAATACCGAGGCCAAAGTTACGAGAGCCGGCAAGGTGTTGATGGCATTGGGTAATGTCGTATCGTCAAAAGATTGGCATGAGGTGAAGAGATGCAATATTACCACAAAGTCCATCATTCATTGGATTAATCATGTTTTTGGTGACAATATTAGTCCGGGAGGGTACGATAGCATCCGAAGAGATATTTTACGGCCATTGTTACTGATCGGGTTGGTGGAACAACCGAACGATTTGGCAAGGAACAATCCGACCAGAGGGTTTTAC…	MNRRESSTRPMPSNINQDELKECLFITFRFIHNLIDEGIPFVSVLNTEAKVTRAGKVLMALGNVVSSKDWHEVKRCNITTKSIIHWINHVFGDNISPGGYDSIRRDILRPLLLIGLVEQPNDLARNNPTRGFYLSDEAISYLTKIHQQSTDRTIKNVAKEVAEKFKQLTPSGLGTRFDYSFENSMNVHVGEGHEICLESGGHNLLQKAAIEMFLPIYDPDYRVLYLGDAKDRYILYDVRTLSVLGVGDLTKSQKLPDVLVWCPKREKLLLIEAVHSSGAVTDIRVEELKPLLKNVEVEVEYLTVFKDRSMFKKFASSMAWDSMVWLMDEPKGIIRYQTIITASEDTANIECLMDCE	Restriction endonuclease, PD-(D/E)XK	CDS
365	334476	335111	+	ATGAAAGGAAGAATCGTAGCATTATTGAGCACGTTTTTATTTTTGATAGTTCAATGGCCCACCTATTTTTTGTTGGGTGTTCAAGAGTATCCTTTGACAAATAGAGGAGTCATCTTACATCCACTTGATCGAACCTTTGAACCAATCGATCATAAAGTGGTTTGTGAAAATGGAATGGATTGTTTACAAAAGATGTGCAATGTGTACAAGCACAGTCCAAACACATCGTACGTGGCATTCAATCCTCTCGTCACAGTTGCCAATTTACCCAGTTGTGACATTGATATGGCTCACCTCAATGAACAACATCCTCAATATGTATTCATGTTCTCCTGTATGATTGCGATGACAGTACTGAGCGTGTTTCATACGTTTATGCTATTCTCAAAAAACAGAATC…	MKGRIVALLSTFLFLIVQWPTYFLLGVQEYPLTNRGVILHPLDRTFEPIDHKVVCENGMDCLQKMCNVYKHSPNTSYVAFNPLVTVANLPSCDIDMAHLNEQHPQYVFMFSCMIAMTVLSVFHTFMLFSKNRIALVNRDKNCLILLCAWIGSLFIALNIFQGTVFLDGGIPLQVILPSYICQIVIGCISAVIIAMYWVNGYHTSIYEIIRD	Transmembrane protein	CDS
366	335425	336006	-	ATGCGAACGATTACCTTTGCGCACAAATTTTTTAACCCGTCAATGAACGCCATCGACCATGATCCGAACAAAGGTCCGCATGTTACAAATAAAGGATCGCATGGAACATTTCATGGATGTAATAATATTCTGTCATCGCCTACAACCAAAACAATGTCTACTCCAGTCGAACATGGTGTTGATCCCAAAATTTGGGGGCCTCCCACTTGGCAGTCGTTGTATTACATACTATCGGGTTTCGATCCGCGCGAACAAACCATCGAAGATTTGCACAACTATTTTGCCAATCTCAACAAAGTGTTACCGTGCAGTACCTGTCGTGGACACTTCAAAGATGTCATGACCTACATGGACGAGTATCACCCAATTGCCGATTACGCAAAGGAGGGTAAACTTAAG…	MRTITFAHKFFNPSMNAIDHDPNKGPHVTNKGSHGTFHGCNNILSSPTTKTMSTPVEHGVDPKIWGPPTWQSLYYILSGFDPREQTIEDLHNYFANLNKVLPCSTCRGHFKDVMTYMDEYHPIADYAKEGKLKEWFTIVREEVRKNEGKPFDPSASSGKWGTFKSTALVIGAVAVGAGVGYYLYQSYQRNRSE	Mitochondrial sulfhydryl oxidase Erv1p	CDS
367	336027	336494	+	ATGGAAGCCGCCCGCAAGGCTGTTGTCAAACGCATATCCGGTCTACATAGACACTTATCATCCGATGATTCCAAGAGAGCGCACAAACTCGAACAGCAAATGTACGCTCAGGCAAAGGGCTGCAAACAAACGTATAATCACTTGATTACCAAAGTCACTTGCCGTATTGTTCAGTTGGGCTCTGCTTCGTTCGAGTCTCTAGTTAATCAGAGTTCATCGTTTTGGGATGATATTACTTTACAGGAACTCATGGAGTGTGATCCTAATACGATCATCGAGAAGAAGAAAAAGTCGATGGAAGCCCAACTCAGCGGCCATCTCATTAGACAGAACACTGGTAACCCCTGTCCCAAACCGAATTGCAAGGGAACAAATATCGGATACACCACTTTGCAAACT…	MEAARKAVVKRISGLHRHLSSDDSKRAHKLEQQMYAQAKGCKQTYNHLITKVTCRIVQLGSASFESLVNQSSSFWDDITLQELMECDPNTIIEKKKKSMEAQLSGHLIRQNTGNPCPKPNCKGTNIGYTTLQTRGADEPETLYWHCPDCEESWQE	Transcription elongation factor S-II	CDS
368	336516	337283	-	ATGTCACAAGAAGCAACGGAGACTTATTACGGACCTTATAGTCTCTTTGATGATGACGATGAGCAAATAGTGTCAAACCCGATTCGTGAAAGAGGAGCATACACCAATCTCGAGATTGATTTGAATAACATTCCCATTCCACGAGACACTTTAACCATCGAACCTAATACTCGTAGCCACGAACGAGGAGCATATACCAATGTAGAGTTTGACACGCGCTCTATATCACGAAACACAATTTCAGAAACAGGTATCCTATCTGCAATTAATAATAATATTGACAGACGTGGTGGATACGTAAATGTATACCCATTCGCAGTAAATCCCGACACATATCAACCAAGTGGGTCTGTCAACGTATCTCGCATCGATTCTGCCACTTTTAATATGCGTATCGAG…	MSQEATETYYGPYSLFDDDDEQIVSNPIRERGAYTNLEIDLNNIPIPRDTLTIEPNTRSHERGAYTNVEFDTRSISRNTISETGILSAINNNIDRRGGYVNVYPFAVNPDTYQPSGSVNVSRIDSATFNMRIEPPKVMHVGGPDHTVKMNALEAKSVTIDGKNVLTVVEELERELEEAKGHIQKLYDEVEKLLMYQPGSGTMYSMALTRFQTNQLVHQVPQRNTSRPVDNYIPIGTFAGCILVLLLLLSFLRFMA	Major capsid protein, double jelly-roll (partial)	CDS
369	337367	337789	+	ATGTTCGGTAACAAACCTCTCACATCTTCGTTTGCCATTCACGCCAAATTGTGCTGGACTGCTGTCTTAGAGCCATCTAACTTTCTCAAGTTTATGGGCTTACGCAAACAAACAAAATATGCATTCCCTATCTGTGAAATATACACCAAAAACATCATCTTATCAGAAGTGATGGGGATTGACAAGGGAGAGTTTGCTATGGTTCTACCCGAGGGCGTTTCGGAGGAAAACTTGGATGGATGTGCCTTTCTCACAAGATTTACTATTGACAAGATTGTGAAAAACAAATCGTTCCGACAAATGACTTACGAAGAGGCCATGAAAAATCCACTTAGTATCCACATGCCAGATGCTGAAGAGTTACCTTTGATCAAACAATTTACAAAAGTTGTTGGTGTC…	MFGNKPLTSSFAIHAKLCWTAVLEPSNFLKFMGLRKQTKYAFPICEIYTKNIILSEVMGIDKGEFAMVLPEGVSEENLDGCAFLTRFTIDKIVKNKSFRQMTYEEAMKNPLSIHMPDAEELPLIKQFTKVVGVSYEMKDA	Hypothetical protein	CDS
370	337801	338175	-	ATGTCGGCATTAATCCCCAACGATATCATCCAAGTCATACAGAACAAAAAACAAAGCATCAAACAGGAAAAAACAATGGAGATTTTTGTCGAGTTTATAATTCCTTGGATGTATCGTTTTCGTCTAAACTCAAACAACGATGGAGACCCTCCGGTGTTTCAACTTGGCAACATGTCCATTGCCTTGGACAGTTTACTAAACGCAACATCACCAAATTATGGTCACTATGAGTCTTCATTCACCATTACAGCAATGAAAAGAGTCTCGACACGCTTGCGCAACGAAATACTGGCAGGTGAGGGAACAATATCTTGCATATACAACGGTCATGCTTACTTTAGGAGCAATCCGGATAAACTCAAAAGATTCGAATAA	MSALIPNDIIQVIQNKKQSIKQEKTMEIFVEFIIPWMYRFRLNSNNDGDPPVFQLGNMSIALDSLLNATSPNYGHYESSFTITAMKRVSTRLRNEILAGEGTISCIYNGHAYFRSNPDKLKRFE	Hypothetical protein	CDS
371	338685	339245	+	ATGTCCGTTATTTCCTACCTTAACCCTTTTTCTTACTTTGGTTCCACCGTCAAAAACCAAGATTCCACTCCTGTGGTCGAACAAACCCAAGACGCTACGCAAACTGCGGTAGAGCAACCCAAGATTGAACAAGTCGAGGCAACTGTCGAGGAGCACTTTGGTGGGATGATCAAGTGTGACTTTGACGACGCTACGCAAGAAGATTGCAGTGTCGCTGTTTTCACATTGTGTACCCCTTCGGCCGTATCCAGTTTCAGGTACCCCGCTTTGGAGACCGAATTTTTGAAAGACGAGTGGGCCAAAATCTATTCCGACGAACCATCTGCTCATCTCACCTTTTGGGTCACCAATGGAGAAGTTTCGATCAAGGTCACTCCCACCCATACCATTTTCGCCATT…	MSVISYLNPFSYFGSTVKNQDSTPVVEQTQDATQTAVEQPKIEQVEATVEEHFGGMIKCDFDDATQEDCSVAVFTLCTPSAVSSFRYPALETEFLKDEWAKIYSDEPSAHLTFWVTNGEVSIKVTPTHTIFAIGSPYGNSEMKVLNEKALPVLRDCHKIWIERKRQAKAGELVDPDQPEAMANTDV	Hypothetical protein	CDS
372	339289	339651	+	ATGTCTGTTCCAAAAGAGATAATCGCGATTATACACACCAAAGCAGACCGACAAAATGCGGAAACTTTGATGATCTTAGAGCAATTTGTTATCCCTTATCTATATCACATTAGAGCGATCCGTAGGGAACCGCATTGTAGACGAGTAGGCAACCTCGTGCTTAATTCGAATCGATTAAAACGGCGGTATTGTGCACGCACAAAAGGTGTGTTAGAGTCTGCATTTACCCTTACAGCATTGAAGAGAGTATGTAAACAGTTCAGAAGAGATGTATCCTATGGGATGCGCGAGTATTGGTATACCGTGCGCAGCGATCTGTATTTCAGCAGAAAAAACAAAATAAACCCTTTCGTTTGCCACTAA	MSVPKEIIAIIHTKADRQNAETLMILEQFVIPYLYHIRAIRREPHCRRVGNLVLNSNRLKRRYCARTKGVLESAFTLTALKRVCKQFRRDVSYGMREYWYTVRSDLYFSRKNKINPFVCH	Hypothetical protein	CDS
373	339690	341063	-	ATGGGAGATGACTTTGGTGGATTGAACCATCGCCTTGTTGGGAGGATACTTTTGAAGACTCCCTCGTGGAAACCACTATCGATGGTGTCCAGAAAATTGTACAAAACAACCATGTTCAATGTCAAACAACTTCGGTTCTATGCCCGACCCGAGCGAATGAAAGCCTTTGGAGTGTATCGGAACCTTTCATCTCTGGAATTCATCACAAGGATGCAATTGGTGGTTTCCGACCATCTAAACATTCCGAGTCTCTCGCGATTAAAAATTGTGTTGGAAACTGGTGGGTCCGTGCACTGGGACAGACGACTACCCAACTTGACCGATTTGACTATTTTGGTCGGTTACGAATTAACGGACGATGATCACCCATTCACACATCAGATCATCGAACCGACAACA…	MGDDFGGLNHRLVGRILLKTPSWKPLSMVSRKLYKTTMFNVKQLRFYARPERMKAFGVYRNLSSLEFITRMQLVVSDHLNIPSLSRLKIVLETGGSVHWDRRLPNLTDLTILVGYELTDDDHPFTHQIIEPTTLEKQLALEQAEPLPVPDSDWQTTFGHLVGFHCNILEPWALGLKNTYPEPAMEEFGFLPGDYRDIDTHGPDFFRNLLAMLKKTITVKRFGIPIFHSDFFAHITNKMVATVWSWMKNMEDPKVTIDFCLEQPSSMDLIDNYLTPMKEVLQKSTDESRSMVNKLANKNLKTVCSFIHTNVSMTVKNDTITLNSDNLSEISFVQSTPTTTQTTFRIFIRPHTICHDTHYNTIQQVLKEWADKCITFAHNICDQFVLDIVFMSVPASQINT…	Hypothetical protein	CDS
374	341039	341974	-	ATGCGCACCAAAGCCCAACTACAATCACCTATCCCTACCGAATTATGGGCGATAATATTTCGCAAATGTATCGAATTTTCATCACCCAACGATGCCTGGCGATTTATCTGTCGATTGTACAACTCGGATCTTCATTTCGACCATCAATACCACCGAAACGTTTTTATCGATCGTTACTTTGATAACGTACCGTGGGTAAAAAAGGTATGGTCGATAATCTCTTTTAACTTTGGTATGAAAGCCAAAGATAAAGATGCCTACTTTGAAACGTTGATTTCCTGTAGTATCGATGCCTGTCAGGGATACCCTTATGCCACGAACATTGAGAGTTTTACGCCTCAACTTTTGCATGACCGAATGACCGAAGACAAAAGTATTGGTTCTCGACTGCAAGTAATG…	MRTKAQLQSPIPTELWAIIFRKCIEFSSPNDAWRFICRLYNSDLHFDHQYHRNVFIDRYFDNVPWVKKVWSIISFNFGMKAKDKDAYFETLISCSIDACQGYPYATNIESFTPQLLHDRMTEDKSIGSRLQVMGPIFDTESNERLTIIKEEHDRTRPSLHPSPLILFAVSCKMTYSGIHTTNYAVPPEDENQNNPIENNPHITRFIALVIEPNSYKWIPIHSKALAKRRANSAWSAPHLLSRAIIDPMRTQIRLASNVRDRHTNLDYTIPMQRFKESTESFYSILKTTAEAQETFPLDFCYVPKWEMTLVD	Hypothetical protein	CDS
375	342080	342379	-	ATGTCTGTGATGAAAGCAGTGATATTTCCATTGGTAAAATGGTGCGTCACTGGCAACCAACCCCAAGTGGCACTAATGGTACTAAATGCAGTAGTGGCAAATCCCAGGTGTGTTCGGATGACTACTACGGTGGGATGCAAACTCTTGTATCGTATCTCTTGCTGGTCCGCAAAAATGATGGGTAAGCAATTGGCCCTTCTTCGAGAGAGGATGAAAAAACCTGCTGTACCAGTCGACCCTCTCGACGATGGATGGGAGGTCATCGAACCGACGGCCCCACCGCTCTCTCCCCTTTTGTGA	MSVMKAVIFPLVKWCVTGNQPQVALMVLNAVVANPRCVRMTTTVGCKLLYRISCWSAKMMGKQLALLRERMKKPAVPVDPLDDGWEVIEPTAPPLSPLL	Hypothetical protein	CDS
376	342515	343246	+	ATGTTCACCTCCGGACTCGGACAACCTTTTTATATCAAGAAAGCCGGCAAAACCACTTGGTATAGTGCATTCTATCGCCGGATAAGCAAGGCCACTGCAATGAAAACAATGCAAAAGATGATGCAAAACGGTGTTAAACTCGTGGCTAATGCTGTGGCTGCTAAACGAGCACTCAAGGTCAAGAAACCCATCAAAAAGGCAGCACTAAAACGCAGACCGTTGACGCTCAAGGGAGGTTCACGACAGAAACGAAAAGTTACGAAGACTAGGCCCATTAAGGTAAGTGGCGCGTTGTCATTGTCTCAATTTAGCAAGATGATATCGCAAAAATCCGATGATTCACTTTGCCTGGGTGGTGGATCCAAATTGCACATCCCGAAACATTTTGCCTCCGTGTTG…	MFTSGLGQPFYIKKAGKTTWYSAFYRRISKATAMKTMQKMMQNGVKLVANAVAAKRALKVKKPIKKAALKRRPLTLKGGSRQKRKVTKTRPIKVSGALSLSQFSKMISQKSDDSLCLGGGSKLHIPKHFASVLNKKVNVGKGPIYFVFYDSAEYITGKMPKIPKGNATVKLVKSVGQNGNRHIVYKLTKQNPTFKQLVEGLHLTLHNFFECLFDVRITATTSATKKAISANLKGKFLAVKGNR	Hypothetical protein	CDS
377	343324	343872	+	ATGGCAAGTAAACTTTGCATCAGCACTCCTTCATTACACAGAAGATTAGCCTGCCTGTTAGTGGGCGGAGTAGTGTTGCCATCCGCTACAGTATATGGTACTTGGACATTACTTGATATATGGGTTCATCACAAGGCGACTCAGCACCGCCAATCACTTCCGCCTCACAAACCATACAAGCCCTATGTGAGAAAAGAACCAACTCGCATCGAAAAGGCTCTCATATGGATCGAAGAAAACGTCGATCTTACACCAAAGACAACTGCCGCCAAAAAGACTGTTGCCGGGCTCGTAATTGGAGTTACCGGTTTGTGCACAGCCATTGGCGCAATAGCCACTGTCGGAATGGCTTACGATGGAGTATTACATGCACGCCAAACGTTCAAGATGCTGAAAGAC…	MASKLCISTPSLHRRLACLLVGGVVLPSATVYGTWTLLDIWVHHKATQHRQSLPPHKPYKPYVRKEPTRIEKALIWIEENVDLTPKTTAAKKTVAGLVIGVTGLCTAIGAIATVGMAYDGVLHARQTFKMLKDPSGTQMCCTLVRRGLFSVGGIGTICLTAALTTAGANLTRTSFKNYRFIQ	Transmembrane protein	CDS
378	344765	345868	-	ATGTCGACCGAATCTGGCGTATTCGTTTACGGCCCACACAAAAGGGCTCCCAAAAAATTGGTATCGACCAACATTCAAACGGCCCAAGAAAAGGTCGCAAAAACGATATCGTCATTATTAAAGTCAGGCATTAACTGTCCTCATCTTTTACTTCATGGACCTCGTGGTTGCGGCAAGACTACTGTTCTTCGCATGGCACTTCGACACGCATACGGTTCGGAGATGGACATGTGTCAGACGTACCAGATCGAAGGTGATCGAGTCAAGATACCGACCACTCTGGCACGAACGTCTCGAACATTGGAATGGGTAATTGACTCTGGCATTGATGGGAAAGAATCATCGTATATGGAGAGTCAGAGAGAAACCGCAATGCAGGCCATGGCTCTGATGGCGCAA…	MSTESGVFVYGPHKRAPKKLVSTNIQTAQEKVAKTISSLLKSGINCPHLLLHGPRGCGKTTVLRMALRHAYGSEMDMCQTYQIEGDRVKIPTTLARTSRTLEWVIDSGIDGKESSYMESQRETAMQAMALMAQSCKVNGLIGTSERRVQFFIIRRFDRLFPETLAALRQALEMDADRRKVIAITSSPDFLPDAIRSRFFLIRVPSPKPTEYLSSNATQVIMAQNEMLRATADVYNSQRNPRYWLAMDHTGGEKPGWLELWTSSLDNIFAFKKGLTIGIVHLCQKRIFNLLSYGIDGETLMYAGLEHVIRESQTRIPAQTFSKWLLILNKITRKVNIRARACGDSFSSLFHLLYFFFSIAEEWKSLNV	Replication factor C (RFC), clamp loader	CDS
379	346041	346697	+	ATGTTCATTCCAGGGGATGCTTGGTTGTTGATTGCCAAGAAGACAAAGGGAGGCAAGGAGGTCCTCAATTTGCGCATTGTATGTCAGGACGCAAATGTGGCCATCCAGCAATTTCACCGTCGAAGAATCAAAAATTGGTGCTGTATCAAGTTAAAATGGGTCATCTGCCAAAACATACGATTGAATCCAAAGTTTGACCCGGAAAATCCAGACGATGAATTGGTAAAATTGAGAGATGGATTAGTGTTGGAAAGGATGGGAAGGATACACAAAGAGCATTCTTCGGATTATTCCCTCTTCTCTTTGTTATTGGTATTATTCACGGAGCGCGAGCGTATTTACGAACAGTTTGTGCAAAAATCCGAAAGGATGGTCACCATGCACGAGCGCAGTCTGCAA…	MFIPGDAWLLIAKKTKGGKEVLNLRIVCQDANVAIQQFHRRRIKNWCCIKLKWVICQNIRLNPKFDPENPDDELVKLRDGLVLERMGRIHKEHSSDYSLFSLLLVLFTERERIYEQFVQKSERMVTMHERSLQYPNEMQQALKTQMIYMTENDDYTSFAIAKLRTCVDWYTCHFNLSKKDRALVSHWITKRNKMKQMYQKMVEKRQQIEEILAALSEQ	Hypothetical protein	CDS
380	346716	347678	-	ATGGGTGCTAATTTTTCCATCAACGGCAAACCCGTCAACCTTACCGCTCAACCTGCCCAACCCGTCGCTGCGTCTTCTCTCCAAACGGAGATTGCCCAAGCAGCCCAGAAACCAGTTGCAGTCGTTCCCACTGCATCCCAAATCGTAACAGCACACGTGCAAGCGGCTGCTCAGCAAATGAGCAAGCAGCAACAAGCGATCCCTATTGCACAAGCCGTTCAAAAGATGCCAGCAGTGCAAGCCGCTCAGGTTGAACCCGCCGTTACTCAAGAGCGATATGTTGCTTCTGAAGACAATCCCAACGGTGAATACAGAATGATGGTTGCCAAGAACATACAGGACAGCGCTGACCGACCTGGAATTAACATCAGTTTTCCCGACTTTAAAGGTCAAATGGTT…	MGANFSINGKPVNLTAQPAQPVAASSLQTEIAQAAQKPVAVVPTASQIVTAHVQAAAQQMSKQQQAIPIAQAVQKMPAVQAAQVEPAVTQERYVASEDNPNGEYRMMVAKNIQDSADRPGINISFPDFKGQMVLDVEGASKEEGAKVILWPRHNGKNQELIIMSDNVMGNNTRRGPGSRPDDVTVLGIQYKYLFFKFAHSGLFLAVDSNGGLIQSATPAKFLPFAMGFGTTLMCLTNNTIVVPTGKGAQVMTQDPNKIKVFPNSSGILVLQASNGNYYLNQLPQMCADNWGTVVLVGAGFAAAGYLGYHYGKRSTYTKML	Ricin B-like lectin domain containing protein	CDS
381	347779	348498	-	ATGAGTCAGATTACCAGGATTTGCCCCGTTTGCAAGATAATTAAGCCGATAGACGTTGCATCAGTTTGCTGTCTAGAATGCGCCCACATCATTAATGCAATCAATCCCAGCCACAAACGTCGTGTCGTCGTAGATGTGACCAACAAGACTTGTAGTAAATGCCACGTTACCAAACCTCGCAGCGAATTTTACGTCAACAATCGCAATGCAGACGGCCTGCTTCATCGATGCCGTGCTTGCCAAAAAGAAGCCTCCCAAACAAACGCAGCCAAACGTATCATACACAACAAGATTAGTCCCACTCCAGATCTACCAGAGTCCACCAAAGTGTGCAAAACTTGCAAAAAACTACATCCTCTTTCCATGTTTCCAAAGAACAACTATTCGCTGGATGGTTAT…	MSQITRICPVCKIIKPIDVASVCCLECAHIINAINPSHKRRVVVDVTNKTCSKCHVTKPRSEFYVNNRNADGLLHRCRACQKEASQTNAAKRIIHNKISPTPDLPESTKVCKTCKKLHPLSMFPKNNYSLDGYSYSCRACRATKGVKKENAKPHYDEDGNKYCPCCMAYKNVATFTKFANGSTSKYCTECNNLKSRTKCGKKTCDENERQKMYQQSVDTLFQQIKPANSPNVTIQRVLH	Restriction endonuclease, ββα-Me family	CDS
382	348997	349536	-	ATGGCATCTAGAGTTGACACGCTAATTTCTAACACCATTCAGACAAAAACGATTGGAGCAACCTACAATGGAAACACTTACTTGAAAGCACCGGTCGTATTGTACGATCAACGTGTTGGACTAAGTGTTACTGGTGGTACGAACGTTGTGATAAAAACGATCACCATTCCTGCCAATCTCATGGGAACCGATGGGGACACTATCGAAGTGGATATTGAAGGTAACGGTAACGGAGCAGGTACGACTCGTAATATCAGTATCAGTATAAACGGCACTGGATACGAAGGATTCAACTTGAATACGGGTCAAGGTAATATGTGGCGAATGTGCATGTCCTTATCGCGTTCGGGTGCATCCAATTGCGATGTCAATGGGTTTGCCTGTCACTTTACCACTGCG…	MASRVDTLISNTIQTKTIGATYNGNTYLKAPVVLYDQRVGLSVTGGTNVVIKTITIPANLMGTDGDTIEVDIEGNGNGAGTTRNISISINGTGYEGFNLNTGQGNMWRMCMSLSRSGASNCDVNGFACHFTTATTFGNVNKGMTTAFTSTGSINIRTTSTTTGDILVQSIRAVYYPAQA	Hypothetical protein	CDS
383	349583	350128	-	ATGGCGTATTCTGTGGATACGTTGATATCCAATACACTGCAAACTGGAGTGATAAGTGTGGCGTATAATAACACCGGTAACTACTTGCAAACTCCCGTCATGTTTTACAATCAGCGCTTGGACAATGTATCTATTGCGGGTGGAAGCACGGTCACGGTGACTTCCCTTCCGGCTGGTTTTTTTGCGAACGATGGAGACGTCTTGGAGGTTTATGTCGAGGGTAACACTGCGACAGTTGCCGGCACGACACGATTCGTAAGACTTAACGTGTGTGGTTCAGGATACGAAACCTTCAATCTGAAAGCCAACACTGGTGGACTTTGGAGGGTAACCTTTAGTATTGCTCGTGTCAATGCGACAAGATGCGATTCTAATGGTATAGGGTCTCACGCTGATTTT…	MAYSVDTLISNTLQTGVISVAYNNTGNYLQTPVMFYNQRLDNVSIAGGSTVTVTSLPAGFFANDGDVLEVYVEGNTATVAGTTRFVRLNVCGSGYETFNLKANTGGLWRVTFSIARVNATRCDSNGIGSHADFISTFGNPNKNTSTSFNTASGNILLQFGGTNAGDVIVNMVRMRYISAQS	Hypothetical protein	CDS
384	350180	350476	+	ATGTCTAATCAGATTCAAATTGCAACCACAATATGGCCAGAGACAGAGGAAGATTTGGAGTTTTATCGTGAATGTGCCAAGGCTACAGGGTACAGTTTTGCATACGTTTTAGCCAATCGAACCCCCAGCGCGTCAGATGACCAACTTCCTCCCCCTGATCCAAGAGTTCTCACTTGGCCCGAAACCGATGGTGATTTGGCGTTTTACGCTTCATTCGCCAGCGCACCCCGATATACAAAAGAACAGGTAGAGGAGTTCAGAAAAGCCAAGCAAAACAAACACTTGTCTAACCAATAA	MSNQIQIATTIWPETEEDLEFYRECAKATGYSFAYVLANRTPSASDDQLPPPDPRVLTWPETDGDLAFYASFASAPRYTKEQVEEFRKAKQNKHLSNQ	Hypothetical protein	CDS
385	350544	350960	+	ATGTGGAAGGTCGGCGATTCTGTATTTTCCAGACAAGATGTCATCTCGATCATGAACGATTTTCGTCCAACGTTCGACAGATTTGTTTTCTCGTTACCAGACGAAACTTACCACGCTGCTCAAGATGGTAATAGTGTCGAAGAGAGACAAGTTCGATTGATAGAATTGTTCATCAAGTCTCATCCAGAGTACTCCGTCCCACCACTCTTAGTTTATGCGGTTGAACAATATCGCGCTGCTCAGAAAGAGGAACAAAAGATTGTCGAGATTCAAAATGACATTATCGCCCATGTAAAACAAAAAATGGAGGGTTGTGTGGATGAGTCCAAACTATTCTGTGAATACGTGTACCAATCCCGAAAGTACGGCGTCAAACCGTTGACCAAACGCATGTTCATA…	MWKVGDSVFSRQDVISIMNDFRPTFDRFVFSLPDETYHAAQDGNSVEERQVRLIELFIKSHPEYSVPPLLVYAVEQYRAAQKEEQKIVEIQNDIIAHVKQKMEGCVDESKLFCEYVYQSRKYGVKPLTKRMFIIRYKE	Hypothetical protein	CDS
386	350963	351484	-	ATGTATACACCCAACGACATTTACAAACTTACCAACCACAAGTCCTGCAATGCATGTGGGGTTAATCAGCCACTGGCCAACTTTCAGTCGAACGTGTTTGAGGAGGATGGATTCGATGCCGATTGTCTGACCTGTTCACCGTTGGAATACAGAGGTGAATATGTGAAGTACGATACTGAACCAATGCCAGATCGACGCGAGTCCAAGTTTTGTAGCAAGTGCAAATTTAGCAAGCCCATATCTTGTTTTAACAAGGATCGTTCGAGGTGGGATGGCAGAAGTACGACTTGCAAAGAGTGTCGCTGTCGAATGAGGAGGGCATGCCGAGCGAAAGAGAATATTAAAATATCACGCATGATGATGGGAAAACCCCCTGTACAACAACCAGTTCAGATACCA…	MYTPNDIYKLTNHKSCNACGVNQPLANFQSNVFEEDGFDADCLTCSPLEYRGEYVKYDTEPMPDRRESKFCSKCKFSKPISCFNKDRSRWDGRSTTCKECRCRMRRACRAKENIKISRMMMGKPPVQQPVQIPKQPVAQQSKVQPAVQSRVPISIVINPLPFDVNTMNLYRGK	Restriction endonuclease, ββα-Me family	CDS
387	351534	352763	-	ATGGAAGTAGAAACCGTTGATGTTACTGATATACCAACTAAAAAATGTTCGAGATGCAATGCGATCAAAAATACTTGCGATTTTTATAAGGACAAGTACGCGAAGGATGGGTATAAGAATAAATGTAAGCAATGCCATGATATGATTGCGGCCCAGAGTAAAGCCAAGAAGAAAGCAGCATCCGTCCCTAAACCTCGCAAACCACTTATCGTGGATGGGAGAAAACTATGTCCAGGGTGCAAAATCACGAAACCCGTTTGTGACTATGCTAAAGATAGCAGTTCCCGTTTCGGTTTTCAAACGCGATGCAAATCATGCCAAGGAATTTTAAGTAAACAGACCAAAAACCGCAACAGGTTGCATTGGCAAACAACTGCTTGCACTACATCCGGACCTCGA…	MEVETVDVTDIPTKKCSRCNAIKNTCDFYKDKYAKDGYKNKCKQCHDMIAAQSKAKKKAASVPKPRKPLIVDGRKLCPGCKITKPVCDYAKDSSSRFGFQTRCKSCQGILSKQTKNRNRLHWQTTACTTSGPRKCTICHETKDTAEFRRDNSRKDGYGSHCKPCGAVLAEKSRDKRRERWANNEVDRQGDKKCWKCGLTHSKTSFQLDSTQADGLSGKCKTCVKEQKSNGREIVRDWIKKNGPCQHCGEDDIDCLELDHIDPSEKDFAVSQILHYKRDTILEELTKVRVLCCFCHRIVTHQQRQMIKTGKSNATRIANQQINIAMKNKVGKCAKCDRALDQTDSKQYCAFDWDHLDPSTKTDDIASMVKGGYTTDQIRDEIAKCQLLCANCHTKRTKQQ…	Restriction endonuclease, HNH	CDS
388	352854	353342	+	ATGTCCTTCCCCTCAGTCTCAAGCGTCAAATCGACCGGCTACTCTTATGATGGTATCCGCTTGCCCCAAAACATGCAGGTGAAATCCTTGCGTGTTGGTCACTTGAAGGCTGACTACTCCATCGTCAACCCTGCTATTACTAATGCCGTCGTGGCAACCGGTGCCTTCACAGGCTCTGTCACTGCTCGCTTGTCCTTCTTGGGTGATGGTGATCGTGTTGCTTTCGCCTTGAACCCTATCCCCACTACTGCTTCTGCTGGTGCCTCCGCCATCACTGTTGCTGCTTTGATCCCTGCCAAGTTCCGCCCTGTTGTTTCCAAGACCTATTTTGCCCGCGGTTTTGACAATTCGACCGCCGCCACCTTGCTCATCACTGTTGCTACTACTGGTAACGTCACT…	MSFPSVSSVKSTGYSYDGIRLPQNMQVKSLRVGHLKADYSIVNPAITNAVVATGAFTGSVTARLSFLGDGDRVAFALNPIPTTASAGASAITVAALIPAKFRPVVSKTYFARGFDNSTAATLLITVATTGNVTITVGAAGANFQSTGNLSMDSFSGSYSLRA	Hypothetical protein	CDS
389	353692	354165	+	ATGGATACAATCGACCTCATCCGAACCAAACTTGGTGTTTTGGCCTCGTTGCCGAAACATACTCGTCTGAGAACCAGCAATGGCGAGTTTGATCTGGATCCCACTTGGGTTGGTCAGGGAGTGATGCGATTCTTTTCCGGTGACAGTCGTTCGGAAACTTGTAACCAACTGGACAATTTGGTGGATGACATTGCCTTGAGAAAGGACGATATCGACTTTTCTGAAGACGTTAGAAGAGCGATTCCAGGCATTGACAATCTCATCGATTTTTACAAGTCGTCTGCCTTCATCAAGAGTCGATTGCAAAATATTAGACGTAAAATGGTTTTATTGGCAGAATACAGAGCCAAGAATCGTGTTTGTGCCCACTGTCTCCACAACCTCAGCGATATGACTAGT…	MDTIDLIRTKLGVLASLPKHTRLRTSNGEFDLDPTWVGQGVMRFFSGDSRSETCNQLDNLVDDIALRKDDIDFSEDVRRAIPGIDNLIDFYKSSAFIKSRLQNIRRKMVLLAEYRAKNRVCAHCLHNLSDMTSPERDNHLQLHHGKKSPLVNEEEEY	Hypothetical protein	CDS
390	354191	354574	-	ATGTATACTGTAACTTTCTTTTCGTTCCAAGATAATGGATGTGGAACTCCTATGAGCCGGTATCGCGCCGCAGTGATATTTCCCACTTTTGATGAGTCAATTGCATGGGTGCGCAACCACATCTCAGAAACATTTGATGAGTACGACTACTTACCAAACACCGATGATATGAATCACGCGATGAACGTATTGAAGAATACCAATCAGTTGGTATTGGACAGACCAAGGGGAAACTTTGGCTATGATTATTATCTAATTTCGTGGGTAAACTTTGGGGAAGAGTTGCCATTCGTCGATGAAACCAACACTCAACTGTTCGGAACCCATGATGGAAAAGTTCCCGATCATGTAGTTACGGTCAGAGATGACGAGTGTACGGATTAA	MYTVTFFSFQDNGCGTPMSRYRAAVIFPTFDESIAWVRNHISETFDEYDYLPNTDDMNHAMNVLKNTNQLVLDRPRGNFGYDYYLISWVNFGEELPFVDETNTQLFGTHDGKVPDHVVTVRDDECTD	Hypothetical protein	CDS
391	354672	355625	-	ATGGCGCAGGTCAAATGCCGATACTCAAAAGAACCGAACGCAATCGCCACAAAAACTATTGCGACAATCAATCAAAACGTGTACCCTACCATCTCCATTTCCAGCGGATTCAGTTCACATCAAGGTCGTAGACCATATCAAGAAGATAGACCGCTCATGTATTCCACAAAAAACGGCATAATTATAGGAGTCCTCGATGGACATGCCGGTGCATGGGTTTCCCAGTGGTTATCAGAGCATTTTGGTCATTTACTCCAAGTGCGATTATTAGAAAAGAGTCGCTGCCTCACCAATAGCGAAAAGGTCTGTAAGGAATTGCAGAATGGGTTCTTGCAGACTGATGCTTACTTGTACTCCATCAGAAGACAATACGTTAGAGACGATTCTGGCGGTTCCACA…	MAQVKCRYSKEPNAIATKTIATINQNVYPTISISSGFSSHQGRRPYQEDRPLMYSTKNGIIIGVLDGHAGAWVSQWLSEHFGHLLQVRLLEKSRCLTNSEKVCKELQNGFLQTDAYLYSIRRQYVRDDSGGSTVSGCLYFGSYPELARKLFVFNLGDSRTMVWKLDVEARRMHHVFTTRDHVPKDSVERERILRSGGWILPKEPVYRVNGVLAVSRSMGDFEFKRNGSQQYSGIWVPVSAVPSIEVVDLEPSAQYMVMSATDGLFEFDGIVNYLQTLMQTQTNLDPHFLAESVVSKALSESTDNVSAYISLITVNDS	Serine/threonine phosphatase	CDS
392	355801	357828	+	ATGACCAAGTGCAAGTTTCAAAAACCCGACGGTAGATGCAAGAACAAAGGCACTACTACTTATGACGGGTACTGCAAGCGTCACTACGATATCGTTCAAAGAGAAAGTGAATCCAAGGAAGAAATAGAATTACAGGAGGTCCCCGATTTGGATCTTTCGGACAATAGTGTCCAAAACAGCGACAACCAACAACACGATGAACCGGTTGAAGACCTCGTAGATGAACCTATTGCTACCGAACAAGAGGAAGAATATGAAGGCGAAGGCGAAGCGATTATCGAAGACGAAGAAGAAAACTTACAACAACAGATCGATCAAACGAAAATGGACCTCATGTATCAACAAATCGTGAACACTATTACGGAGGAAGACGAATATGATGAAGAACCTGCTGCTGAT…	MTKCKFQKPDGRCKNKGTTTYDGYCKRHYDIVQRESESKEEIELQEVPDLDLSDNSVQNSDNQQHDEPVEDLVDEPIATEQEEEYEGEGEAIIEDEEENLQQQIDQTKMDLMYQQIVNTITEEDEYDEEPAADEQVQSASEVEVSSPQEEDKLDQEESPLVEAEDDTVEPEQADQAPSSPPLSDEQLTMNDQEHDELEVEIEHRLVESSQQQKQEDSESNVIIEEEDQGEQYDESPVDDSQVQHILEEEPSQQVTEEVQVVEMIDPYTVPIEQPTEVIEETQENEVEPTDPVADAYESLKRHLVQDVTADQVDESDYERQEIVRSKSLSTSSTAVKARGHRTQVKIPEPKGILKADKPETTRSAKRVRFDDNVKTKRISPPAERVAKVKGLEVVVEEKQ…	Hypothetical protein	CDS
393	357837	358490	-	ATGCAAATACCAAGGGAATTGCACAGAACGATACTCTCCAAACTCCCAACTTTTATGTTGGTGAGACTCCAAGGAACCCTTATTAGTCACGAAAGGTTCATCGAGATGCTAAGCAGTAGAATACATCGACCAATTTCAGTCAAGAACAATATATCTAATGTTCTCCGACAATACGTATATCACATCATGTTCCAGGTTGATCCGGACGATGCTCACCACATGCTAGGGTACGCGAGGATTTTCGGTGGCGGCTTTCGCCAAAAACTTGAGGCCTGTATAAAAGGGGAAGAGGATTACTCTGTAATCCAATACCGAACAATGGGCATCAAACATGCGCTAAAAAAGTTCCGCCAGAAAGACTACTTTAGATGGATCATGTTCGACTTTGGGATTGTTACG…	MQIPRELHRTILSKLPTFMLVRLQGTLISHERFIEMLSSRIHRPISVKNNISNVLRQYVYHIMFQVDPDDAHHMLGYARIFGGGFRQKLEACIKGEEDYSVIQYRTMGIKHALKKFRQKDYFRWIMFDFGIVTSKSADFLPTMFSEDFLAVVASLLEKQVPAKLKLYLDDKCCDGYTFYLHDTKGKHEYSFDIDRDTNKVIKQDVSTFTKLIQYVRQ	Hypothetical protein	CDS
394	358610	359809	+	ATGTTTAAACACACAGAACAACCAGACCACTCCGTGGGCGGGGCAATATACTTGGCATCATCGTACTTGAAACGATGCTCTTCTCATCCCAAACGAACGGGTGCGTCGTACTCAAGATCCAATTCACCCAACCACGACCATTTGATCGAATCGTTAAAAATTGGATATGATTGCAAGTATTGCGTGCTCACCACTTCTGGAACCAGTGCTCTTTCGTGTATATTGGAGACAATCAAACCGAAATCCATCGTGCTTGATTCTGAACTTTACTGTGGTACTACCAAACTGGTTCGATACTATCAAGAATGTGGAACTGATGTAACTTGGAACACACACGATCTTACGAAAGTCGTTCAGTGTAAACTCGAAACCGATCCAGAGATGGTCGTATTCGAGTCC…	MFKHTEQPDHSVGGAIYLASSYLKRCSSHPKRTGASYSRSNSPNHDHLIESLKIGYDCKYCVLTTSGTSALSCILETIKPKSIVLDSELYCGTTKLVRYYQECGTDVTWNTHDLTKVVQCKLETDPEMVVFESCSNPSGRFIDIEAVKSRFPTSMLVVDNTTLSFALFNPFLLDPNLIVFESLTKYVGGGEVIMGSIYTNSDSLIKTFDRHIRVHGHHVSPFDAHLVTQSITTLQLRMDNISDKALKIATFLQTIPMIKQVYYPLLPNHPTFTIASKHLKQGAGMIWFHLPFNRGICEKIITNGTKNMYATSYGKPQSLFDCYPKQDENGTFVRLSIGHLWSFEELRAELVQLFVPHLATKQWCLSSPDWHVKIVDDSKVVLREDCDKVEDDAKLYKWK	cystahionine gamma-synthase	CDS
395	359899	360396	-	ATGGACGCCACACCCTCACCATCACCGGTCTCCGTATCACCTCCCATCCCGGTACTCTCACCCATGCCTGCGCAGATGATGCCAAACGCTACTCCTCCAGTCAGTGCGCCCGCACCCGTTTCTGCCCCAGCACCAGTGTCCGTCAACACGCCCGGTCTGCTTTCTAACAATACCCCAGTTTCCCCTTCCATGCTCTCGTTTACCTCGCCTACAACCGTCCAACCTACCGCTCAGATGTCTGTGGGTAAGGCCTTGGCATCCAGTTTCAACATTAGCAATGGTGCTTTGATCGCTGCCGCTTTGGTTACCGGTGTCACTTTGGGATTCTCTGCTTACACTTTGGCCGAAGTTAATCACTCCTACGAAGATAACCGCTCATTGTCTGGAAACACCTTGACT…	MDATPSPSPVSVSPPIPVLSPMPAQMMPNATPPVSAPAPVSAPAPVSVNTPGLLSNNTPVSPSMLSFTSPTTVQPTAQMSVGKALASSFNISNGALIAAALVTGVTLGFSAYTLAEVNHSYEDNRSLSGNTLTAVRWVQGLTIAASAFTFAGSVTLLVLKLKYRV	Transmembrane protein	CDS
396	360526	361248	+	ATGGCAGATAACCTTGAGAGTATTTTCGATACAGTGTGGAGCGATCTCTCTGAAACTGCGTTTGAGACCAAGCAGTTGTTCGACACGGATCCCAACAAACTGAATCCTGGAAAGACGAGAATGGTTCCCCAAAAAATGATGCAGCAGCAAAAACAGGCTCCTCAGCAGCAACAGCAAGCCAACAAGGCCAAACCGGATAGCATCGAACGTGTCGATACTCAATGCGCTTCTTTCTATCCTCCTCCTCAAATGGTTGCCAACTATATGGCGAATCCGAATCCTGCCGTCAATCCTGTGAACGGGCTTCCTTACTATGTGGCTCCTCCTGGTTGGTGTATCATGCCCTCGGTTGCTGGATACCCTTATGGTTATCCCACTCATTTTCAACCCATTCAGCAA…	MADNLESIFDTVWSDLSETAFETKQLFDTDPNKLNPGKTRMVPQKMMQQQKQAPQQQQQANKAKPDSIERVDTQCASFYPPPQMVANYMANPNPAVNPVNGLPYYVAPPGWCIMPSVAGYPYGYPTHFQPIQQGPQQMILQPPAAQRVVNPNPQYGQPVPHSIGQMVINRPDISAVNNQQAALQQASSGANYHFLPLHQKQNMQVATDSKPDFWKETAVCVSVGVLTLIALDLLTQAKKM	Transmembrane protein	CDS
397	361445	361705	-	ATGTCTGCTTGCACACACTCGCATCAATCACTCGTTCCCGAAATCCACATTCATCTCCACATGCCAGAGTTCAGACCGGTGGTATGCACCAATATTGCCAGACACATGGAGCATTGCCACAAGCCCTGTGTTGATAGCGTCCCCGTCGCTAACTGTTGCAACACTCCTTGCAGACCAAAATGTGACGATGGTTGCAAATGTGGAGGCAAGGGTGGATGCATCATTCTCAACAAAAACCCAGTGTTCTGCAATCAAATGTAG	MSACTHSHQSLVPEIHIHLHMPEFRPVVCTNIARHMEHCHKPCVDSVPVANCCNTPCRPKCDDGCKCGGKGGCIILNKNPVFCNQM	Hypothetical protein	CDS
398	361853	362161	-	ATGGGTGTAGTATCCAAGAAAAATACCAAGAAGAAGGCAGCCTCTAAAAAGTCGGTCTCCCGAAAGGTAGGCAAACGTACGGTTTCCAAGAACATCAAGCGAAAACCCACCAAAAAGGCAGGTAAGCGAAAGAGACCGACTCCTCGCCAGGTGCCCAACTACAAGAAGCGAAATTACGCCAGACCCTCCCCGGCGGTAAGTGCTACTTTATTCCCAGCGGGTAAAAAGATGCGCGGTAACGACGGTAACTGGTACAAAATTTCTACCGGTACTCGCGGTATCCACAGATGGGTCAAGATTAGCATGTAA	MGVVSKKNTKKKAASKKSVSRKVGKRTVSKNIKRKPTKKAGKRKRPTPRQVPNYKKRNYARPSPAVSATLFPAGKKMRGNDGNWYKISTGTRGIHRWVKISM	Hypothetical protein	CDS
399	362848	363648	-	ATGAGTTCGAAAAAATTTTATGCTGTCAGAAAGGGATACAAATCTCCAGCAATTTTCACCGATTGGAAGCAAACTCTCAATTCAGTCAAGGGATATCCAGGTGCTGAATACAAATCGTTTACCGATCGCTCGTTGGCTGAAAAATACTTGAACGAGGCTTCCTCGGATAAACCAACAAAACGAAGAGTAGTCGAGAACGAAAACAAAAGGACCGAAAACGAGAAGAACATTTCGTTGGATATCATCGGTAAAGATGACCAAGCGCCGAATGACAATATTTCGTGCATCATCGACGATACGGAACCAATAGAAGACAAACGAGTACCAAAAGTGATTGTGTATACCGATGGGGCATGTCAGAATCATCCAACTTTGGGAGCACAACAAAAGGTTGCGGGA…	MSSKKFYAVRKGYKSPAIFTDWKQTLNSVKGYPGAEYKSFTDRSLAEKYLNEASSDKPTKRRVVENENKRTENEKNISLDIIGKDDQAPNDNISCIIDDTEPIEDKRVPKVIVYTDGACQNHPTLGAQQKVAGMGVWWAHGDPRNCSLPFEHPPITNQRAELGAILVAIKQFLVQYKQTEENLLVRTDSMYSIRCCTEFRHNWAKNGWKKATGETISNLDIIKQLHLILNAYPGRILFQHVKGHSNIEGNEMADELARGALEKYKL	ribonuclease H	CDS
400	363660	365078	-	ATGGACTGCGAACATCAATTGTTGGAAACGTCGGAGAGAAGAGCCGTTACCAGACGAAACTACGTAATCGGTGGTTGTATGATCGGTCAATGGAAAGAAGATGCCAACATTAGATTACAGCCAGTATTGGAGTTTATGTTGGAGTATCTACGGGAAGTGTTCCGAAACTGCGTGGCCAAATTGACCGATTATGCCGAAGTGTCGAGCGTACAAAAAGCATACGTTGCTCTGAACGATGATCACGGCGAAATCTTTTTGGACGATAAAAGCAAAGTTCAAGCATTCGTAGAACAACGAAACCCAAAACCCAAGTACAAGTCTACTCGGGGTATCGAAGTGGATAGAGATTTATGCGAAGATTCCATCGAGTACTCGTTGGATAGCGAGTTGCTCTGGCAA…	MDCEHQLLETSERRAVTRRNYVIGGCMIGQWKEDANIRLQPVLEFMLEYLREVFRNCVAKLTDYAEVSSVQKAYVALNDDHGEIFLDDKSKVQAFVEQRNPKPKYKSTRGIEVDRDLCEDSIEYSLDSELLWQALNMNKNAFHDESLKQLLQSVEKMHERLGYLYDPLAVERCGPTLVRSLADGFIHLTEQYGPALKVVMALLNTFFQDDHMRCVRCTRRWSEEAYQLATKCSGWEDLYTAITNAQSFPPEVKHLARMCLNDIHPNDFCVLLMSMGRSALVERWKEVLNAFATIKRTGNGGVNLVLLMISLDLLVLQQSPFYLQETTLVPTASGTYRALVEKWPSAASLKPQHVWIMAKAYTDMMKNTCNSVSTKLKERPNGSTMYSTNTPLRKKINGK…	Hypothetical protein	CDS
401	365161	365565	-	ATGAATACAGACGATATGACAATAAAGAAGGTGACCTATGGTGCCATCGCAGGTTTATCACTATCAGCCATTTTACTGGTAACCAAGAGATTGTTCAAAAAATCCGTCCAGAGAGCCAATGTATTCAAGCCAACATTTGTACATCCAAACACCATCGAACAGTGGGAGAAAGTGGTTGCATCGAATAAACTAGTGGCCACATTCGTGGGTAGTCCCGAACAGTATGAAACGTTTCTGCGAGATGGTCCCAAAAGTCATCTACCGCTAGAATTGACCAAAAGTCAAACAGTGTGGATGTACGTCAAAAACACCCAGGTGATGAATGAAGATGGACAACCGCTATTCCAAGTTCCTTTGTTGGTCATCCATAAAAATAATCGCAGAGTCAACGTAGTGTAC…	MNTDDMTIKKVTYGAIAGLSLSAILLVTKRLFKKSVQRANVFKPTFVHPNTIEQWEKVVASNKLVATFVGSPEQYETFLRDGPKSHLPLELTKSQTVWMYVKNTQVMNEDGQPLFQVPLLVIHKNNRRVNVVYL	Hypothetical protein	CDS
402	365660	366487	-	ATGAACACTTCATCTGTACAATCATCAAGATCATGTCATTGGACGGAGTGCCCATCCGAAATATTTGCACCCGAAAGCGGATCGTACAAATTGTGGCCATTCGATAAAGACTCGTCCATGGAGGAAAGAGATAATGCGATGGCTCGTTTAATCGTACTGGGAACCGTTGGTACCGCTTTGTACACCAGAGACTCCAGAGTGGTTGTCACCGGCGCCGGTCTTTTGGCATTATTGGGCATCATCGGCAGCACTGATAACGATAAGCAGAAACAACAAAAGCAAACTGCCATCCAAAACAACCAGCAACGTCTTCAACAAATGGCTTCTCAAGTACAACCGGTAAGTATGGATCTATCCGATGTGAACGTCACGGCCATGGGTCCGATACCCGTTCCCGTG…	MNTSSVQSSRSCHWTECPSEIFAPESGSYKLWPFDKDSSMEERDNAMARLIVLGTVGTALYTRDSRVVVTGAGLLALLGIIGSTDNDKQKQQKQTAIQNNQQRLQQMASQVQPVSMDLSDVNVTAMGPIPVPVPEIPLYDCQAQQVAAPLPAETIDDFALQSANYLVGQMPEDEDNRDYNPYGNPNAYQTHYAVDGDLPKQPNEMDIHAQVLASSKMDIKKMFGKNGELDEGLFVTPLPDPTLHARPVFFPESYDEERPIWDNFNGTGNAYRQTM	PBCV-1 P9-like minor capsid protein	CDS
403	366635	366934	+	ATGGAATCGGATCAACAACAACAAGACAAACATACACGTAGATGGTACGAAAAACTCCAATATGCCGTTTTGTTTGGTTTGGCAGCCGGAGCGGGAGCGTTCGTCGTTTACAAGTACGGTAAAAAATGTGCCGAGGGAGATGCTTGTTACGCAAAACCCATTACGAAACAAATCGCTGGCCCCGTCACTCCCGTATCATCAACGATGAATACTCCATCCTTCCCAACCACTCCCGAAACACCCGGAACTGTTCAATACATGCGCTCCATCGACCAATTGGCACAAAGGTTCCAAGCGTGA	MESDQQQQDKHTRRWYEKLQYAVLFGLAAGAGAFVVYKYGKKCAEGDACYAKPITKQIAGPVTPVSSTMNTPSFPTTPETPGTVQYMRSIDQLAQRFQA	Hypothetical protein	CDS
404	367003	367578	+	ATGGCCAAGTTAAAAACCCACTCGTTTATTGCTTTGATTATATCTGCTTTCTTACTTCTGGCGGCATGCATCGCTTTTGCCGTTGGGGTATCCAAATATCTGGAGACCCAAGGTAAAACGATGGACACGGTTACTCCACATCTATGTACCGTTGCAAACACAACATTTAATTGCTACTCTTATGATGACACAAATTGGTGCGAATCAACTTGGTACTTGGAATGCATCAATCCACTGGATGCTATTAATCGTAACGCGACCATTTATCACTTTAATACCCAAGCGCGATTAAAGTATAGAATGGATACGTACACTCAGAACACTTCGTTTATCGCGTTTTTGTACAACGATAAAAACGAGGCAATGTGGGTCCCGGTCGATGGCGCATACGCAACTTCC…	MAKLKTHSFIALIISAFLLLAACIAFAVGVSKYLETQGKTMDTVTPHLCTVANTTFNCYSYDDTNWCESTWYLECINPLDAINRNATIYHFNTQARLKYRMDTYTQNTSFIAFLYNDKNEAMWVPVDGAYATSLLSTTISCVIFLTIIMSISAAAVAHTTKNGCGGGYQGQSDASNTLNMGIPIPIILAAM	Hypothetical protein	CDS
405	367957	369249	-	ATGACAGCAAAAAGTGCCATTCGACAGTTGCTCACCGAAAACCGTTTAGATGAAGCCATCGACGAGTTTAACAGGAGATACATTCCCAGTACTCGTCTCGTCTCTCACCAACAACGTGAAGAGGCCAAGAAGTGTCTAGCCGAGTTATTCGCTGAGGAACCCATTGTCCCGCAAGTTCCTTTAAGCCCTCCTGCTGCCCCCGCAGGTTCCCCCTCTTCAGCACAAAAGAGCAATGAATCCGAAAATCCATCGCTGGTCAAAAAGTTGCAAGAGAAGATCAGAAAACTGGAAGAACGCAAAGAGGAGATACGAGCGTTTGGAATGAAATGCTTTAATGAATCCGAGGCCATGCAAAAAAGGCTTGCTTTGTTGGAGGAAGAAAGAGACAGATTGGTCAAC…	MTAKSAIRQLLTENRLDEAIDEFNRRYIPSTRLVSHQQREEAKKCLAELFAEEPIVPQVPLSPPAAPAGSPSSAQKSNESENPSLVKKLQEKIRKLEERKEEIRAFGMKCFNESEAMQKRLALLEEERDRLVNDNKKLEVACDKALQHARYYQSNSQILENTCKTLQHEFEQVKAKVQAGALSYGSQLSSSSDQIDNDSQISPDIIADSMDDSESDSNQYDHFVPQVQPVNTKARYPNIDPDLVPQSFNRPRTNGPIREQSRFPEQRMASKPTKQPKQKSSTTNAVTRERSSTTINDLVLARYLFENEQVRAFSGKSGSFYGTIVQSEKQQYGITDELSSDATVYTNPSSWVKRDIVLQHVQKNVSIARKSQYSGWENVKVQRTCPKTNSPKWTKLAVI…	Hypothetical protein	CDS
406	369701	371029	-	ATGAGCATTGCAAAACAGTGGTTGGTTCATGAAGCGTTCTCGATTTGCTTGGAAAAACATTCGTCGTTAAATTCTTACCGCAACAGACAAATAATCAAATCGGTATGCAAAGAATGGCAGCGATTATTGCCAAAACATCAACGGAAGACGACGATTGTGCCAGTACCAGAAACAGCAGGAAACGATGTAATGGGATATCAATGGAAAGTGGAACAGTTTGCCACTTGCTCGGGTAAATCTTTTGCCGTCGTGGGTAACGGAAAGGTACTATTGCGCAAGGTGGACGAAAATGCGGAACCATGGTGTCCCATCTTGGTTTTACCTGGAGCCCAATTGAAACAAGAGTGGATAGAATCATCCATCGCGTTTAATCGCACGGACATGATCTTTTGTTTTGAA…	MSIAKQWLVHEAFSICLEKHSSLNSYRNRQIIKSVCKEWQRLLPKHQRKTTIVPVPETAGNDVMGYQWKVEQFATCSGKSFAVVGNGKVLLRKVDENAEPWCPILVLPGAQLKQEWIESSIAFNRTDMIFCFELDEEIHSENDTIVQIEASVDHVIIKIIDDEKPVTHLYRYFAGTRRRCKKRLDASMILPYQTGQLMNMGTEKGKDQLLVSPDYVIIANDEVLIKTFGDKVEPAHNVVTLDLPQRNDYSVKWIKSNDVLAIYCDTTLKHIVKIPSKTNVGYWVEIPPVVTKMEDFKPMYMWNKKEATKWPELSALFTACPSAIHLLSKRLKGCGWSRPHWPATAFVSTATNQTKVFDGPVDSDMVVSRDVSTVDIVTTSIAKVERADETCDMDKRMVI…	Hypothetical protein	CDS
407	371072	372433	+	ATGAGCAGTTTAAATTTTGTCCACAACGAAACGAAGCAATCACTCATGTTGGTGCTGAACAAAGAACCCTTAATGGCCCATGTCGGTGGGTTTGTCGATAAATGCATGTTGGCCAATCATCCATCCACTCAAGTTTTGGTCGTGGCACCTGATGATGACAAGCGTAAATCTGCCATTCGTGTGGCTTCCATCGAACAGTCGGACTGTTTGCGAACCTTTGCCGCCAGAGTCTTGGCTTCAACTTCCGTACCTTTCGGATACTGTCCTCATAATTCAGTCAAGTCGTCCAATGGCAATATCGACGTTTCTCGGACTGTTCAACGATGGAACTCACTCTTCAAAGTACTACACGCCCAACTAAAACTTCCCCTCACCGATGACATCTCCAAGTTTGTTGCC…	MSSLNFVHNETKQSLMLVLNKEPLMAHVGGFVDKCMLANHPSTQVLVVAPDDDKRKSAIRVASIEQSDCLRTFAARVLASTSVPFGYCPHNSVKSSNGNIDVSRTVQRWNSLFKVLHAQLKLPLTDDISKFVAQFKRINSRVKRRAHPFDRAWDSLERCKKIFNLVATLLMDNYCVWRRKPTSQQHCSNKMKEFGLTSMVGQFPETSVRIISVLWDTVVMLRWIIHMVKNVRIDRSPKDFDPKTNAKQTTEQTLAIVPMDIELTKDQIQWLAELNADDITYYRWCEYTIAFCSTMGDDQQTLKALPFYQRNVYLGTMLRALRPYFYTWLQKNQTNDDHLGPVATLTRKIVKNFNRLPETLPNMPVTSTIKSLLAHPSMVQWINNTTPFNPYTVAPPSTW…	Hypothetical protein	CDS
408	372501	373301	+	ATGAGCAGAAAAGGTCAGTCGCGTAATAACAGTGGCGTTGCGGATGACGACTGGGACGTTACCGAAGCCGATAGCCTCAGCGATCCGTTGACAGATTGGGATTTTGGAAACTTGGACGTGGCCGAGACTGCGCCCAGACGAACTGGTTCTGGAGCGGATAGATACAGCATGGAAGATCAAAATGCTGCCGATAACGAATTGGCCGGTGAACATTCTTGGGAATCAGAATTTGGCTCTCATCCTGGTCCGTCTAACCAGGGCAATGGTCAACGCATGAATCCTAGAGTTACCCAGCCCCCAATGCCCCAGGCCAGAAATCAACAACCAACCATGGCATCTTACCAACAATTCCCTCCTTCGTCTTCTGCTCCGCCCATGATGGCTTATCCCGGTAATGAC…	MSRKGQSRNNSGVADDDWDVTEADSLSDPLTDWDFGNLDVAETAPRRTGSGADRYSMEDQNAADNELAGEHSWESEFGSHPGPSNQGNGQRMNPRVTQPPMPQARNQQPTMASYQQFPPSSSAPPMMAYPGNDRNGRQTASQPIQGRPQVHSGAPMGQQPGMRPGYPAHGQAQQQTRPMYPTGTYTQPMHPHQQQRPMGQMPPQQRPMGQIPPQQQRPMGQMHPQQHMMPAQGQPRQNPQMGRGRSGTFLPQSEFNNGTYHRAQGY	Topoisomerase II-associated protein PAT1	CDS
409	373374	374468	-	ATGAACAATACCAACGACTACGAAGTCATCTCCACCAGACAAAAACCTGGATCGGCCAAAGAGCCCCATGTATCCGTGCAAAACCCATTCGACATTTCTCAGCCTGAAAAATACGCAGTCTGCATGACTACCAGCAGTGTCAAGTTTTTGACTCAGATCTTTGACATTTTGAGAGTACCCATTCAAGAACTCTTCCTCTACTTTACTCCCAATGGCATGTCCATATTTCAGTACGATGCTGACAATACATTATTGGTATCGTTCAAGATGGACAAGGGGTTGGACATTCATTGCCCCAAAAGAATCAGAGTCAAGTTCCAGTTGCGTTTGTTGCTGAATCACTTGAAAAAGATCAAAGACGATGATTCTATCATTTCGTTCATCGTTCAGGACAAATCC…	MNNTNDYEVISTRQKPGSAKEPHVSVQNPFDISQPEKYAVCMTTSSVKFLTQIFDILRVPIQELFLYFTPNGMSIFQYDADNTLLVSFKMDKGLDIHCPKRIRVKFQLRLLLNHLKKIKDDDSIISFIVQDKSILKLHLVVTKSRDSQSTARVFHVPLIADESEDPKPFSCTWKGIIQISSKEFFADIHDTDGIDNLITFYYDEKGYVISSEDDLGNAVEIYRPVERKEKNADDQKALPNESQKSEDDADAKPSKKRKRDDGDEKKGSSTKKRKVAEGQEVHLYTDTASGDSSEIKLKPREYPARFVTAIAKGATLCETVQLSMSPKGPLRIIYDIPHMGCLKFIQCQHVPPNEEHEFDLPNGY	Proliferating cellular nuclear antigen (PCNA)	CDS
410	374648	375898	+	ATGCAAGCGAACGGTGCATCGGAAAACAAGAAACGCGGGCGTAAGAGAACCAGAGATGAAGCCGAGGGTGAATCCAGTGGAAAGCAAATCGGTTTCGAGGACTTTATGGCCGTGAATGATGCATTGGAAGGTTCGGATGGAGAAGACGAGATGGGAAACGAACGATCCCAATCCGAAGAAGATGACGAGGACGACCAAGACGATCTCGATGACGACGAAAATCAAGACGACAGCGCCAGTGAAGATGCAGTGAACGAGAGGGATGGTGCATACGATATTGTAGGCAAGGATCAAGATCACGATGGTCAAGAACACGAAGATCAGGCAGATGCGGATGGAACGGATGCCGACATGACGACCAGAGCATTGAACAATACGTCCTTTTCAACCTGTCTCGTT…	MQANGASENKKRGRKRTRDEAEGESSGKQIGFEDFMAVNDALEGSDGEDEMGNERSQSEEDDEDDQDDLDDDENQDDSASEDAVNERDGAYDIVGKDQDHDGQEHEDQADADGTDADMTTRALNNTSFSTCLVSNHKFKIIPQSDNVVHGQHNDGSIHCWWDSHPFMGKIHQIPCQRNDKLRRLYTYGCFCSWNCAMAWNISDPLHFRQKELRKTWLLEMAGCSSIVPAPSPVLLACKGAKNGLTIEEFREISRQGMNTRVILPTDVQEYRFVNQEPLLGYTLPATPTEKETALLKTVVEKITTQMQNPVDLNGVRFDIPIPQEIVQRLQEHQQQKPGEPSKNQNMATNDNMSIEEEDMSDLQNSITQSAYSAVMAKNRGRGSRGGRARPKPKRGLPPD…	Hypothetical protein	CDS
411	375932	376540	-	ATGAACAAGACTTATTCAGTTTTATTGTCGATGCTAACATGTTGGTACATTGTTTGTATATACCTCGATATTTCGTACGATGAATATCCGTTGTTCGATGGTGCACTGATGTACGGATTGGATGCAAACTATCACACGAGAATCGGTAGTCAATATTGTAATGGCATCCAAGCATGTTCGTATTCAGCCTGTAATCTTTACCAAAACTCAACAGTAGGACACATCGTGATTGATCCTTTATTACCATCGGCTAGCGATTGTGACCATTATAACATCTTGGCCATCATCAACAATAGAAAGCATGGTGGAATACTCACCTATATGACTCTCATGGCCATTGTTGCTTGTTTCTTCAAACTATTGATGGTGATTGCATCGATATTCAAAGCCGAAGTATCC…	MNKTYSVLLSMLTCWYIVCIYLDISYDEYPLFDGALMYGLDANYHTRIGSQYCNGIQACSYSACNLYQNSTVGHIVIDPLLPSASDCDHYNILAIINNRKHGGILTYMTLMAIVACFFKLLMVIASIFKAEVSVNAMNIAEKFVFIITMFFFTIITPVRKLQITIHTILLIVTSFYDLLADTLFRCRQRNEQESHNHLYDDI	Hypothetical protein	CDS
412	376647	377267	-	ATGGCACAAAAAAGTCAGACGGGAACGGACCAGGCTCCGATCATTTTGAATGCAAATCCTGATCCCAACGTTTCAGATGAAGCCTATTACATGATCATCTCTTGGGTACCACCTCAACAAGTTTTGATGCGTAACGAAAGAACGAGCCAACAAAGCAATGTTGGTATGATGGCCTTCAAGATTAGACAAAAGTTTGATCGATACGAACCTATGGAAGTAATCGAAAAGGAATTGGCCAAACTTCGCGAAAAGGAAAAGTATTTTTACCACATGATCGTCGATTCGGGTCACTGGAGATGTTTGTTGTGCGATGACGAGGCCATGGAAAAGATTGGTGCCAAGTTTGGATACAATGACGACCAACCCGTGCTCAAGGAAGTTATGGACGGTCTCTACAAA…	MAQKSQTGTDQAPIILNANPDPNVSDEAYYMIISWVPPQQVLMRNERTSQQSNVGMMAFKIRQKFDRYEPMEVIEKELAKLREKEKYFYHMIVDSGHWRCLLCDDEAMEKIGAKFGYNDDQPVLKEVMDGLYKNIDESRAELQEYVHETNEVTSMWKELQQKTHEPVSHTRKRINFEEQERKLQEEIKIAMENSEDIMKELEENLL	Hypothetical protein	CDS
413	377370	378539	-	ATGGGTAATCAACCATCAGGTGGAGGTGGCGGTGGCGCACCAACGGCCGGTCTTGACTGCAACGTAAATTGTCCAGGAAAGCCCGGAAACGACCCCAACCAATACGAAATCTTAGTGGGATGCGGCCCAATCGGCAGTGTGGCCAATTACGCAGAATGTCCAAGTGATGAGTGGGAAAAGGTAGGAGAATCCGATAATACGTGTACGTACGCTACAGGTAGAGAGGGATGCTTCATGGAATGTCGTCCTGGTTCAGCCTGCAACGGTTCAGGTAACTGTTCCAGCACAGGCAAGCAACTAAAGTGCCGAAGAAAGAACGGAGGAGCCGGGTACACTGCCGATAAGACTCAATGCTGTTTGAGAAATGCCGATTCCGTCGACGGTAAGTCCTGTGATCCC…	MGNQPSGGGGGGAPTAGLDCNVNCPGKPGNDPNQYEILVGCGPIGSVANYAECPSDEWEKVGESDNTCTYATGREGCFMECRPGSACNGSGNCSSTGKQLKCRRKNGGAGYTADKTQCCLRNADSVDGKSCDPTYRDKKSAACQTALANYCKQGGNLFSNECKAWAIGDGNGNPEADTVMSEVCMRSENANKDECKCIILANQLSKQGLSSKVPIGCAGTGACAGTNVLKTTEMRRRNCVQVDCTVKDIELLKSKVNNVNIQQICNANPQNPIGTNTSNANNGKSSYDSNSGSGAEPIATTSSNAKTVLIVGGVVGGIILIGGLAFALSRSKPRYPPMGGYGGPMSPQPYPQPYPMQSPQPYPMQMQPPMQMQPQFGGMPQGSPGYYYN	putative orfan	CDS
414	378662	380257	+	ATGGAACTATTCAACCCTGCCGTATTGCATCCGCTCGTCAGAAAACTCAATGCTCTTCATGTTTGGGATGACGATATTACTCGATTGCTTGCAGTTCATCCTGTATTAACCAAACGTTTATTCGACGCTGGAATTAGACGACCTATAATCAACGATTATTTCAATGCCATTCGTTCTGGGGACGAACAAGTTTACTTGGCTCTAAAACCAACAGTCCGAAAGCAATTTGCGATAATCATAAAACGTATGGGGTTCGACATTTTTTTACAGGCGATGAACAAGGTCAAAATGACCATCAAGTTTGATCAAAGTGATGACAATGAACCAACTTTTATGCATCTGGATCACTTTGAATACTTTGTGGCCGTTATTAATGGACATTACGACTTTGCCATGCGT…	MELFNPAVLHPLVRKLNALHVWDDDITRLLAVHPVLTKRLFDAGIRRPIINDYFNAIRSGDEQVYLALKPTVRKQFAIIIKRMGFDIFLQAMNKVKMTIKFDQSDDNEPTFMHLDHFEYFVAVINGHYDFAMRHILTSIEEPVEWLLCGYKHDPELYKDKISESLQTYHQYTFGSTMVSNICKAGGLTLFTHLYNNGTFDFGSIVFNTEDYISAMMRGCDLTPDECEMFHQLICNPPNIGFFSRYMIKSSAKNGRISALKWASIHCNTDPTRLITWYDIMGTDNKEMYEWLMSKQRRNMLVKTIYNELMSVDSMEYLNENNLAIPSTSVLFSHPQISLERAQQYSYFPGDVYFVNDKQPHPNTSFFWFAMKSFDIQKVKFVVDQYMSKHNDITQLQDLF…	Hypothetical protein	CDS
415	380244	380918	-	ATGAGCATCGAACAATCACCTGATATTACCATTTTATGCCACCCCTCGTCGGTCAAAAAAGTTCAGACGTGCACACAAAAGGAAGCATTTTTGCTCAAACAAGTGGTTACGTTTTTTCACGAGGACTCATCTAGGGTGCAAATACTGCAAAACTTCAAGTCCAAACACGATGGATTATCGCTCAGAATTTTGGAATATAGCGTGATCCATTTTGCGCGAACGCGTCAACACTTGTGTCCAAAAATTTCAGAAGGGTCGCACACCATCTATTCTAACTATCTTCATCACCTCAAATTACACACCAAAAAATACTTTGATCCTTGCTGTAGGGGCTCGGAAGACAAACGATACTTTATCACGTTGAATCCCTGTCCAAAGAATGGAGACTGTCAAGGTCAA…	MSIEQSPDITILCHPSSVKKVQTCTQKEAFLLKQVVTFFHEDSSRVQILQNFKSKHDGLSLRILEYSVIHFARTRQHLCPKISEGSHTIYSNYLHHLKLHTKKYFDPCCRGSEDKRYFITLNPCPKNGDCQGQCSQETERIDTTLRQLNFFRWAIQWGIIDYVVDHLDEIKKTMSKNGKRSLDPEALVERVGRGGKRRRLEESGASFTIQSTSFVDKTQTLNEL	Hypothetical protein	CDS
416	381001	381993	-	ATGAACATCGAACAACTTCCTAGCGAGACTATCGGACGAATTGTCATCAAGATGAAAGAACCTCTGGACGTGCTCCGTCTATGTGAGGTGTCCACTGGCGTCAGATCAATGGTAGAAAGTGGCCTTATATATGCACATAAACGTGGATGGATGCAAAGTAAAAACACTGGGATTGTCTACGACGAAGACGAGGCAGACATGCAGGGTAAAGTTATGGACACCCAAAACGGAGTTACGATAATCAAGGTTTTGGAGTACATTGGTTCTTGGTACTTGTTCAAATGGTTATTGGTGCAAGAGGAAAGCGATTACCAAGAATATTACAAACAACACAAATACACCATCGATCACTTTTTGGAACATTTGATGAGATGGAAACCCAAAAAGAAGGACGTCAAT…	MNIEQLPSETIGRIVIKMKEPLDVLRLCEVSTGVRSMVESGLIYAHKRGWMQSKNTGIVYDEDEADMQGKVMDTQNGVTIIKVLEYIGSWYLFKWLLVQEESDYQEYYKQHKYTIDHFLEHLMRWKPKKKDVNPRVRLALTTFRKMTTQASKANAIVVTTVDGIKKESGVPKRAQMFNRESIPVTTDEFLLQVMHMQLLRPDECKGGDERSMRVLRVYQRVALTNEQKLAGETPVKRYIIKHGGLGGHWGDDQGQMLDIATSISHNSYLNQKPEFEWLSPFIMNATEIICECMHDIDCNLDDQRISDPKAFKAEFLKKMAALVVGTSKNK	Hypothetical protein	CDS
417	382094	383281	+	ATGTGGCACGCAATCGAAGAGAGTTTGGAACATCGCGTTGATCCTTTTGATTGCAGAGGATGGCCTTGGAATATTTTCGCATGCTCCTCGGCTGGGTTCATGGTGGATCCACTCCCTCGAACTTTTACCACAAAGACGCAAGGTCATAACGCCAGGTGGAACATACAAACGTTGGCGTTTACGGATCCAGATGGTATTCCCACCTTGTCGGAGATTCGAAATGCCTACTTGCAACTCGGACATGCAGTCAAAGACTCATCGAATGCTTCTGTTCTACATTCCAGTACGGCTTCTATTGGCATTGATGAACTTTCGATCACCATAGAAGAATTTCTGGCAGGGTTACCGATGAACGTTATTCAATATCTTTCGGTATTACACAATTCCGACGATCCATTG…	MWHAIEESLEHRVDPFDCRGWPWNIFACSSAGFMVDPLPRTFTTKTQGHNARWNIQTLAFTDPDGIPTLSEIRNAYLQLGHAVKDSSNASVLHSSTASIGIDELSITIEEFLAGLPMNVIQYLSVLHNSDDPLVHAHSLQKQSNLCGKSTQQLRTEDDFLRNCLGGDTKFPIFLSRWPGGKPHVDWLPMWQRLKNARHRLFTRFFGGLVRCILKISSRQHRKYKNRMVKARSSFINVLGDVIKKLAMMNTRGKKAQETDIILNFTKLHLPHGTHSCNWDFIRAIFDVTRVSLITRITITHNEPVWRREHPLSKHYNVMQEFLMQNEKLDPHPGVVTLTSLKEVNQMYHKFRRALTHIERDDYNPNRSHWKHVVRSLPAYGTGSRKTYFVFASSFK	Hypothetical protein	CDS
418	383393	384619	+	ATGGCCAAGAATCGACAAGCAGCAGAGGATGAGTTTATCATCATCCCACCCAGTTTACCCCTGACCAAGCGAAATCCGCAACCCCCGTCTCAGGTCATTTCACCAAGAACCGCACCGCAGCCCAAATCGACTACAAACAAAAGGCCATCTCTGAAACCAAAGAATCGAGACGCAAATGTCAGCACTATCGATGAGTTGGAATCATTGATAAGAAATGCCAAACCCAACTTTATTGAAGATAGAGTTGCACCCGAACCCATATACCAACCGGAGACCCCGACTGATAATCAGGTAGGGGAATTGGATGCTCTAGCCATAGATCATCCAGTGGTCACCGATGAGTATCAGCGATTATTCACTCGGGATGGATCGTTAGGTACTCTAAAGATCGACGTGAGT…	MAKNRQAAEDEFIIIPPSLPLTKRNPQPPSQVISPRTAPQPKSTTNKRPSLKPKNRDANVSTIDELESLIRNAKPNFIEDRVAPEPIYQPETPTDNQVGELDALAIDHPVVTDEYQRLFTRDGSLGTLKIDVSTDKIDASPSTAQAVSLIFTYPGNIPQQFNSSYSMFLSSLKLKVQGSRYEKGLLECILIMYNDQIIAEWDLTDVYQTIAKKYDGESKIRVEYADEEHVMAEISLPLCYSWTTNGCSVPFINDGSFVMLVKWSDMATDISYSLHASMSICNTPRYPKIVDCKRLVYLDSSLKLPFEFQSDCFVHDVFIKCDNKIEYLGLYKDGICLQGKAPESYSNAQTYDDEDKIENIYQLTCSNDGKPFNLKGCNISLMSVELNSDEEHIRYDVYA…	Hypothetical protein	CDS
419	384713	385123	-	ATGGCTCGCACTAAACAAGTCGCTCGTAAAGAAACCACTCCCAAGAAGGTCGAAAAGGCTGCTGCCGAGATCAAGAAACCCGAGATTAAGAAGCCCCACAGATACAGACCCGGAACCGTTGCTCTTCGTCGCATCCACAAGGAACAAAAGAAGTACGATTCCATCGTCCGAACTTCTCCCTTGCGTCGTCTTATGCGCGAGCGCTTAAACACCGATCTTGCTGAGGGTCAAAAGGGATTCCACTTGAGCCCTTCTGCTGTTGCCGCTATGAGTGAAATCGTCGACTCTACTTTGCTCAAGTTGCTCCATCAATCGCAAAAGGTTGCCTCGCACAATGGTGATCGCATTACCATTTTCCCCAAGGATGTCAAGTTGGCTGCCGATCTTACTGGTGTCAAA…	MARTKQVARKETTPKKVEKAAAEIKKPEIKKPHRYRPGTVALRRIHKEQKKYDSIVRTSPLRRLMRERLNTDLAEGQKGFHLSPSAVAAMSEIVDSTLLKLLHQSQKVASHNGDRITIFPKDVKLAADLTGVKKYL	Histone H3	CDS
420	385354	385965	-	ATGGACGATAGTTTAGAGTCACCCATTGATGTTGATGAAAGCATCAGTACTAGTACCGTCGAACCCATCAATGTCTCCAAGTTTAACCTCGCTAAATATGCTTACAAGCCGGGAGTCGAATGTGTCAGGAATACGAGTCTTGCCAATCGAGTGATAAAAAAGGGCAACCGTTTCGTGTCCCCGTTCTTTGCCAACCAAAACTTGACTCCAGAAGAACGCGCACAGGCAAAAGCGATTAGCGCAAAACGATATCGTAACGATCCGCGGAGAAAGTTTGAATCTTACGTCGGGAGTGCCGAACGACGAGGCAAGGAATGGGACTTGACCTTTGATCAAGCGTACAAACTGTTTTCATCCGACTGTCATTATTGCGGAAGGATGGCAACTAAGCATGAGTTG…	MDDSLESPIDVDESISTSTVEPINVSKFNLAKYAYKPGVECVRNTSLANRVIKKGNRFVSPFFANQNLTPEERAQAKAISAKRYRNDPRRKFESYVGSAERRGKEWDLTFDQAYKLFSSDCHYCGRMATKHELNGIDRVDNARGYHWDNVVSCCSACNMCKGRHDVKMWLKTCMRVTKHLSRMVQNEPSDDESEQEEDDIARI	Restriction endonuclease, HNH	CDS
421	386055	386555	+	ATGAGCCTTCCATCGGGTGATCTTAACGTTGCCTTCGGCGATAATAACGTAATGGAAACTAGACCTCAAGCCGTAAACGCTTACACCTACGTCGGTCAATGGTTGATGGCGTGTGCTTCCGACGAGTGCAGTGCCAGCATGACTTTCCACTTTGAGGGAGTCCAACGAAGATACACCTTGGTCTCGTTGAAGGATCTTCAAATCAAGTACGAGCCTCGTTTCAACCACAATGGAATGATGGGTAAGGCCTTTATGATTGTTCAGAACAGACAACTTTTGAAGATTGTTGGCGGTAAGATTTTTGCCTCTCTCTCCCAAGTTGCCGACAATTTGATGCAGTTGATCGAAGAAATCGTTCCCTTGATGCAAACTGCCGGTGTTACGGCCATCAGCACTAGC…	MSLPSGDLNVAFGDNNVMETRPQAVNAYTYVGQWLMACASDECSASMTFHFEGVQRRYTLVSLKDLQIKYEPRFNHNGMMGKAFMIVQNRQLLKIVGGKIFASLSQVADNLMQLIEEIVPLMQTAGVTAISTSNRTPLNQISEYAAHEVIPVGAFYFTQKPDFNMM	Hypothetical protein	CDS
422	386666	387283	+	ATGACGCACTTTATCAATGATCCAGTGGGAGCATCCCGCTTCAAATTGGATGTAGAAGCACAAAGCATTACCAGGTCAGATTGCTTGGTGACCATCCTGTTTCCCATCCACAAAGTTGCCAGCCAAATGCAACAAATCCATCGCATGTCCGTCTATGGACCCATTGGTTTAGATGCTATCCATCGTTGTCGCTTGGTGGTCATTCCCGAGGACGAAAATGCTGAAATGATTACGCTAGGTGAAGTCCGCCCTAAAGACCTCATAAAGTTGCGAAGCGATGAAATCCCACTGCAAAACATGTGGAGTAGCCCATTGGTAATTTCCAGCATCACGTCAGGTTGGACTTTTATCATCTTGGAACTTTTGCGCGTGCATCCGGCAAGCGATTGGGCCAACAAA…	MTHFINDPVGASRFKLDVEAQSITRSDCLVTILFPIHKVASQMQQIHRMSVYGPIGLDAIHRCRLVVIPEDENAEMITLGEVRPKDLIKLRSDEIPLQNMWSSPLVISSITSGWTFIILELLRVHPASDWANKMYASVEGAKHTALETAYYSSFADIGPFMIVAYPDPNLYELWYEKGLPVLKLYSEWNKGTLPFDEGDLFDLNQ	Hypothetical protein	CDS
423	387363	388382	+	ATGTCCGAATCACCCAACCACGACTTACCTGACGACTTTGTCCGCTTCGTTCTCGGGAGCATTTTAAGGCCATCCATGCAAACAATTCAAGTCACCTTGAACGAAAACGGTGAACCTTCGTTTGATGAACATTCCCCTGAACATCGTTGTGACAATCCCAACTGTCTAGTTCATCGTTTGCTAAACAAGTCTGGTGTCACTTCTACCATCCCAGAAAAAAACGAAGTGAAACCATTTATTGACGAACGTGACACTGTCGGATTGCAACAATGGTGCCAAGATGTAACCAAAGTGAACCAAGTTTATGGCGCTACCACACCTCTTATCTATGCAATGAAGACGCAATGGATAGAAGGAATGGAGATACTCTTGACCAACTCGGCATCTCCAAACTACTGC…	MSESPNHDLPDDFVRFVLGSILRPSMQTIQVTLNENGEPSFDEHSPEHRCDNPNCLVHRLLNKSGVTSTIPEKNEVKPFIDERDTVGLQQWCQDVTKVNQVYGATTPLIYAMKTQWIEGMEILLTNSASPNYCKDKSLPPLFIASSENMLLPLVTLIKYNATIDAEVSTKFCKTPINVLEFLCFANGSTSDRNNPIATFTYLINLIASTNQYDHLLWKVDSERKNILHICAITDTMPFLVQLLHVMKSKNPMKTKEYINMFSKKGYTPLHLAVKRDDALVSVFCGNGANVDARMPTADASTPSELTQDKDIKTVLNAYRIIQRSQEVPPLVEAMEDLEQ	Ankyrin repeat protein	CDS
424	388565	388975	+	ATGTGGACATGGCTCTTAGGATCAGGGATTAGTGAATTTATCGAGACAGGTCTCACTCGTAATGTTCGCAAACTTATTATTGTTCGGCACAAAGCGATGAGTCAAATACCCAAAGAGTTAATTGCAATAATCAAGTTTAAGAAACAGCAGACAGAGTATGATACAATGATGAGTGCGTTTGAGCAAGGCGTTAATCCTTATCTTTTCTTCTCGTCGTACGCATCAACCAACTTTTTCAAATGGAGAACAAACCACGGCGTGCTGAGACACCTGGCAACTGTATGTAAACGACTAAACAATGATGTATGTGCACACCAGCGCAAATCACCAACCTGTTTCCGCTATTTCACCCGTCCAGAGAAGGCAAATACATCGTATGGCAAACTATACAATGCAATC…	MWTWLLGSGISEFIETGLTRNVRKLIIVRHKAMSQIPKELIAIIKFKKQQTEYDTMMSAFEQGVNPYLFFSSYASTNFFKWRTNHGVLRHLATVCKRLNNDVCAHQRKSPTCFRYFTRPEKANTSYGKLYNAIKDI	Hypothetical protein	CDS
425	389215	390270	-	ATGAAAAGCATCCTAAAGTCCAAGTTTGTTTTTGCCATTGCCAATGGTAATTCGCAAATAAGCATTGCTCAATTCAATCTTTCCAATGTCGATGGTACCATCAAAATTGTACTTCCAGCACCAAAGTGTTTGGTACATCGCACAAATGTGGCAACCGGACAAGTGGATAGAACTGTTGAAGGTGCTCAACTTTCACTGGTCCATTTTGGTAGCGATGCTAGTACCGAAAGGTACATTGAACTGATAGACAAGTTGGAAAACCTTTTTGGCTGGCCCAAGGAATGGTGGATAGACGCGAATACCATCGATCAAAGTTGGAAATCCAGTCCAGTACATGAATGTATCCCTACATCATTTGTCGATATTTATCAGACCAAACAAGCCATGTTGGAAGCAACT…	MKSILKSKFVFAIANGNSQISIAQFNLSNVDGTIKIVLPAPKCLVHRTNVATGQVDRTVEGAQLSLVHFGSDASTERYIELIDKLENLFGWPKEWWIDANTIDQSWKSSPVHECIPTSFVDIYQTKQAMLEATSTTNNVKFIGDMDQLQSEYIVITFSGPTGGWTIPVAWTHQNKQLSLFVPRAFAFPAEIICIGAADDYATCGDVSIRSNYDEIAHIVELFAPVQVKHFSLMQPYVRRIIYRFNSSVREQPGCNDVFITRENLMDSPSCTKVVTNEEYALQPWFECVTCGLSGGSGCCVKCIDSCHQGHQVIPRGFSMFFCDCPSTGHCTIASRQPSSARTITNPLYQVD	RING finger family protein	CDS
426	390321	390680	-	ATGGACAAAATGTACAAGAAACGCTGCGCTGAATTTTTAGTCCAACACGAAACGTTCATCGATGTCTGGATTATGCCTCACCACAGTAAAGAATGGAACTCTCTCGATGGAGACATAGTAGCACAGGCTGAGATGCTAAACTTTTTGATCGCCGCTTACAAGGATAGAAAGCATTACATACATCGGTATTGCATAACACCAAACTGTACGACGTGGAACGGTGTTTTTAGCGTTTGTACGTGTGGAAAAACTCGATTAACCTGGGAAGGGGAGACTCGACTGAAAGTGAATGCGATGGAGTTTGACGAGATTGCGTTCCCAACCAAAACAAAAAGGTCGCTGTCGTTTAGCGCATATTGA	MDKMYKKRCAEFLVQHETFIDVWIMPHHSKEWNSLDGDIVAQAEMLNFLIAAYKDRKHYIHRYCITPNCTTWNGVFSVCTCGKTRLTWEGETRLKVNAMEFDEIAFPTKTKRSLSFSAY	Hypothetical protein	CDS
427	390788	391606	-	ATGTCAAAACTGGACACTACTTCGATCGACGCGACCATTCGCATTCTGGAAGCCATTGAATCCGGTCTTTCCTTTGATGAAGTGACTGGCACAGGAACAGCGTCCAAGTTCTTTCCATCCGAAAAACTAGGCAACAAATGGTACAATCATCTTTGGAACAAGTTTGTTTCAGAGAAACACCGACGAGCCGTCTTACTCTTGCAAGCCTTCAATCATTCGTATGCTGGCATGGTGTCTTTCTTCCGGCCCCAAGACTCATTAGTGGTGGACGATGACGTATTTTGGACCGTTTGTCATTTTATCCAGAACGAACTTAATCCATTGGACTTTGAATCCATCTCTGACAACTCTTCCAGAATGGTGGACCTAGCCGCTGCCTACCGAACCGAGGACTACTCA…	MSKLDTTSIDATIRILEAIESGLSFDEVTGTGTASKFFPSEKLGNKWYNHLWNKFVSEKHRRAVLLLQAFNHSYAGMVSFFRPQDSLVVDDDVFWTVCHFIQNELNPLDFESISDNSSRMVDLAAAYRTEDYSPFHPVRLWNFMTNIEKHQFTQLVIRKIAAYALNVMSKYVATGMTKAATFEIGISPPSKFYYNPQLLKEGYFPLFDCTRKSIFLWVKVAPENLQVLPNQYTYTIPQGTLKFEHVGQTDGFEFANQTRLVYVNGNIVNTDE	Hypothetical protein	CDS
428	391804	392673	+	ATGTCAAACAAGATTTGTGTAGAGTGTAAAGTGGAACAAGATATCACAAATTTCTATCCTGAACAACTAAGATGCAAACCATGTTATGCTTCATATCGCAGAAAATACAAAACTCCAGAATCCATTGAGCGCCACAGAGTAACAGCAAGCAAATATCGTCTAAAGTTGAGACAGAGAGAGAAGATCGAAATAGTGGGAGAAAAAAAGTGTTGGGCGTGTAAAAATGTTAAACCTAGAACCGAATTTACCCCAACGAGAAGTACAAACGATGGGGTCGGTGGTACATGTAAACCATGTGCCAGAGAAATACGCATTAAAGAAACACAAAAACGAAGAGACATAGTCAATAATTGGATAAAGGACCACGGCGGTAAGTGTGCAAATTGTGGCAACGCTGAC…	MSNKICVECKVEQDITNFYPEQLRCKPCYASYRRKYKTPESIERHRVTASKYRLKLRQREKIEIVGEKKCWACKNVKPRTEFTPTRSTNDGVGGTCKPCAREIRIKETQKRRDIVNNWIKDHGGKCANCGNADREVFDLDHCRGQKVRHISRLVLERRPIEMIEAELEKVQILCVNCHRYKTAKERPPANQDARYSQRVAYVNTIKREIGGCQLCEMKTDQFDDLHLQMFDFDHVDRANKCGVISWMRWATTIEKLNEELAKCRLLCANCHRKVSLRQQESALVRFNVE	Restriction endonuclease, HNH	CDS
429	392683	393033	-	ATGTCTCCTCCACCAGCAATCGTAAGATCGAGACGTGATGCCGCCGGTCGCCAAATCTGGTACATTAACGACAAACGAGTCAGCAAACAAAAAGCAATGAAGGCCAAAGGTATCTCCAAGCCTAAACCAGCCAAGCGGGCCCGTAGATGCACTGCTGCGAACCCATGTGCCAGAACCAAGAGCGGTCAAAGAAAGAAGCGAACTATCCAGCGCAAGAAAAGAACCGAGTACGGATACGCCGCTCCTACCTATTATGCCTACGCGCAATGCTCCAATCCTCCCCCTTGCAACTGGGATCACGAGGAGTTCGATCTTGCGAGCGGTGAAAAATGCTGCCGTAAGAAGTACTAA	MSPPPAIVRSRRDAAGRQIWYINDKRVSKQKAMKAKGISKPKPAKRARRCTAANPCARTKSGQRKKRTIQRKKRTEYGYAAPTYYAYAQCSNPPPCNWDHEEFDLASGEKCCRKKY	Hypothetical protein	CDS
430	393107	393718	-	ATGTCGACGAATGGTTTTTACGATCAACAAATAGTGTACCCAAGTTTACAAATCATCAGCCAACGGGCAGATGATATTCGAACCGAAGTTCAGTTGGCCACTCATTCGAAAGATTGGACACCATGGCCAGAAAATCTATGGGATGAAAGATTGGGTCATCGATGGTCAGTTATACCACTATTTGCCTTTGGTAAATGGGCAACAAAGTTTAGTTCGTCTTTCCCAAAAACATGTCAGTTATTGTCCAAACTTCCTAATCTGAGAACCGCTCTATTTTCAAAGATGGGACCAAAGACTGTATTAAAATCACACACTGGATGGGATCAACTGGCCAACACTGTTCTGCGATGTCACCTCGGTTTAAAGGTACCACTCGATGGCAAAAGCGGGGTTTGGGTC…	MSTNGFYDQQIVYPSLQIISQRADDIRTEVQLATHSKDWTPWPENLWDERLGHRWSVIPLFAFGKWATKFSSSFPKTCQLLSKLPNLRTALFSKMGPKTVLKSHTGWDQLANTVLRCHLGLKVPLDGKSGVWVNGVKQSHTMNEWLVFDDSLLHSGYNMSDEERIVLIIDLDRPAGVPPGTAKGGYTKEVMDLISKTIGILPE	Aspartyl/asparaginyl beta-hydroxylase	CDS
431	393718	394638	-	ATGGAACAAAAATTCATCACGTACCAACCCTGTCAAGGTCTGGGTAATCAAGTTATGGAATTTTTTACGATGATTCAATTGGCAAACGCAACAAAAAGAACGTTGATAATTCCTTACCCGGTCGAACATGCTACTGATGAGCCATCGATACTATCACCAATGCGAGTGTGGGACCTGACAACTCTATCGTCCACCATTCAATACAAAACGATCGACCAGTTTACCGAACCCATCGATCTCGCCTTTCGGATTATTCCCATCTACCTACTTTCCAACGTAAAATTGAAGAGCATCTCAGATTACTACAAGTTATGTCCAGGGGCCGAAAAAACGATTAATCGTCCTAGAGTTCCTTCCGAACCTGGTCGTTGGAAAACACTCATGGTCAAAACACAATTT…	MEQKFITYQPCQGLGNQVMEFFTMIQLANATKRTLIIPYPVEHATDEPSILSPMRVWDLTTLSSTIQYKTIDQFTEPIDLAFRIIPIYLLSNVKLKSISDYYKLCPGAEKTINRPRVPSEPGRWKTLMVKTQFTMSGIIDLLEQEKDERTIYLSYVYDLIHPYIWPIKPSWNMPIRLHPNIIERAKSAIGDTEGQVTCSMHVRRGDMVTFLDITQSIVKLPIIDRYFEHIEQFGYNRLFIATDDNLLRQKGEPIKYNDCECPLDVALMDMAVCLCTDYFVGTYCSTFSQYIHHCRVIQHKQSHLIT	GDP-fucose protein O-fucosyltransferase	CDS
432	394678	395394	+	ATGGCGTACCCTAATTCGTATCAATATTATTATCCCGAACAATCTTCCAACACTGGTTTGATCGTTGGTCTAACCGTTGGTGCTCTGGTGTTGACAGGCGTGGGAGTGGGTACCTACTTGTATCTTAACCAAGAAACACCGTCAGTACAGACAAACACTCAACTGGATTTGCAGAAACCAACGGAAGATGCTGGACCTAATCCTTGGGATGCCCAAGGCGAACAAGAGGACTCTACCCTTCAATCCCCCAGAGAACCCCAAGATCCTCAAGCGCCATCGGATGAGCAGATTGGTGTTTTGAAACATTCGAGTGGTAAGTGCATTCATCCTTACGGAGGTCAAGTTAACGCTGGAAACGGAACCAAGTTGGTCTATTATTCCGGATGTGACGGAGACGCC…	MAYPNSYQYYYPEQSSNTGLIVGLTVGALVLTGVGVGTYLYLNQETPSVQTNTQLDLQKPTEDAGPNPWDAQGEQEDSTLQSPREPQDPQAPSDEQIGVLKHSSGKCIHPYGGQVNAGNGTKLVYYSGCDGDALKFKMLANGSIQHVGSGRCVHPQGWFNNKSQDQLRPDNGTPLVLWDGCGADKNKFKIMDDGSLQHVPSGKCVHPISGFPNPKDNDDLVIWDGCGEPKTRVSFVPV	Agglutinin; lectin	CDS
433	395437	396825	-	ATGTCTTTCCCTCCCCCACAAAACGTAGGCACTCTCAACTACCTCAGTGACCCATCATGGGATCAACCTTTCGTGGTGGCAACACAATGTTCTACCAAGAACACTCCCCTCATTACAACTGCCATCATGCCTGGTAGCACTTGGGCCACAGGTTGGGACTACGTTTTGTTCGCGGACGGCTGCCAGCAGTGGAGCACTCCTAATAACGAGTACTATGACTTGACTGCATATCACTCTGGCTTGGGAGAGTACACCTTTTCAGCGGGGTTCCGTGCTGGTCCCACTGCCACCGTCAAGATGGGAAAGTTGGTTTTGGGTTCGACCAGCACTTCAACTGGAACCAGAGTCGCCGCCTTGGGTAACAATCAAACCATGAGCGGAACTGATAGCGTTGGTATC…	MSFPPPQNVGTLNYLSDPSWDQPFVVATQCSTKNTPLITTAIMPGSTWATGWDYVLFADGCQQWSTPNNEYYDLTAYHSGLGEYTFSAGFRAGPTATVKMGKLVLGSTSTSTGTRVAALGNNQTMSGTDSVGIGNNNVVSGTNCLAVGNNCTASGSNNFAGGSGGSATGVGSNFAFGSQVTSGANNFALCQGRVSTSTTPTTVASNNSGCIGDGGQVIGSTKCYLIGADLNCKIDRSAACSAFNSGTNVDITSSSRCTIINGNQAALVGRTGSVLMTDGNTSSSNHISPGGDYIFQCRFNGGGVVNNNSYWFASDIIYNGVRMAYGANSWSPISSDSRLKTAVDEFEYEAILPCFERVPVYRYKYKTDDESYPLRTGFYADDFNSAFEGYVERQLNKDH…	Glycosidase	CDS
434	396952	397476	+	ATGACTAGTGTGTCGATCAATATTGATGATTATTTGGAAGACGGCTTAAATATCGGTGGATTGGTACAAAGGGTCGCTGCCGAACATCCAAATGTAGAGTTTACCCGTATCTTGCTTCAAGTATGCAACTCCACTTGGCACGGCTCGTTCGTGGTCCCAGTAGCAGTGGGATTCTCGACTCCGTTGAATCTTTGCAAAGGAGGAGTATTGACATTCGATCAAGTTGATGAATGCGTTCCCATGTTACAGTTGCAATACTGGGCCACAAAATATCGATCTGTGGGATGCAGAAAGGACGACACTTTTACTTTTACGTCCACGCATGGTGAGTGTTTAATATGCATGCAAGAGTACAAGGTCGGAGACAACCTGATTAGACTAGAGTCTTGTGGTCACGTT…	MTSVSINIDDYLEDGLNIGGLVQRVAAEHPNVEFTRILLQVCNSTWHGSFVVPVAVGFSTPLNLCKGGVLTFDQVDECVPMLQLQYWATKYRSVGCRKDDTFTFTSTHGECLICMQEYKVGDNLIRLESCGHVYHSQCHRQMILHEHSKEAIVTSLVMETRLETKCPACNTQTS	RING finger family protein	CDS
435	397539	397799	-	ATGGAAGAAATTGAAGAGGTAATACAAAAAGTTGCCGAGTTCGTTACGAAAAATGAGGGATTCATCTTGTATCATGACAAAGTTTCTTGGATCAAAGCGCAACTTGCCAAAATACGAGCATTGGTAGATTCCATTGAAATCGACAGGGATCCGCAAGAAATGTGCGGGGACTGTTACCATCTGCACACTACCTGTAACGTGATGGTATCGAATTACGGTTATGGGGAAAAGTGCAAAGACTCGGACTCTGATATTGAATAA	MEEIEEVIQKVAEFVTKNEGFILYHDKVSWIKAQLAKIRALVDSIEIDRDPQEMCGDCYHLHTTCNVMVSNYGYGEKCKDSDSDIE	Hypothetical protein	CDS
436	397816	398751	-	ATGTCGCTTTACATCACCCTTACTAACGAACAATTACCGTCCGAGCTCCACTACATGACTTACAATGTAGATCAAGCCATGCGAGAAGAGGCGTTCCCGGAGACCAAATGGATGGCCAGAAAAGACAGAGTGGCCGCATTGATCAACGAGGTGAACGCGGATATCATCACTCTTCAAGAAATGCGCAAACTTCCCAACACGATTACGGTCAACGAATGGTTGGCCACTAGTTTTCCCCAATATTACTACGAGATTGGATTCAGAAACGCATCGGCTTTATCGTTTGGACAAGCAAATTTGTACAATCCCAACAAGTTTTATGCCGACAGAACAGTCAAAAGGTGGCTCTCGGATACCCCCAATGTCATTTCTGATACCTGGGCATCATCTGCTGGAGGA…	MSLYITLTNEQLPSELHYMTYNVDQAMREEAFPETKWMARKDRVAALINEVNADIITLQEMRKLPNTITVNEWLATSFPQYYYEIGFRNASALSFGQANLYNPNKFYADRTVKRWLSDTPNVISDTWASSAGGSTGFGYLVLATRFLWVFEGKVVENKKPFWVFNVHFGLEEDLKTKSCAKLLEIVKEVSGGESSIISGDFNLFPDRDATKQRAILVSEFNDIGEGAITSQKAQKVEGTFVGFEHDSFKADLKNMVSRLDHIFTYPKTNQFVKRDPAQLITKTMLVPEPEELSVRHLPSDHLPISVKLTVV	putative endonuclease/exonuclease/phosphatase	CDS
437	399063	399551	-	ATGCAACCAAACGTTAATGCTGAAGCACATGAAATTGTCCCCGGATTATGGCTGGGTAGTGCAAAGGCAGCAGAGGATATTAAATTTTTGAGGTCAAAAGGAATATCGGCAATTGTCAATGCGACCAAAGACTTGCCCTTTTATCACGCCGATCCCAGAGTGGATAGAGAGTATACCAGAATAGACGTTGACGACAATTTGCAAAAGGATCAGATCGAACGCATGTTCCATATGCTGTCCCACGCTACGGGATTCGTTCACAAGAACCATCGAATGCAAAACAAGGCAGTGCTTATTCATTGCTTTGCCGGAATCCAAAGAAGTGCATGTATTACCGCAGCCTACTTGATGAAGTATTACGACATGTCGTTGAAGCAAGCAATTGTCACTGTCGTATCC…	MQPNVNAEAHEIVPGLWLGSAKAAEDIKFLRSKGISAIVNATKDLPFYHADPRVDREYTRIDVDDNLQKDQIERMFHMLSHATGFVHKNHRMQNKAVLIHCFAGIQRSACITAAYLMKYYDMSLKQAIVTVVSKRPVAFYRGINFLQTLKWWEQTLKQKCIQ	dual-specificity phosphatase	CDS
438	399584	400600	-	ATGTCTTTTATAACTACAGGAACTATTCACGAGATACCAGAGGACGTGGTTTGTATCATACTAAAAAAGATTGATCATCCTCATCACTTGAGTACTCTGACATTGGTTCACGAAATTTGGTTGCGTATTATCCTAAGAATTCGCGGTTCATTCAAAGACGGATGGGTAACCTTTGTAGCCCAGTACGCTTTTCCTTACAACGTCGTTAATCGCATTCGACTGATTGTATCGTTGGGGTGCAAGTTGTATCCCAACGATTGTTTACACGCACTACGTACTTGTTATAGTTCGGAGTTTGCCAAATATCTACACGATGTAGACCCTACCAAATGTGACAAGGACACGCGAATACCCGCAACATCCATAATGGAACACGCGGTTAAACATGGTGATATCGAC…	MSFITTGTIHEIPEDVVCIILKKIDHPHHLSTLTLVHEIWLRIILRIRGSFKDGWVTFVAQYAFPYNVVNRIRLIVSLGCKLYPNDCLHALRTCYSSEFAKYLHDVDPTKCDKDTRIPATSIMEHAVKHGDIDMMEYIANKNQLDMSYYTFMAAEYGRLNVLKMLVAKDLFQRDSWAITVASQNGHYDCAVYAHDNGCIVDDIVLSTSITRGYEDVFDFVLDKVSIKALERGCRLAIQHCRPRMFRKLISKLNPTKEFGNELLESAAKHGTLSIVQLLYGMGYTINKNVCNLRWMYWGMYDDRTVEFLHTYANLCTCGGRASITYPDFFKSQHGPDIL	Ankyrin repeat protein	CDS
439	400660	402882	-	ATGAGCAACATTATTGGCAATGCAGATGACGACCCAATGCCTATCGATCCCAACCTGTTGCAGACCTTGATTCAGCAGATGGGTGTGAATCTCCGACCTAACACTGGTGAAGTACAACCCATGCCTACCAACAAGGTATTATCGGAGATTCCATCGTTGGAAGATGCTTCCGAGTCCATCGACCAATGCAACTGGACGACTTCCGATAATGTGCTACTCGAAGCCTACGGTAACCAACAATATCTGAAGAATAAGGGAGAAACCGAAGTCGAGTGTCGTTTTGGTTTACTGACCAGTTCTCGAAGATGGACCAAGTTTGAACCGAGTTTGTTACCTCAAGACTATTCATGGGTAATCAAAGAGATGCAAGTTTTATCCGACAAATGGGGTTGGAAGTTG…	MSNIIGNADDDPMPIDPNLLQTLIQQMGVNLRPNTGEVQPMPTNKVLSEIPSLEDASESIDQCNWTTSDNVLLEAYGNQQYLKNKGETEVECRFGLLTSSRRWTKFEPSLLPQDYSWVIKEMQVLSDKWGWKLECAETFDEISSDRHRKRWILDPVTGDWKCKYGWIHKQTTYCADLGSETKLKALEDCVYDVRLAVSVEKPVKMEEQALNDSKSTYFRHKVRHRFVPKTTLKRSHFDSMGHLVERPTAPNAWAVECSKVTTFQLVSAGQHMDAVESVSTTYECELELCPGLPELCGIRHAREEIMNQLLYLLCDIFVPLMEGREVHILDDLDVRRVDAAEERRIQQTVWNAVYDKNSAGMNPFVEHGRPGTVPVFPGVLPQALSRRHISSLLGSAHWI…	mRNA capping enzyme, guanylyltransferase (alpha) subunit	CDS
440	402990	403559	+	ATGTCAAATCAAATTGCGATGAGAAACCTCAAAAACCTGACCGTAAAGAATGCCGATATCTTCATGTCCAATGGTCTGATCCAGAGCGACACCAAGTATCCCGTCTACTACAAATGGATCGATGACAACACTTTGGTATGCGATGGAACTATGATGGGGAATGAACAATCGCCAATGTTGCCGACTGTATACGACACTGAAGCACCCCTACAAACAGTATATTGCCAGGATTCCAATATTCATATTTACGATTCGGTTTTTGTCAGCACATCGCTTCACATCACGATGAAGGGTAAATGCGACATGACCATTCCCAAACGAGAGTACTCGACCATTAATCACATTGTGGCTGGAACGGGTTCTTTGCATGCAAACGATAGTATCGTGGAGACGTTCAGT…	MSNQIAMRNLKNLTVKNADIFMSNGLIQSDTKYPVYYKWIDDNTLVCDGTMMGNEQSPMLPTVYDTEAPLQTVYCQDSNIHIYDSVFVSTSLHITMKGKCDMTIPKREYSTINHIVAGTGSLHANDSIVETFSTCVTGSSSVERCCFRKNIVVAVVGLLRLTGVKSKKCNVTKNVVGDLQDCLINKGVV	Hypothetical protein	CDS
441	403570	404112	+	ATGCAAGTACCAAAAGAAATTGCTTCTATCATCACAGCAAAAAGGTATGCGTTGGAAGAGCAAGAAAAACAAGATAAGATAATAGAGACGTATGTGAAAGCATTTACGGATGGCATAAACAAGGTAGCGTCTGCATCGATAATAGAAGACATTGCAATGCAACCAAATATAAAGGAGATGATGCCTCGTTTTGGGGATGTTATAACGGACGTTTACGTTCCGGTAGATATTACTTTTACCATCGAGTTTAAAGATAGAAAGTGGTCCATCCAAGACAATTCCGTACCATATTTTTCGGTAGTAAATGATGGGGAGCGCGCCACCTATTACAAGTTGAACATCTTCGAACCTTGCTGGCCTATAATGACATCATATCAAACACCATTGATATCCGTCGAT…	MQVPKEIASIITAKRYALEEQEKQDKIIETYVKAFTDGINKVASASIIEDIAMQPNIKEMMPRFGDVITDVYVPVDITFTIEFKDRKWSIQDNSVPYFSVVNDGERATYYKLNIFEPCWPIMTSYQTPLISVDKPCRVYLKHVFFDTWERHALVRSQVIARVAGHPHLFSGGKVYPKRLD	Hypothetical protein	CDS
442	404197	404406	-	ATGCAAATTTTTGTCAAGACACTCACCGGTAAAACTATCACTCTCGAGGTTGAGCCTTCCGATTCCATCGAACAGGTAAAACAAAAGATTCAGGACAAGGAGGGCATTCCTCCTGATCAGCAACGATTGATTTTCGCTGGAAAGCAGTTGGAGGACACGCGCACGATCCAGGACTACAACATCCAGAAGGGTAAGCCTGAATCTTATTAA	MKIINNKSEIERKHRVVTVWCDNVIPAIYEWRMLDGTNEHFTEYGSLYNKNRTTAYLETTYLLIAIKRVCKAFYKDVNLGFAYGSFATSRYRSANPNQ	Ubiquitin	CDS
443	404493	404813	+	ATGGAATGCTTAAATGCAGATGTAATGAAGATAATCAACAATAAAAGTGAGATTGAAAGGAAACATAGGGTAGTTACCGTGTGGTGTGACAATGTCATACCTGCGATATATGAGTGGCGAATGTTGGATGGAACAAATGAACATTTTACCGAGTACGGATCCTTGTACAACAAAAACAGGACAACTGCGTATTTGGAAACCACTTACCTACTGATAGCGATAAAGCGAGTATGTAAGGCCTTTTACAAAGATGTAAATTTGGGGTTTGCGTATGGAAGTTTCGCCACTTCCAGATACCGATCGGCAAATCCAAATCAATAA	MECLNADVMKIINNKSEIERKHRVVTVWCDNVIPAIYEWRMLDGTNEHFTEYGSLYNKNRTTAYLETTYLLIAIKRVCKAFYKDVNLGFAYGSFATSRYRSANPNQ	Hypothetical protein	CDS
444	404870	405181	+	ATGTCGTTCAACCCAACCACAAAGCAAATTACCCTTCGCATTGTGGATGACAAGTCTAGTACTTGTTACTTTTGCGAGTCAGATGTAAAACTATGCGGTACTTGTTTGCAACCATACAGGGTCACCGAAACACCTGACGATTCGCCTGGATGCCGAGAACACGAATGTACTTCCTGTTGTGGAAACGTGATGCACAGTGCATTCACCTCCGGTTTCGTCAGCAAGTCGCCAATGCCTTTCGATGTGTGCAAATCTTGTTTCTATCGAGTATTTAGTCCTACGATAACACAACCTTGTGACTGTGGCAAATAA	MSFNPTTKQITLRIVDDKSSTCYFCESDVKLCGTCLQPYRVTETPDDSPGCREHECTSCCGNVMHSAFTSGFVSKSPMPFDVCKSCFYRVFSPTITQPCDCGK	Hypothetical protein	CDS
445	405194	405619	-	ATGGATACCGAATCAGTCATTATCGAATTACCTGCATCTGGCAAGTTTTTGGATGTTACCTCTATGGTAACCACCAATCAACAATTTTTGGCATCGACCATTTGCTCTGCATTGCTGCTAGTTGCAAGCGTATTGATCCCTACAGGAAGTTACACTCAGGGATTATCGAACATGTTCAATCTTTGTGCCTTGCTCTGTTCCTTTTCACTCTACATGCTCTCCAATGCATTGTTTGAAGTTGTTGGATACAAATGGGCGATCGTTCATGACAAGTATAATCACTTGGCCTTTGCCACTGCAATTTCCTCGTTCTTGGGTTTGTTGTTTTTTACGGCATCGGTTTTACCCTTGCATTTGCAAGTACCCGTGTTTGTAATCGCAGCGTACAGTTTTTACTTG…	MDTESVIIELPASGKFLDVTSMVTTNQQFLASTICSALLLVASVLIPTGSYTQGLSNMFNLCALLCSFSLYMLSNALFEVVGYKWAIVHDKYNHLAFATAISSFLGLLFFTASVLPLHLQVPVFVIAAYSFYLFIKLKQYK	Hypothetical protein	CDS
446	405688	405993	-	ATGGAAAAACTAGTAAAAGATCTGGCACTGCGAGACCAAATCAGAGAAATGGTCGACCAAGCATCACGTTTGGTTTCGTCGGATGCAAGAGCACGTAAGATTCTGGATATTATGGAATTGTTATTTGACAAGCATGATGGTAGAGAATACATGCGCGCTCATCCCATCTTCTTTGACACTGTGATTAGAAAACTGGAAGAGTTTGCCACCGAACCAGACTGGGGACAACGATTTGCGCCATACGTCAAAATTGCCAAGAACATGGACAAGATCAGAAAGGGATTGACGACGAACAAATTATACTAA	MEKLVKDLALRDQIREMVDQASRLVSSDARARKILDIMELLFDKHDGREYMRAHPIFFDTVIRKLEEFATEPDWGQRFAPYVKIAKNMDKIRKGLTTNKLY	Hypothetical protein	CDS
447	406169	407734	+	ATGATAACCGCGGCAAAGATACTCAGAGGTCCCAAAAAGGCCAAGACGAACGGTGTCAAGCGAACGGCTATTTACGCTGATGACGACATTGTTATGAACTCTGGTCCATGCACTGGAACGGATGCGGACAATCACTTTATCACAAAGGTTCAATTTTCGGTCGACAGTTCGGATGACATTCGCCGAAGATCAGTGTGTGAGGTGACCGAAAGCACCACTTTTGAAAATGGTACACCCAAGACTGGAGGTTTACTAGATTTGAGAATGGGTCCCTTCGATAGACACTATAACTGCGAGACCTGTAATCGTAGTGTTGCCGACTGTCCCGGACATCATGGCCATTTGGAACTCGCCGAGCCAATCTACTCACCTCTCTTTATCCCTTACGTAGAGAAGATC…	MITAAKILRGPKKAKTNGVKRTAIYADDDIVMNSGPCTGTDADNHFITKVQFSVDSSDDIRRRSVCEVTESTTFENGTPKTGGLLDLRMGPFDRHYNCETCNRSVADCPGHHGHLELAEPIYSPLFIPYVEKILKCVCIACSGLLCGRERAKTYNVYSKRKANILSRITEYCTKKVQRCPQCFTPQPTYSRDAMWITFTYDVEPFKKDQIDDVNGEYAQSVPKNAEYIMTARRAMGILKAIQDEDAQLLGLSKTRPENLIITCMNVPTPGIRPPVVNDSARGADTLTKKLGEIIHVNEQIKRYTAGWRPHEKYTYYQRLQFHGATYINENAMGNNTKTVGNGRMPQTQNTLIHRINGKDGRVRGNLQGKRVDFSARCVISPDPSLRIFELGVPIYVAST…	DNA-directed RNA polymerase II subunit RPB1 (N-terminal part)	CDS
448	407875	411111	+	ATGTGCGTCTCCAAACAAATTGTTAGTCCTGCCAAGAATGCTCCCATCATGTCACTTGTTATGGACGATTTGTTGGGTCTTTCTCTCATGTCCTACAACGATGTGTTTTTGACCAGGGAAAAAGCAATGCAATTGGTTGCTGCACTTGATGAATGGACCGATAAGATTAGAGATCAACCTCACATTCTACCGATGCCCGCTATACTCAAACCGGTTCCCATGTGGACTGGTAAGCAGATCATTTCCCTTTTGATTCCCAAGGGAGTTCATCTTAAGAAGATTCTCAACAATGCATCGACTGGTACTGCCGAAGAACGCGAAAAGGCAACGATGAATAATACATTGTTGATTATCGACGGAAACATTTTGTCCGGAAAGTTGGACAAGAAATGTTTGGGT…	MCVSKQIVSPAKNAPIMSLVMDDLLGLSLMSYNDVFLTREKAMQLVAALDEWTDKIRDQPHILPMPAILKPVPMWTGKQIISLLIPKGVHLKKILNNASTGTAEEREKATMNNTLLIIDGNILSGKLDKKCLGNASESLVHVTFMEAGHERCATMIHDMQNVANRYLAARSYTIGIDDCEPTDETRTKIKERMEEVNQQVIKITADYKTQLDSINNSSASKRLKEEYCNHLKKAYENTVSFALNTARDDAGRLAQESFRHENKVKTMVTVGSKGSPINISQMAAVVGQIMVNGQRPQRPLPHYKPDDVHPSARGNVVHSFSDGLTAQEFFYHTMGGREGLIDTAVKVTQTGYMQRRIVKAEEDVYVSYDGTVRNAMGNIVQFIYGEDGLDGMRVRFQNL…	DNA-directed RNA polymerase II subunit RPB1 (C-terminal part)	CDS
449	411162	412079	-	ATGTATCGGAGAAGGCGAAAGGCGGTTGTATACATCCCGAAAAGGATTCCATATTTTGACTGTTTACCAGCCGAACTGATACAAATCATTGTTTCCGCTTGCCCATTTTCATGTTTGTCCGTATGCAGACAATTTTTTGGTATAGCCAGACAAGCGATTGTGAACACGTTATTGGCCATTCCTGAGCCTGTAACACCAAACAGATGTGGGCGTCGTTGCTACAGCGGTGGTAAATTTGTGGATTTATTGAAGGAGATGAAGTCGGAACATTCGTTGTGGTACACTGGTCAATTTATCGGATTGTCGCTCTCGTGCCTGAACGAACCGATGGAAGAAGAAAAGAAACAGTTCCTGCAAAAACTGGTGCTATATGATGATGGAATGGCATTGTACTACAAC…	MYRRRRKAVVYIPKRIPYFDCLPAELIQIIVSACPFSCLSVCRQFFGIARQAIVNTLLAIPEPVTPNRCGRRCYSGGKFVDLLKEMKSEHSLWYTGQFIGLSLSCLNEPMEEEKKQFLQKLVLYDDGMALYYNILPCRDNINLFNVLTDNTTNPIIITHEDRVAYRILFCPLITRTRKQTLIKVMAGYNRSFRMVDYQYRPLQQQLLDDIIAEPNSQFCFFLSDEFGKEHFDLVKEMYKKRKITSRAIKMDTIYNKDLLVIPYMMDSSDSDYDNRYERDIYDRYDDVIVNAEACRFIDWARDLKD	Hypothetical protein	CDS
450	412221	412820	+	ATGTCCGCCAAATTATTGGAAGCCATTAGATTCGCTGTCGTCAAACACAAGGGACAAACTCGCAAGAACAAAACGAATGATCCTTATATTGTTCATCCAATCGAAGCATGCCAAATACTAATGGAAGCAAACGTTCAAGATGACGATGTGTTGATGGCAGCAGTGCTCCACGACGTATTGGAGGATACTGCAACGACTATTGACGAGATTCAATCCAAGTTTGGTACCCGAGTTGCACGCATAGTACGCGAATGCACCGATGACAAATCAGTGTCCAAGATTGACCGCAAAAAGTTGCAGATCGAACATGTGAGGGAGGCATCCAACGAAGCAAAACTGGTCAAACTTGCAGACAAATTGTCGAATCTTCGAGGATTGCTTTCCGAACCTCCCACTGCT…	MSAKLLEAIRFAVVKHKGQTRKNKTNDPYIVHPIEACQILMEANVQDDDVLMAAVLHDVLEDTATTIDEIQSKFGTRVARIVRECTDDKSVSKIDRKKLQIEHVREASNEAKLVKLADKLSNLRGLLSEPPTAWAPEEIKGYALWCMVVCEAAGSIPNILLNLERRLQEVFEQFGLTSLNADEKALLLENYYRNIVNSD	(p)ppGpp synthease/hydrolase	CDS
451	412822	413517	-	ATGGCCTTTTGCCTAAGTCCATTACAAACTATGAGTGTACCCAGACCAAAAAAGCCAATCGTTCGCGATATAGATGATTCTTCGGACGAAGAACTTGTTGATTCTGCCTCGAGCGAAGAAAACATCGAAGATACTCGAATGCGTTTGGCAGCAGAGTTACACACACTAACCGATTATACTGGAATATGTACCACCCGCGCTCGACAAGACTTGTTTGACGAAGAGATTGACGTGAGGCAAAGTGTTGCCAATGCCACTGCCGAAGCCGCTAGACTGCGTTATGAATGGGCAAGCGAACGTTTGGAGATTTGCCAAAAGCAAGCGAACACATTGTTTTCCCATCATTCATATTTGAACAAAGATGCTGGATTTTTGGGATTGAACATTCGCGAAATGTTG…	MAFCLSPLQTMSVPRPKKPIVRDIDDSSDEELVDSASSEENIEDTRMRLAAELHTLTDYTGICTTRARQDLFDEEIDVRQSVANATAEAARLRYEWASERLEICQKQANTLFSHHSYLNKDAGFLGLNIREMLHEAVNLQQQVKASNEYDKQLMQRYYKQIDLLEKGIKATEDLLGVGTTLVKAFAHKTIGPKIEGDEKEKTKKIDDFATGLTSLFFHIVSFAYNSKTQAK	Hypothetical protein	CDS
452	413502	413975	-	ATGCAAAACGAAGAATCGCGATTCATCATTGCCAACCACTGGCAGATGGTTAACAATGTTATTACTAGTGCGCTTTCAGTCCCCAACCACGGATTTTTAATCGCAAAGTCGTCCTTGCCTCATCGCATGGTCGATGCTCCCGCTTATCTGCAATTGCAATCGACGATGGTGGATGTGGAGATTAGAAACTTGTTCAATGGGGAAAATAATCTCGTTCACTTTGCCCTTCCACCACATACTCACGAGTTTATTTCGTTGGATGGACCTTATGGTTGCACATCCATCGAGTCGAAAACGGCTGACTTTAATCAGGCTTGTATCATTATGAGAAGAATGATTACTGCCGCATCTTTCGACGATGCTCTATGGGTTGTTCAATATAATCCGGCAACAGAGGAA…	MQNEESRFIIANHWQMVNNVITSALSVPNHGFLIAKSSLPHRMVDAPAYLQLQSTMVDVEIRNLFNGENNLVHFALPPHTHEFISLDGPYGCTSIESKTADFNQACIIMRRMITAASFDDALWVVQYNPATEEWSTIRKYMLQPIKDAITVSQWPFA	Hypothetical protein	CDS
453	414011	415600	-	ATGAACAACTTGTTAAAAGGACTATCCTTTGAAGCCACCAAGGCTGCCCCGGCAAAGAAAAAATCGGCAGCGAAAAAGGCCGCCTCTTCTGCAACGCCCTATGTTACCAGCGGTGTTATATCGTTGGATACATCCACATTGATGAAGAAGGCTGCGCGTGACCCAAACTCTGGACCCCCGAAGGCTCCTACTCCTGTAGTTCCAGTTCAACAGAGTAACTTTGTCGTCGTGCCAAAGTCCAGCAAAGTGGCTCGGTTTCTACCATTGACGAGAGAAGAGCCAGTGAAGAAGGCAAAGATCGATATTGTCGAAGAAGATGAAACAAACAACAAATGTAGAGCAGTACAACCGGTCCATCTACCAACATTCACTGGTAGTCCATGGATGATCTACTCTACT…	MNNLLKGLSFEATKAAPAKKKSAAKKAASSATPYVTSGVISLDTSTLMKKAARDPNSGPPKAPTPVVPVQQSNFVVVPKSSKVARFLPLTREEPVKKAKIDIVEEDETNNKCRAVQPVHLPTFTGSPWMIYSTRLNALDPTIHRPMEMETLQSLSQEDAEYSVTGFSVVLVNMTFDAEATHTSVVTMYEKKKQVPDNKTKLYLPPLIANKPPQPSSNIQIYLQRNGQTIRVSNAEKFRGKLIHGSIIGVVITTIPDTTDCILESIVYPTFHIRDYLVPRTKRTIIARTKLQANTLNDEQWNEWSNNLIIETKNTCYSGLKPIVFLQDLFSTTRPSPKALSRLCGLVECCSAFASVILIPGWDDPTLKTFPQSPFNPVILRTTGINKVPVIYAPNPCANF…	DNA Polymerase Delta	CDS
454	415662	416456	-	ATGAATAAGCGAACCGTTAGAGCAAGTAGAGTGGAGTCCATCGACCCACAAGGTAGGTTGATATTCAGAGATGTAGTGGAATGGGCGGAGGACCAGAAGGGTACCATCCACTTTAAAAAGGTGTTTCAAGAGCCAAGAAAGCACATCACTGTGAACGCCATCAGCAAAGATTGGTCAGCCATTACCAATCAATACACGTTCGAAGTGAAACGGGAACTACTTCTTGCCGATGGAAAGATACGGACTGACAAGTTTACAGTCGAGGCAGAAAGACCAGACTCCCTAAATACGATTATCGAGTCAATGTTGGGTATAAAGGCATTAACCATGAAACAAAGAGAGACAATGGCAAAAACAAAACCGATGATTAGCGATGAGCAATTTAGGTCCCTACTGCCC…	MNKRTVRASRVESIDPQGRLIFRDVVEWAEDQKGTIHFKKVFQEPRKHITVNAISKDWSAITNQYTFEVKRELLLADGKIRTDKFTVEAERPDSLNTIIESMLGIKALTMKQRETMAKTKPMISDEQFRSLLPVTPATDAAIDQDLEFDPVETQFTDWMNDAKEEKPKKPKRQTTADSSKSSISTTSELGDRPQFSFTQARKKYTFDLMKLYKRYLRARRIHQGGKFVFINPLSKKQINRQTITRLLSESRAYLADHSLPVSVK	Hypothetical protein	CDS
455	416524	417084	-	ATGGACGAATCGAAGCGATGTTGGATTTGCTTAATGGACGAACCGAAGAGAATGATGACATCACCATGCGAATGCAGAGGAACGATAGGTTGTGTGCACAAGCAATGTCTGCGCAAATGGATAGAACATCGCTATGTCAACGAGGATAGAGACAAGCCAATCGCTCCAATATGTTCAACGTGCAAAAAGGCTTACCACACGGAGAACCTCGTGTATAGACGCAACCCACTTAATCGTATTATCCGAACGAACATGGTTACAGTGAAAAACGCACTGTCGGTATCTCTCATTGCACATACGATATTCATCGTTTTCTTGGTCTGTCTTGCCCTGTTTCTGGGTTCAGGGCCCCATAGTAGACAGTCGTGGACGACCATCACCAATCATCTTTTGATGATT…	MDESKRCWICLMDEPKRMMTSPCECRGTIGCVHKQCLRKWIEHRYVNEDRDKPIAPICSTCKKAYHTENLVYRRNPLNRIIRTNMVTVKNALSVSLIAHTIFIVFLVCLALFLGSGPHSRQSWTTITNHLLMIYNRHLDVTTWMAYTWLAIHTVLFGLHQSGGLHLTIYKALLSSCLTMIIVELLN	Ubiquitin-conjugating enzyme E2	CDS
456	417147	417800	+	ATGGCAACAGATTTAATCAAGGAAAGATATTGGAGAGGATGGATCGAGCAGTATTGTAGTATGTTGTCCAGTTGTCAAAAAGTGCGACTTCAGTTACAGTCTCGAATAATCACAACTCCAGCGATTAACATTCCATTCACCAAGAGACAAAAGATTGTAATCTATTGGACCGAGTGGGACCGTATCCAACAACAATGTCAGGAAAGATTGACGTCGGAATTACCACATCAAACCCTATGTCACTTCAAGTTGATCAAGAAACACGTTAATCGTTTATTGGAGTCACCGATAGATTCTTGCATTGTCGTCAGTAGCGATAAGAACATGTTACATCAAATGTCCGCGCACAAAACTGGGTACCATCTGATCAATAGACCTTCGCGTATCGACCAATTGGCA…	MATDLIKERYWRGWIEQYCSMLSSCQKVRLQLQSRIITTPAINIPFTKRQKIVIYWTEWDRIQQQCQERLTSELPHQTLCHFKLIKKHVNRLLESPIDSCIVVSSDKNMLHQMSAHKTGYHLINRPSRIDQLATTGYVARLVADIKEYIALESKIQGVVQGHPDDTSLQVINYDLGYYDEKQKQDLVECILNLTKFHKSHITGLTLQSAMSAHLPIE	Hypothetical protein	CDS
457	417911	419602	+	ATGAACAGGGATAGTGCTAAACTTGCCATTGGTATGAATTTTCTGAGATGCATCTCCGAAGCCATCCAGTTCGATATTCCATCCGGCTTTACGATGATTAACAACGAGGCATCATTCTTGCTTTACAAGGCCACGATGAGATTATTGGACAGGGTCATTGTCACTTTGGCCGAGAACAACCGATGGGACGAAGAGGCCGTGCGCTTAGCCTCGCATAAAGTGCTCTGTCCAGTCAACCTCGCTCACTCCGAATCCATTGGATGTGCATCCGACAAACTCTTATTGGCACAAGGCAAGCAACTGTTCGACCCCGAGACCGAATGTGGCGAATACCTACTCAAATTGACAAATAATCGTGTCTCCAACGAGGTTGCCGATAGAGGTGTATCTTTGTCCAAG…	MNRDSAKLAIGMNFLRCISEAIQFDIPSGFTMINNEASFLLYKATMRLLDRVIVTLAENNRWDEEAVRLASHKVLCPVNLAHSESIGCASDKLLLAQGKQLFDPETECGEYLLKLTNNRVSNEVADRGVSLSKEDINIVVNGLSKVAWAYVVAIARQARKSSKGTKLTEPLVKQVLAHNVIFIKDKTIPNLSTPNGDLEQKATEAMAEEQTLIANVTQEREKTAVSVNRNYRPPADDDIITNYTVNPKDAKAVDDYFADDSFIANYTVNRNEPELLSDSYANDSLANSVESMPERTDIYGNYTIADTEPRWDTERMANYTLNDSYDSEEEDFRPSTEMGGNYTMGGYDSEEDRGTDMYANYTLQKEREREERMFPNRRFKAAQAAGLLPLNDSYGSDDD…	Hypothetical protein	CDS
458	419770	420735	+	ATGAGCGCCGAACAACAAACCCCCAACACTACCGAACAAACCGAACAAGTCAAGGTCGACGAGACCGCCCCTCAACAAACTGAGGTAAAGTCCGACGTCAAGACTGAGGAAAAGAAGACCAAGAAGGGTCGCAAATCCAACAGTCAACAAATGACCCGCTTTGTCCGCAAGGTCTTGAAGGTTCTCAATGGTGATGCTCAAGTCAGCAAGGAATCTTGCCAGATGGTCAATGCCATTATCGTCGGAAAGGTCGAAGAAATTGGCAACATTTGCGCCTTGTTGCTCCGTGATAGCACCCACAAGAAGACTCTCAAGTTGAACACTTTGGAGGCTGCCTTGAGCATCCACTTTAAGGATTCCAAGGAGATTTTGAAGCGCGCTTTGGCCGCTGGTGCCCTC…	MSAEQQTPNTTEQTEQVKVDETAPQQTEVKSDVKTEEKKTKKGRKSNSQQMTRFVRKVLKVLNGDAQVSKESCQMVNAIIVGKVEEIGNICALLLRDSTHKKTLKLNTLEAALSIHFKDSKEILKRALAAGALAVQKHSAYVPVKEEGKKTATPKNASKKALLQLPVKRIGKLLRTFTNVPQMSQGVSVFLTGAMEYYATELFINALEKCNNDGKKIISPRHFPLGLQADAEMQETLQDAILGCGTGHGVIPGIVPAVEKNAYKKALLEKEQGMIDEIPADLVAQEKKRVQKLKESKKRKAAEATGEEKAAKKQKVAEASA	Histone H2B/H2A	CDS
459	420921	421325	+	ATGGTAATCACGTGTGTTGAGCGATTTTCTGGGCTTTATAAACACCAACTCAATGGTACTTTTTATTCACTCAATTCAGTCGCCTTTGCATTACACAAAAACGTTAACACAATGGATAATGATTTACCAGCCGGAGGAGTGGGTGCCGTGGTATGGGAAATTTTGTACTTCCCTTCCGGTCCGGGAAACTGCCACACTATACCTCCAGCGAATGCAGCATTTTATACAGAAGAAGCCGAAGCACGTGCAGCGTTCGAAGACCTGACATCGAATCCCCAAAAGGCAAGAGAGATAATCAAAAACTGGTATCCTCATCTCAACTTCATCGATGAAGTGCCCAGGTTGGAGTTGCGCCGGAGACACGAGTCCTATTTAAAACAAACCAACAAGGTTTTGTTG…	MVITCVERFSGLYKHQLNGTFYSLNSVAFALHKNVNTMDNDLPAGGVGAVVWEILYFPSGPGNCHTIPPANAAFYTEEAEARAAFEDLTSNPQKAREIIKNWYPHLNFIDEVPRLELRRRHESYLKQTNKVLLF	Hypothetical protein	CDS
460	421348	421662	-	ATGTCCAAACATTATTATGGATGGAACGAAAGCAAGTTTGACGAAGTATACAGCGGTCACTATCGAGACTGGCTAAACAATCGAGAAGATACAGATGACCAAGTGGATGAATCAAAGACACTCGTGGAAATGGAATGTGTTTGTAAAGTAAAGTTGTATAACAAAGATGGGCGGCAGTTGTTCGAAACTTACCACTCATTGAGGTACGACGATGAACATCGAGAATACTTTGACAAACTTGAAGAAAAACTGTTGAGTGAGACAAACAGGGAATACTACGAAACAGAATTCAAACACTTGTCAGGTGAAATGTAA	MSKHYYGWNESKFDEVYSGHYRDWLNNREDTDDQVDESKTLVEMECVCKVKLYNKDGRQLFETYHSLRYDDEHREYFDKLEEKLLSETNREYYETEFKHLSGEM	Hypothetical protein	CDS
461	421757	422218	+	ATGACATCGACTTCTTTAAATATCGTTCTGAGTAACGCCAAACAATTTTTCCATTTGGATGAAATACGAGCATCCGGTAGTACCAAATTTAAAGTAGATAGGTACGAAATACGGGTACCACCAGATGCGTACGGAAATGAGTTTGAACACGATCCGGTTTTTGATTATCCACTTCGTATCAAATTAGTGGTACCGGACAGACCAAAGATTGATCTTACGTTTACTCTGAGGCATAACCGCGAGAGTACCGGGATGACCGACCCTGAAAATGAGAATGCAGCAATCATCGATCTTTCGCCCAGAAAAAAGACCGAAGACAAACTTTACTACGCTCTGTACGAAAATGTTCAAAACACAAACTCTTTTATCATTAACGATGAATTTTTATTGAGTCCCAAT…	MTSTSLNIVLSNAKQFFHLDEIRASGSTKFKVDRYEIRVPPDAYGNEFEHDPVFDYPLRIKLVVPDRPKIDLTFTLRHNRESTGMTDPENENAAIIDLSPRKKTEDKLYYALYENVQNTNSFIINDEFLLSPNIQVVITLVPVAKKWPVCNVH	Hypothetical protein	CDS
462	422215	422880	-	ATGAGCAACCTCAAGAAAAAGATCCCCACCGGTACTTCCATCAAGGGTGCAGTCAAGTCTTCTTCATCCCAAAACGTCAAACCCAAGTCTTCGTCCTCTACTCAAGAAAAGGCATCTGTCCCTAAAGCACAATCGATGGTTAATTTGGGAGACTTGGCCAGAGCCAAGTTGTACACTTACCAATTGAAGCCCGAACAACAAACAGGCAAGATTACCGGTATTGCCTCCATCATTCAACGTTTAATCGCTACCCCTTTCTTGGCTCTTAGCGAGATGGGATCCTCTGCTGCCGAGGTCACTTTCGACTTTGAAGAAAACAAGTACGCCGTTCAAAGTGCTGATGACTGTGGACCAGTTTTCGACGATGCTTTGTCAGAAAAGGATGTCACTGTTCTCAAG…	MSNLKKKIPTGTSIKGAVKSSSSQNVKPKSSSSTQEKASVPKAQSMVNLGDLARAKLYTYQLKPEQQTGKITGIASIIQRLIATPFLALSEMGSSAAEVTFDFEENKYAVQSADDCGPVFDDALSEKDVTVLKTLTPSMCENLGLFLTSIWKAKVAVQRVSEAEFSDSEEMQDEVDEVEEGEGEGEAAEGSDEEGEDIEFSEESDDGFNINDGIVMAINLF	Hypothetical protein	CDS
463	422976	423479	-	ATGCAAAACATATTAGAATACAGTCCCATGGTTCCGACTGGAAACCAAGTCACTTCCGACGACTCCATCGAAGTCGAAATGGAATGCAAAGGTGAGGTCGTCTATACACCTGAAATGAGCATGCAGCCCGAGTTGCGTCAATGCTACGCCGAATATCTACAGACCAAAGATAAGCGCAAGTACTATGCCTGCGTGAGAGATTTTATCGCTTCCAAGGTCCGAAATATGGACGCTGACAGCGCGCAGATGATCATTCGAGGCCTCGGATTGAGCGACAAGCGAAATATGACCATTCGTCTTTGCCAATCGTACAGCGGCAGCAACCGAAGTATTGACGTGTTTCATCACATTCTCATGCCATTCTTTGTCGTCGGAGGCGTGGGTGTAATGATTTTGAAA…	MQNILEYSPMVPTGNQVTSDDSIEVEMECKGEVVYTPEMSMQPELRQCYAEYLQTKDKRKYYACVRDFIASKVRNMDADSAQMIIRGLGLSDKRNMTIRLCQSYSGSNRSIDVFHHILMPFFVVGGVGVMILKNKCGRTMAPTELYLSASALGFAGSIVSVVSNLLS	Transmembrane protein	CDS
464	423619	424677	+	ATGTCGAACGGTAATCTCGATGTTGCATTGAATGCTCTTAATCGCATTCGTACCACTTTACAAACAATGGACGCGACCGATCCTAAGCGAAAAGGATTGCTTGATGAACTGGCCAATATCCAAGCAAAGGTCGAAGCCAAAAAATTTGCGGAGATGGGAAAGTTGGACACGAGAACAAAACGCATTGCTTACAAACCGGTTGCTGCCAATCTCGAGGATGAGTTTTATCAAAACGTCCAAAGAGTGAACGCGATCGAGTCCGAGTTTATTGCCTATGCAGTGCAGGAAGAAAGATACAAAATCATGTTGGAAGAAACGAGAGTGATTAGCAAAGAGTTGGACAAGGTAGAAGACTTGCTCAGAGTTTTGCTCAGTATCAAGCCCACCATCGACGGTACC…	MSNGNLDVALNALNRIRTTLQTMDATDPKRKGLLDELANIQAKVEAKKFAEMGKLDTRTKRIAYKPVAANLEDEFYQNVQRVNAIESEFIAYAVQEERYKIMLEETRVISKELDKVEDLLRVLLSIKPTIDGTTTKWTDEDIEYVNMANQIIQKAITFPGVKVDDGAVRAMKAGMRLREYLRKNGLMDSRQVEQLTVQQLPGSVVQVLAYIWDNQPIPKSAISNTEDVVHLFRKRVSENVVFASPESPNGQSLQTIFKVDEFATGKLDSQIVPFGGLDKAFKVVALTSGVNVVNIDLDNKNPKVGVHTYLSSGGKGKYVYLVKNEDEWFIMSRCPGKTSFKCETVLDKPLFV	Hypothetical protein	CDS
465	424773	425675	+	ATGGACACTTTACCCAGAGAATTGATTAGTTTGGTCTGCAAGCGTATGCCAACATTGGAAAACAAGAAAGCGATATCCTCATCCATACCTTGGATATACCGATTGGTTGCGAAACAGACTCAAAAGGCGTTGGATTCGCATATTGCTCCAATTAACAATCCGCCAATGGAAAACATTCGGTACACGCATTGTACAGAATACCTCCCAATGAGTCCAGGGTATCTCAATATTCGAGGTCGTCCATACCAACTGTTTGTTACACGAACCGGACACCTTCAATTTATATCCTTGGAGAATCCTGCGCAAGACAGTTACTTTGTACAAAAGGAACCATTTATTCATGGATCTGAATGGGTGCGCATAGCCATTGTACTGGGAACAACCCTGTATGTGCTTGTC…	MDTLPRELISLVCKRMPTLENKKAISSSIPWIYRLVAKQTQKALDSHIAPINNPPMENIRYTHCTEYLPMSPGYLNIRGRPYQLFVTRTGHLQFISLENPAQDSYFVQKEPFIHGSEWVRIAIVLGTTLYVLVEDALNEANLHILKEASVYRQVMKMSNTANGPVSVDDIITTLRSEPTAQFLINLSIGTWYMVENIGELLASNPFIIYAYRKKCAPWGTDMNRVVTGCYSAFISDHTRKYKVVWECNVLTTEQFTTNHCYYLVIIWYSIFQTLNIRKKIDCWYTIAVQDAHAPHSYLLM	Hypothetical protein	CDS
466	425723	426151	+	ATGAAAATTGCACGTCCTGGTTACGTCATACAAACTTCTACATTTAGCCAAGATAATCCAATATTTGCACTCGATCTACGCAATCAAGAACTAGTGTTTGAAGTCTTATCCGAAAAAACGTTGTCCAAGTTCAAAGGTTACCCTGACCAAACGCTGAGTCTTTCTCACGTTAATTATTACGACGATAGAACGTTACTACGTGTCAACGCTCTAATAGATGATGATCATCTGCTACATGTGCGATTATACTATGGAAATACTCTCATTGCCACTTGGTTTACACAACTAGTACATCAGCCTTTTGGCATGTTGATGATTGATTCTTTACTTATATCTGATGAGGGTAATCACATTATCGTAGCAACTAACAATGGCACCTTTTCTATGCATATCGAATCA…	MKIARPGYVIQTSTFSQDNPIFALDLRNQELVFEVLSEKTLSKFKGYPDQTLSLSHVNYYDDRTLLRVNALIDDDHLLHVRLYYGNTLIATWFTQLVHQPFGMLMIDSLLISDEGNHIIVATNNGTFSMHIESLINKFVIPY	Hypothetical protein	CDS
467	426265	427683	+	ATGGACGTCAGACAAAAGTCGCAAGGATGTTCATCGCTGTTTTCCATCAATTGGTGGAGAGATGATGCAGAACAATTGTACAGTTTTTACCTCGTGTACGTCCAATTAGCGGATGCCAAGACACCCCAACAGGACAAAGGGTCGGTTAGAGTTTACAGATGCGAAGTGCATAAACAAGAGTTGGTCTTGAATGAATTGACGCATAAATACGACCCACGCAATCCAGACACTGTTGAAGATATTTACGCTGATGCCCACGCGGTCGTGATGAACAAACAAGCGCATCTGGCACTCGCACTCATGTGTCGCATCCTTACTTGCGATGTCAACTCGGTGGTAACTTACGATCCAGAGATTCCCAAACAACAAGGCTGGAAGTCTGTCGATATCGAAGGTGCG…	MDVRQKSQGCSSLFSINWWRDDAEQLYSFYLVYVQLADAKTPQQDKGSVRVYRCEVHKQELVLNELTHKYDPRNPDTVEDIYADAHAVVMNKQAHLALALMCRILTCDVNSVVTYDPEIPKQQGWKSVDIEGADCIQEWNRQTLRSSDYIFVRHPLLCELNFCVKDFIRAYIESSKQVSSSGDEMDIDCAPIDEDPKPLTKSVGSHVETDASTIDRKPCTPIPFVPKVESAIETETDVKMEEPEHQVEVEPTPDPLSQPMEPVIESEQVTTIAPVNEEQPKVEQPTAVLKTSKKKTVKKQEGEEGAEAEDDSKCPADIKHFESVQDLHLWAKTYVGMGLERDGWVPKPKKGAKKDESEPTVVPGEPLVFDDKTWVAWQCMSFLFPFLQKTKANSKSVDV…	Transmembrane protein	CDS
468	427673	429109	-	ATGAAGAGACTTTTGGAAAGTAGCGATGAAAATAATCAACTTCCCACTAAACGTTTTTGTCTTTCATCGCATTTTCAACCCCCTTCCAATGTGACAGAATGGGAGAACGATTTTTCCAAACAACGATCGAACCTTGTCTCTTTTATTCGTGCATCCACCAATCCATCGGCACCAAAACTGTGTCTAGTGGCAGGTCCCATAGGATGTGGTAAAACCACTATCATTAATCAAGCATGCGCAGAAACTGGATATCGAACAAAAGTATTGGACGCTGTCAAGTCGCCTTCGTTTGCCCAATTCAGAAAAGATATACTGGGAATGTTGATTCCAAAATCTACTCTGATGGCATTTAACGACAGTCGATCTCGGGGGTCAAATCCCAATGAAAGAGTCATCTTG…	MKRLLESSDENNQLPTKRFCLSSHFQPPSNVTEWENDFSKQRSNLVSFIRASTNPSAPKLCLVAGPIGCGKTTIINQACAETGYRTKVLDAVKSPSFAQFRKDILGMLIPKSTLMAFNDSRSRGSNPNERVILWIHNLDKVAWVKTTKPNEWSSFWSAISCPKKRCCTAIMEVTYPSEDRINAPKDQEGVCWIEIDRPPVRTLTSILLRLNPNAEWAAIACSERSEGDIRKAIKQFKFLTNDDTNSSWQKRSTPDTPISKKAASSTLRSDPELWMRSVLTPLSRKEDQRTQLINRLSLYCTMAMGIGSTEGRNLSAISADVNRTVASDLLFKWTVDALKTSSVAPLPNEGDFKVSSGFHTLQRYRVNTRRLADQIRCQSILLHTDDKIIDHLTPESVIH…	AAA+ ATPase spastin	CDS
469	429251	429604	-	ATGCCTGCCAACAACAAGAGTGCCGCTGCCAAGACTACCACCAAGTCCAAGAAGACCACCCAAAAGGGTTCCGGAAACGTTCGTAATCTCCGTAGAAGAAGCGAGAACACCGTCGATCACCTCAAGTCCGTTTTGCCTCGCGCTCGCGTCAGCAGCAAGTTGGCTCCTCGTGCCGGTAACAGACGTGTCAAGTCTTCCGTCTATCCTTTGCTCAAGGCCTTTGTCGACAACATTGTCAAGGATCACTGCGAACGTGCTAGAATCGTTAGCACCCACAATGGCAGAATGACTATCCAAGGAAAGGATATCGTTCTTGCCCACAGAACCACTGGTGGTCGATTCTACTACGCTTAA	MPANNKSAAAKTTTKSKKTTQKGSGNVRNLRRRSENTVDHLKSVLPRARVSSKLAPRAGNRRVKSSVYPLLKAFVDNIVKDHCERARIVSTHNGRMTIQGKDIVLAHRTTGGRFYYA	Histone H4	CDS
470	429731	430132	-	ATGCAACGAGTTGGCAAGACAACAACCGAATCGGAGGACATCCATCGATTGGTATTATTGAGTGGTGCACTACCCCCTCGTCGCAGGGTTCCCGTCGAAGTTGACATCGAACCTTTGATTGTGGACGACGAAGAAACCTCCAACTCGTCCGAGTCCGAAGTCGATAGCGACGAAGAAATGATGGAATCAAGCGATTCAGAATCTGCCAGTGAGTCATCCGAATCTGACGATAGTGAAATGGAGGATGAGGATGACGAGGACGAAGAGGAAGAAGATGCAAACGAGGAAGACAAGGCCATGTCTTCAACATCATCGTCCGAAAGCGAAGACGAATCATCTAGCGAAGAAGAGAGCGATTGCGAGGAAATCGAAGAAGAAAGTAGCGATGACGACCAAGAT…	MQRVGKTTTESEDIHRLVLLSGALPPRRRVPVEVDIEPLIVDDEETSNSSESEVDSDEEMMESSDSESASESSESDDSEMEDEDDEDEEEEDANEEDKAMSSTSSSESEDESSSEEESDCEEIEEESSDDDQD	Hypothetical protein	CDS
471	430235	430747	-	ATGACGGATGTTTTACAATCAATCGATACATCGGCCAACACCAGACCCAGGAAAAGAGCGAAGCGCACTCACAATCCCTCAAAGGTCGAGGAAGAATTGACTGCGGAAAAGGACGTGGATGCCGAAGATGAAGGTGGTGTCATTGGTGATGTCGAAGAATTGGAGACGGAGGACATTCACGGTACCACCAACGAAATCGAAAAGGAGAGCAAAGAAAACGCTGCCATGTACGAACAATGGGTCAATCAATGCAAAACCGAACACGACACCATGCCATTGGTTTGCGATCTTTGCCAATTGAAGATGACTCTCGGATCTCGCATCAATAACGGGATGCATTTTTGTCGCAAGGCCACGTTTTTATCGATAGAGAAGAAGCATTTTACCAAAACCAAGAGC…	MTDVLQSIDTSANTRPRKRAKRTHNPSKVEEELTAEKDVDAEDEGGVIGDVEELETEDIHGTTNEIEKESKENAAMYEQWVNQCKTEHDTMPLVCDLCQLKMTLGSRINNGMHFCRKATFLSIEKKHFTKTKSVNIPTLLTKTVTGALVLQCPLCTEWHPLADSCALLDG	Hypothetical protein	CDS
472	430844	431590	+	ATGGATCTCGCCGCTTTGGACATTGAAAACCCCGAACTATACGTAGATGAACTGTTGGCACGCACTGACCCATCCGTCGCACAAGGTGGAACAACAAAGAAGAAAAAGGGACAGAAAGGACAAGCAACCGGTGCCGCTCCGCCCGTCGTTTTGAACTATAACAACGTCCCCAATGACATCCAACAGGCTGTCGATAAGATTAAAAAGATTCAAGACTGGAAATCGGAGACTGCCAAGAAGGAAAAGAATGCGAAACAAGGTTACAAGGCCGAGGCTAATCGTGTCCAAGATTGGCTGGCCAAACAGGGAGACGAGGCATTAATCGAGTACAAAGGATATTCATTCCGAACAATGGTAAGTCAGGCAAAAGAACGCTTATCGGATGAAATGCTGCTCAAG…	MDLAALDIENPELYVDELLARTDPSVAQGGTTKKKKGQKGQATGAAPPVVLNYNNVPNDIQQAVDKIKKIQDWKSETAKKEKNAKQGYKAEANRVQDWLAKQGDEALIEYKGYSFRTMVSQAKERLSDEMLLKAYKDLKTDHPEMASAAATYYMYITKRRMKQKKNVKLSIRKTGSDTEAEASNTNMPPPPTIPESKQPPMKKQKLTHHPTMRTPSSSNQPKTPTTGQEVELPDFYNHGSESYSSYYK	Hypothetical protein	CDS
473	431624	431971	+	ATGCCAGGCGAAGCAAGTTGTTCGTACGCTTACACTCTTTTGGTGTTTGTTACTCATCGCGATTTATATCGCAATTTACACCGACTGCCAGTGAAAGAGCCACCGAGCGAAGATTGGATAGAATCGTACTTCAAGACGACCGGTGGTTTGGTTGAATATCTGACGGAAATATGGCATGTTCCTCTTTGTTTCTTTACCAACCGAACGCTCAGTAACATCGTTCATGTTTTGCGGAATCATGTTCAAGTGGACAAAGAAAGTGTTAACATGTCAATACATTTATTGCTTCAATACTTGCATTGGTATTCCCTACATTGTACTGACAGTAAAATACCATTGATATTGTAA	MPGEASCSYAYTLLVFVTHRDLYRNLHRLPVKEPPSEDWIESYFKTTGGLVEYLTEIWHVPLCFFTNRTLSNIVHVLRNHVQVDKESVNMSIHLLLQYLHWYSLHCTDSKIPLIL	Hypothetical protein	CDS
474	432000	432608	-	ATGTCCTTCTTGTTCACTATTGCTTACTACCTGTTGATAATCAAACTTGTTCTTGGCGCTGCCTATTACTTGGCACACAAGTGGTTCGTTTCTTGCGTCAATACCAAGTCGAAGCGCACATTCGATAAGACTCCATCCGTCAAAAAACTGATGGAAAATCCATCCGTCACCACAATCCACATCGGAACGTTTCCGTTTTGGTCCCCAAAAGCATTCGCCTTCAGTGTGATTGATGCCATCTTCTTCAAACGATGGTTAATGGGAAGAATCACTCTCAGCAAGTCCACAGACGACGGTGCGGGAATAATGGATGCACCCGTATTAATTAACACCAATTATCGAGGGTTCAGACACACATTCTTATCCACTTTTACGTTGACAAACTTACCCGACATAACA…	MSFLFTIAYYLLIIKLVLGAAYYLAHKWFVSCVNTKSKRTFDKTPSVKKLMENPSVTTIHIGTFPFWSPKAFAFSVIDAIFFKRWLMGRITLSKSTDDGAGIMDAPVLINTNYRGFRHTFLSTFTLTNLPDITTYFKGLLKVLYMHVPVFINDYEYVGTLFDVNKATMEESVSNSTETPAERLKRLRAQRSQPPVQIVIEQN	Hypothetical protein	CDS
475	432691	433101	-	ATGCCCATTACCGCTGAACCATCAGCCAATGAAATCAAAAGCCAATCGCATTTTTTGATCTACGGACCCGCTTCCTTTACTTGTGGTTTTACGATGGATGCCGTTCAATTGATCGACGACAAAAAGTTGAGAATCATCTTTGTCAAAACTGACGATTTGGAACACATGAAACTCCCTGCTTTGGGTAAGATTATGGAGCCTATGGAATCTGTCAAGAAGGGCGACTCGAGTATGGTAGTTATCCCCGACAATATTTCCGACGTGGATGCAGCCAACAAGATGACTGCCTCGTGGCCTCAGATTTTCCTCTGGGTACCCTCCGATCGCAAATATCACTACATTGGTGGCATGGGCGATATCAACAACTCTGGTTCGCAATCTTCGTGGTTGGCAAAATAC…	MPITAEPSANEIKSQSHFLIYGPASFTCGFTMDAVQLIDDKKLRIIFVKTDDLEHMKLPALGKIMEPMESVKKGDSSMVVIPDNISDVDAANKMTASWPQIFLWVPSDRKYHYIGGMGDINNSGSQSSWLAKYDSA	Hypothetical protein	CDS
476	433178	434020	-	ATGACCGATACATCTCCCACCGACTTGTTGTTAAAACTGATGCTTCTCGAGCGATTAATGAAGCAAGGGCAAAGACGAAAGGTAAAGACACCTGCTATCAATGCAATCAAGATTAAGAGCACGGAAGCCTTGCGGGCTGCATTAAATGCCGACCCAACCTTGGTGAATCAGATTACAGATGGTTACGGTACGCCCATCCTTTATACTATTCGCAAGGGATGGTACGAAGGCGCTCAAGTATTGCTCCGTGATTACCACGCCAATCCAAACTTGACCCCGGACGATCAATACACTCCTCTTTTTTACGCTGCTGCTACAGACAATGCATCAATGATGAGTTTGTTGTTGGAGTACGGTGCCAACTTTGAATCATTGGAGGGGGATGCCAACGTGAACATT…	MTDTSPTDLLLKLMLLERLMKQGQRRKVKTPAINAIKIKSTEALRAALNADPTLVNQITDGYGTPILYTIRKGWYEGAQVLLRDYHANPNLTPDDQYTPLFYAAATDNASMMSLLLEYGANFESLEGDANVNIVEHICRVMATLGKRSNESTNVESLKFTLRYIAQRPALHYMLWRQNMASSGRTTLHYALQAPNALVLYILLEYMSAISLDRLATFINAVDTDGDTALHLAAKADDTGCIDILRHYGASTTIRNGEQKTPVECAKMSLVKKALIKRYVQ	Ankyrin repeat protein	CDS
477	434131	434907	+	ATGGGAAACAAACAATCGCACAAGAAAAAACCCGATCATCGTCCTTTCGTTTGGAGAAGCGATGAATCACTGTGGGTCGTGGGGACCAAAATCTATTGGGAAGAAGAGTATGCACATCATCAAAAACTAGTGCTGGGCGAACCACCGAAAAGTTTGTCCCCGATAGCAACATCCCACCCGGACACATTCATCATTAAGAAAGAGTTGATGGAAGCGTGGATCGAGCATGCGAAACAAAAAGTGGTGAAACGATACTTTGACCGATCTCTGTACACATTCGAGAAGATTGAACAGAAAGAAATGAACGATTTTGTATTTCATCGTGGAATGGGACAAGTCACCCCACCAACATTGTTCGCTGTCTTCCAAAAAAGCGATGTACTGAGACTGCACTCTTTG…	MGNKQSHKKKPDHRPFVWRSDESLWVVGTKIYWEEEYAHHQKLVLGEPPKSLSPIATSHPDTFIIKKELMEAWIEHAKQKVVKRYFDRSLYTFEKIEQKEMNDFVFHRGMGQVTPPTLFAVFQKSDVLRLHSLDINQTFDFLPDDEPFMLMGFLVTKTIAMKGEKKRVGISEEHLIEEYKSVPRTSLFSIISVLPYDVTKIPKQYERSCHYVVRKWISFMRMHKCEELDDLMCHSHRHMVWKLFLSHFYKGEVGASTN	Hypothetical protein	CDS
478	434993	435652	+	ATGCCGCAAACTGTACCGGCAAAAAAAGTTGTTTCGACTACCAAAAGTAGTGTAACGAAAGCGACAACATCAACAGCAAAAACAAAGCGAACGTTTATGGTGGTTACACCTTTTGTAGTCCAGAAAAAAGTGCAACCTCAAAAGTTTCACCTCACTAAAGTGCGATACGAAGAGAAGGATCCCGGAGATGCCGCGAGAAAAGAGGCCAATAGACGTTATCGATCCGACAAATCGACCGAACCCCAAAAGGTGTACAAACTTTATGCCAGGGTTTACATTTACGATAGAGCCAGAGCGTCCATCAGAGTGTACAAAATTGTCGACCAGCAAATACTGACCAAGGAACTTCGCATCAATGATAGATCAACTCATCAAAAGAAAATATTGCAAACGACGATG…	MPQTVPAKKVVSTTKSSVTKATTSTAKTKRTFMVVTPFVVQKKVQPQKFHLTKVRYEEKDPGDAARKEANRRYRSDKSTEPQKVYKLYARVYIYDRARASIRVYKIVDQQILTKELRINDRSTHQKKILQTTMKFEGQYPIDRQRMNDPKRGNDVIYTGPMKHNVRKGGAAKISAKNSCKSGPCKNSIGSKVKVEVKSNTNQVAKKPVTNQVRIKSEPK	Hypothetical protein	CDS
479	435733	436002	+	ATGACCACGTTTGTCATCCTTATGATTATAGGATTTCTATCCGGATATCTGTTTGCTTCCTTCATGTACGCGCTCCAAATCACGGACAATCGTCGAAGAGCAAGTAGACAACGAAGACAAGGCACGATTACGACATGTGTGTATTACGAAACTAGAGTCGATTATCTCTTTTTTATTACAGAGGCAGTTGTTTGGGGTCTATGGTCCCTTTTTGTCACTTACGTAATGTATGCGGGTCATCAAGTGATTAAGCACATTGCAAACAAATAA	MTTFVILMIIGFLSGYLFASFMYALQITDNRRRASRQRRQGTITTCVYYETRVDYLFFITEAVVWGLWSLFVTYVMYAGHQVIKHIANK	Transmembrane protein	CDS
480	436022	438421	-	ATGTCATATTGGAAGAAAAGTAGCAAATACTTGGCCATGAGCGTCTCAAAATACGACAAGACGAAGATTGAACCGAGGAAATGGTTCGCTCTTTACGCAGATTGCTACGTCGCCCAATTGCATTACATTGCTCATCACGTTTATTCATCGCATAATGGCAGTGCCGTCGAAAAGCGATTCATACAGTTGGTCGAACAACGAGAGGAAGAGTTTGAAAATACCAGGGACGCAAGTCCAACCAGTATTCTCCTCAAATCGCTGATGAAGGAAGAGAAAAACCAATCAAAGATTTCGCAACATAATTCGTTGACCTGGTACATCCCCAGGGAATGTCTGGCCGAGTACATTGAAAAGACATCGTACGTATGGTATTGGATGGCATATCATTACAAAAAGAAG…	MSYWKKSSKYLAMSVSKYDKTKIEPRKWFALYADCYVAQLHYIAHHVYSSHNGSAVEKRFIQLVEQREEEFENTRDASPTSILLKSLMKEEKNQSKISQHNSLTWYIPRECLAEYIEKTSYVWYWMAYHYKKKIPGWLTPSKLLYIEYKKKTDQQKIQTMILEQLLETMEHSLSLNMEDIASKVISKNPVTIKQVRESLSDLIKNESKSLSWLPGSMQKTLGLRKLHQEGTFTLRDPHTINSIITDGFKHIKDNHEKNADIDDADWDQIVQSLPFRPDETQQSYVRRMIKEPVCILKGPPGCGKTATLHLFNEVAKHLRWSVVYLGPTGRSVTRMSQLIPGLKALLRDSEPQQTNNARVTDQVCMTLDRAVYPMATASIGLIKPDVIVIDETSMVNSIT…	RecD-like helicase-nuclease	CDS
481	438480	439667	-	ATGTTACTTTATTGCAATAGTTCATCTGGCTACAGTTTCTTGATGAAACATGCGCCTATACAATGGCTAAACGTATGGAAGGCGAAAATCGTTTCTCCCTCTGATCGTAAAGACGAGAGATATACACTGTTCAATTATTCATCGCACAATCTCTGTCCCACCCAGAAGGACACTTGGATCCACATTGTTGGACATCCATTGGACTGTAGGCAGTCAATCGCTCAATTGTTTGGAAGCGATGTGGGTAGTCTACATACGCGAGACAAAGCAACCGTAAAAATGATGACAGACAAGAAGCAAATATTGGACACTCTGGTTTCCGTTTGGTCGCAAGTTGACATTGATGACCCTCTATTGAAGAAGGAAGTTGGACATATTATGACATTTTCCAGCGACCTG…	MLLYCNSSSGYSFLMKHAPIQWLNVWKAKIVSPSDRKDERYTLFNYSSHNLCPTQKDTWIHIVGHPLDCRQSIAQLFGSDVGSLHTRDKATVKMMTDKKQILDTLVSVWSQVDIDDPLLKKEVGHIMTFSSDLNALTTWVEQAYDNQLTNPTSIRGRIANAMNGDSRVIVDILTVLLAGQLAEDAKVPVVSSVTFEPWIMDLLKEDTTVNLVDEKPEWLKPKKKDESKETQMVEINPEYSIEVQNADKIVVWEVLQQIKGKHLTAEDRWKAYISLHLLFDVLADDEDNIARTRSALKSLAKGLPVHSILHIVAKWLNSSDEEPLAPKQLELILSEVHRMISEEPVRELNMRLLFLPWLIPPFLKSSLPHQQKIWERLHLKTFDMFGMIYGKPSLR	Hypothetical protein	CDS
482	439842	440354	-	ATGTTCTCTTTCTACCCCAACTCTCAGCCATCTGCCCCCGTCAAGGCTAAATGTACCTATCCTGGCTGCACCGACGAGTTTGTTAACCAAGAAAGTAGATCGAGACATTTGTGGAAGACGCATTTGGCTGCCGCATCCATCATGCAAACTGCTCTCTTTACATGTTACGAGTGCAATCTCACGTTTACTACCGAGCTCGACAAGTCACTTCACATGTTGAATCACCCTGGCCTAAAGACCTACACTATCGGCGACTTTCAAAGGGAACTCAACGTCGCCCAACTTTCGACTCAGCGACAACGAGACCGAACGCAAGTTTGCCATCAACCGCCGGCGGGTAGCCAAAGTTCCAGTGCTGAGGACGCATCTATGATTCTCCGACCTTTTTTGTTTTGCCCT…	MFSFYPNSQPSAPVKAKCTYPGCTDEFVNQESRSRHLWKTHLAAASIMQTALFTCYECNLTFTTELDKSLHMLNHPGLKTYTIGDFQRELNVAQLSTQRQRDRTQVCHQPPAGSQSSSAEDASMILRPFLFCPVQDCPSTGGFCSEPTWKRHKNTYHPELTTLQPVRKDV	Histone demethylase	CDS
483	440716	441147	+	ATGAGCGCCATGAATCAAAACCCTCTAACGGAAATTTTGGCCATCCCTACCGAAAGGCTGAACGACCCAAAGTTTACGCAATACATGAACGAAAAGCGAGGTAATACTTCGCTCATCTTGGAACCACTTGCCTTGTCTGACGCGAGTAAAACCGACACGTTGATGCCCACAAATGCAGCCGCTACCAATTTGTTCGGTACTCAAGGTACGACGTTTGATATTGAACCTTATTTAACACCACCTTATTTTGGATTGGCTAGCAGCATCTTTGTGTTTGGTGTTTTGACCGCGTTTCCTGGCAAGTCTTTCACTCGCATTCCGGATCTAGACGAACCCGATAATAGAAGAAGAGATTGGCTCGGTATTGCGCTGACATCGTCTACAGTTGGTATTTCAGTG…	MSAMNQNPLTEILAIPTERLNDPKFTQYMNEKRGNTSLILEPLALSDASKTDTLMPTNAAATNLFGTQGTTFDIEPYLTPPYFGLASSIFVFGVLTAFPGKSFTRIPDLDEPDNRRRDWLGIALTSSTVGISVWFLSSYLSLV	Transmembrane protein	CDS
484	441150	441728	-	ATGGACTCTGGATTTTCGTTCGATGATGCCAAGCGAATCAAGCAAGACAGGCAAGAAAAGATGTGGAAGGCGCTCGAGGGGGTGAGGTCCGAGATTATGGCAACGATAAGATTGAATGCTCTCGCGCATAGAAACAATCAATGTTTTGTTTTCATCCCCGAAGAAATGCACGACTATCCTGAATACGATACTCGAATTATTGCATTGTCGATGAAAAAGTATTTGACTGAACAAGGGTTCAGGGTGTCGTTGGACAAGAATAATGCTACTCGAATGTTGGTCGATTGGAAGAATCCAGACTTGGATAAACCATCCTCTGCCAATACGGCCATGAGACTGTCCATGCCATTGGATCATCCTCAAACGATTACCGCAAAACGCATATTGAGCGAGGTCATC…	MDSGFSFDDAKRIKQDRQEKMWKALEGVRSEIMATIRLNALAHRNNQCFVFIPEEMHDYPEYDTRIIALSMKKYLTEQGFRVSLDKNNATRMLVDWKNPDLDKPSSANTAMRLSMPLDHPQTITAKRILSEVISNIRESCYMGKFECYYRMSASDYDSPHEKERLLHWVIKHTKKRGFILQRTEDDALYWKM	Hypothetical protein	CDS
485	441861	443993	+	ATGAACAATTCCATCCCATCGAGAAAACGAAAGGCCGTGGTAAGTCTAGACTCATGGCTCAACATATCCGAAGAAACGAACGATGAACCCGTCAGACCAGTAAAGAAGGTCAAGATTGAAAAGAAAGAGCCAAAAGAGCCAAAAGAGAAGAAAAAGAAGACAAAAAAGGCGCCCATCGAGAGGGAGCAGTTGGTCATGCAAGAATTCAAGCCAGTGCGCAACAATACGAACGTTCCAGTAGAAGTTATTGACGAAGAGGTCGATGCGTCCTTGCCATTTCCTCCAGAAATATGGTGCAAGAGTATATTTTCCAAACTCAAGTTTGATACCCTTAGCGTCTTGGTCAACAGTTGCAGAACACTCAGATCATTGGCCGAAACGGAGTATCCACTATTTTGT…	MNNSIPSRKRKAVVSLDSWLNISEETNDEPVRPVKKVKIEKKEPKEPKEKKKKTKKAPIEREQLVMQEFKPVRNNTNVPVEVIDEEVDASLPFPPEIWCKSIFSKLKFDTLSVLVNSCRTLRSLAETEYPLFCLKRPYSLFGYQVETVQWMRSVEFLASKVDDAPCLGGIVCLEMGLGKTLISLVHILMEKKYAVFRQPQFPTLVISSKQILWEWKNTVEKFFEPDTLRVLYLHPSIKSDTNLGNLTHEDLLEYDVVVTTYDLISRAFTKNDIVQRVGDRTKTGAIYSVDALMPDTHEDTTSEKDKLFFDVTWRRIIADESDKFSNHRSNISLAMMALQGRAKWCLTGTPIRNREEDLWVLLKFCCAKDIPRMGLFDVTSHIGNTPLKFHIWQKTKRDA…	RuvB-like chromatin remodeling ATPase	CDS
486	444001	444639	-	ATGGCATACACCGTAAATACTATCAACGTGACCAATTTGACGTCCACGACAACCAACACGAATACCATTAACGCCGTTGGGGCCAGCAACATCACTCTAACCCCCGCCTCAAACGCATCCGTGCTTGCTAGACGTTTGCGTGGTTCCATAGGCTCGTCCCCAATTGCCGTTGTTCCAAAGTATGTTCTGAGTAACATTACGAATATTGGACCGATTGCAGGTACAGGCACAATATCTTTTACAACGGTAGTCATTCCAGGTGGCTACCTAACTAACTCCGGCGACTATATCAAGGTTGAATTGTGGGGATGGACTGCCAGTAACGCAAATGCCAAAACTGTTCGCACCAGTCTCGGAAGTATTGATGCATCAACCATGACCCAAACTTTGACAACCAAT…	MAYTVNTINVTNLTSTTTNTNTINAVGASNITLTPASNASVLARRLRGSIGSSPIAVVPKYVLSNITNIGPIAGTGTISFTTVVIPGGYLTNSGDYIKVELWGWTASNANAKTVRTSLGSIDASTMTQTLTTNTNFWWFHTAYYRYASSTTVYSCGKGQHATSTSTWGPTTASSIGSAFTSDLSLNIFVSQTATNDISFGGGSVTIVKDVVT	Hypothetical protein	CDS
487	445054	446178	-	ATGGCAGAACAGATACTAAACTTTCTTACCGATACCGCTTTGAAAATGAATGGACAACATCCCATTCTCGTTTTGAGCGGTGAGGTTGACTTTTGGGCACAAAAACCCGAAGAGGTTCGCTTCGTTGCGCATCAAGATAACGGATTAATCGTCAAACCTGGAGACAGACAAATCACATCACAATCATTGGAAGTCTTGTTGAACGCTTCCGCCACTAAAAAGCCCGATATGATGGCTTCCTTGATCTTGTCCAAGTATCCCATCGGTGAACTGCAAAGGCTGCACCAAGAAAACCTCTTGACCCCTGAACAACTCGCAGAAGATATCAAGCCCGTTTGCGTCATTGCCTGGGCAAAGTTGAACACCAAACCCGAAGTGAAGGACACTAAAGTTGCTTCT…	MAEQILNFLTDTALKMNGQHPILVLSGEVDFWAQKPEEVRFVAHQDNGLIVKPGDRQITSQSLEVLLNASATKKPDMMASLILSKYPIGELQRLHQENLLTPEQLAEDIKPVCVIAWAKLNTKPEVKDTKVASPEKEQKIEEPIKLKDAQSPPKTDKVEPKKVEEQPVEPVKASEPEPKMETEKKGDIVQEEPKASITEEKAPEPVQEKAVTKVEPAPVVEKEPVKVQSPVKVAPKPQVPVIVYQPKPVTPKVAVRQVQAAPSGTTMIRNPNVNIQQVRPPTQQQAAPKPQAAPEPQPVAQKPAVVQKPKDTISVLGYEVSTPAALMMGTFGLIGGCTALYFLTRNKGGHLPPASATPALPGPSMTPQFNLNSI	Hypothetical protein	CDS
488	446274	446591	-	ATGCAGAACGATCATTCGAACAATTTCACGGAGATACCATTTCTCCAATCGTACATGACTCAGTTTGCCAACGAACAGGCCCACCTTCAATCTCAGACGATGTGCGACTTTGCATCGGAATTCGAGGAGCCCTGGATGCCCCGTAAGCAAGAGTTGAGTATCCGATATCACGATGATACAGGTGGTCCCGAACATTTTTGGTCTGAAGCCGCTCGTGCCACCACGATTACATCCAGCGATCAACTATTAATTCCTCACACCATCCCTCGCTTTAGTATTCCAGAAGACGCTATGACGATGGATCGTGAATGGTGGTAA	MQNDHSNNFTEIPFLQSYMTQFANEQAHLQSQTMCDFASEFEEPWMPRKQELSIRYHDDTGGPEHFWSEAARATTITSSDQLLIPHTIPRFSIPEDAMTMDREWW	Hypothetical protein	CDS
489	446648	447700	+	ATGGACGTTGAAGATACGAATCAAAGTCAAGTCGAAAAAAGACAATTTCGATACACTTTAGTGGATAATCCGAATGTAAAGGCGCCTATCAATGTACCAAATTTTATGATCAACTTTGTCTGGAACATCAAGGGTTTACCAGATAGATTAGTAAAGTGGTTAAAGATGGACAAGGAGCCACAGGGTAGCAAACGTTGGAAAGATCAAAGAGAAAAACTCGATGTTACCGGGTCCGTATCGAACAAGGTTTTACCTGCCGATGACGTGTTTGGAGATCATTATTGCAAACCTCCGATGTTACCTTGCAACGATTTAATCATGGATAAATTGGGTCTCAAGCCTGCCTTTGAAGGAAACGTTTTCACGCGAAATGGAAATCGTTACGAAAAGACAACCTTG…	MDVEDTNQSQVEKRQFRYTLVDNPNVKAPINVPNFMINFVWNIKGLPDRLVKWLKMDKEPQGSKRWKDQREKLDVTGSVSNKVLPADDVFGDHYCKPPMLPCNDLIMDKLGLKPAFEGNVFTRNGNRYEKTTLALYCHFLKTDAHRIFVLPGDDCFGLIPHPTIDWLGISPDGMAIQVDKNMNFVRLILLEIKNPYRYVKKKQFADQYYCQIQMMMDTLDIDEAHLIQTNIPIIESVKNDADKTEYAIYEHDYQKIVDQGCNESKYQRTMTMAVHRVNRDKEWWTNVWLPNAEDVHRRIQAGKKLKMENPEADLSSVYRTMDEDKKLPKTVDYPEFECLFYKMASYEYRA	MIMIVIRE, R354-like nuclease	CDS
490	447789	448151	+	ATGGCACAAGTTCATTACATCCAAACCGATGAAGCAGCGGCCAGTGTCGATTTAGAACTGTCCATGCAAAATCAGATTACAATGGACCTCGAAGGAGACTACTTGTTCATCGGTCTGGACCTCTTTGCCTCTGGTGGCAAAATGTATCAATACAAGATGAGCAATCTTACTCACGTGCCAAACAATCTCAAAGAACTATTGGAGCATCCAAGGATTATAAAGAATGGAACTTTTATGGATTATATCGCTGATTACCTCAGGCGCAATTACGATATCAATATTCCCAACAAAGCCATTTACGATGTCAACAAAAATCCATTGGGCACTCCGGGCAGTCGGCGACTAAAAGCGTATAGACTGTAA	MAQVHYIQTDEAAASVDLELSMQNQITMDLEGDYLFIGLDLFASGGKMYQYKMSNLTHVPNNLKELLEHPRIIKNGTFMDYIADYLRRNYDINIPNKAIYDVNKNPLGTPGSRRLKAYRL	3'-5' exonuclease, DnaQ family	CDS
491	448240	454365	+	ATGGACCAAACGGTTACACGAAAGGATACGACTGTCGTTTCCCAAACTATAACATCGGAACCTCAAACTTATCAACCCATTGTAAAGAGCAGTTATCTCAGACCAAAATTTGGGCTCAATAACATCAAGTCAAAAGATGCACTTTTGCGATCACGTCTTGGTCGTTCGCAAGTGCAAAGCAAGGCTCAAACGACCGACCAGAATCAGAATGAGGAAGGTCAAGTCGATAAAACCGTCGAGTCTAAACCTATCGAAGTTGCCGGGTCCACTGTCGATGCATTCCAACGCCGATATGGAAAGTACGGTAACTTTGTTGCCAAGTTGGCCCGAAAAGGATTAATCGCTCCTCGACGTACCGGCAAGGCAAACATTCAAGCGGGTATCACCGCAAAAACCGAT…	MDQTVTRKDTTVVSQTITSEPQTYQPIVKSSYLRPKFGLNNIKSKDALLRSRLGRSQVQSKAQTTDQNQNEEGQVDKTVESKPIEVAGSTVDAFQRRYGKYGNFVAKLARKGLIAPRRTGKANIQAGITAKTDKVEVSTKPKYNKIQLQLLKRGIVPRTTVRKLDTKTIETYQEYLSLKSELLVADDARKIVLNDQLFKLESANSQLLQVLGGAEFDDIKDGIFKGYQDVLSEMSTEMGKTLSQSQYDGYVKKVSGLNRQIDGLVEKVKSQQTNSVQWEAGLAMIDKRLSTLFSALVNEQDPGKKAAMQMEMNELDTKFKPMFKQLIASAQQDLLKWTNDIESIKTLQSQFNKSFSAAYNGERIVSSKLMQAVNNLSDMFRQVSNVGSIIVNQQMVSLW…	Myosin II heavy chain	CDS
492	454444	455109	+	ATGAGTACCCCCGAACAAAGAGGTTTCGACGATCAGTTCGATATCAACGCCAGCCAGACTTTGAGAGATGGAGTTACCGTTGCATGTGACAATAACGGTCAATGTGGTAACACCGTTCAAGATGGTTTCCCTTACGTTGAAGGTACCACCATGCCTTGCTCTTATGCCAACTGTGGTATCCCCGATCAACCTTTCGAGGATCAAAAATCTGCCATGATGCAGGGTGGAATGCAAGGTCACGCCGCTGCTCAGATGGCCGATCGTATGGCCAACGGTGTCATTGCCTCTGGTTACGAATACTTTGAGGATCCCTACTACATGGAAGCAGTTGAAGATGGTAAAGTCCTTGCCGGTTCTTTCCCTGAGCGTCACTTGGTGTTGCAGGACGACTTTAACAAC…	MSTPEQRGFDDQFDINASQTLRDGVTVACDNNGQCGNTVQDGFPYVEGTTMPCSYANCGIPDQPFEDQKSAMMQGGMQGHAAAQMADRMANGVIASGYEYFEDPYYMEAVEDGKVLAGSFPERHLVLQDDFNNDSIVPTMSKEPITQFEAADKFIASESALRNPMPVAGSKDALLAQQAASQTASYKKSMLIGGYLLGAGVVAVLGYYGYKKYKASKVERF	Hypothetical protein	CDS
493	455159	455428	-	ATGATTATTCCATTTGAAGTCCTCCATCTTATTGTGTCAAAATATGACGCCGAGCGCAAGAGCACCCAAGAAGTGTTACGCTGGATGGAACAACAGGATGCTCCGGATTTTTTACCGAACCAAACAACGTTTTGTGGGATTGGACATTTAGGACAGAAAAACAGGCGAGCAACGGCGAATGGCTTTAAGATACTTAAGAGTGCCGTGGGACGCAAGGTTGAAAATATGGCATTGTGCAACGATTATCTCCATCGTTTAACCCAGCAATAA	MIIPFEVLHLIVSKYDAERKSTQEVLRWMEQQDAPDFLPNQTTFCGIGHLGQKNRRATANGFKILKSAVGRKVENMALCNDYLHRLTQQ	Hypothetical protein	CDS
494	455499	456293	+	ATGAAGTATCCCATGATTTTTAACGGACAAACGGTTGGCACATTGCGCAAGGAAGAGGGTAGATGGGGAAACCGACGACACAAAAAGTTGCAAAGAGTCTGGGGTGATAATCCTCGTGTTCTGGATCTGTTCATCTACGAGTCGTCACAAAGTGTGTACACAAGTTGGAAGTTTACCAACGATAACGACGAGGCATTGCACTTACCCAATCATTTGCTTTTGGGATATGCCGGAGGAAAGTTGCGATCATTCACTGTGATGGAGAAAAAAAGAGGTAAAAAGTATCTGACCAAGGGATCCTTCAAAACGACCGAATTATTCCTGGTCAAAACTGTGCCGGGGCCGAGCAGATTGCCCAAGGATCAATTGAACGTCATTCGTTTACCGAATCAGATGAAG…	MKYPMIFNGQTVGTLRKEEGRWGNRRHKKLQRVWGDNPRVLDLFIYESSQSVYTSWKFTNDNDEALHLPNHLLLGYAGGKLRSFTVMEKKRGKKYLTKGSFKTTELFLVKTVPGPSRLPKDQLNVIRLPNQMKRRLAKYVKETEFNEKFCCYDLVGYLYGVYRETAAWEQFLPRMTIINSKDAKPGDVIGYVKHGTKEAVHVGIYLGNDLVLSRNGINDCLLVNSVEDMRQFYDYHCSVEEPLDVLYSRMDKEHPLYSTAFADL	Hypothetical protein	CDS
495	456374	456742	+	ATGCAAAACACAAATTGCGCTCTCTGCCACGGTAGTGGATGGATCATACATGATAAAAAGAACGGTGGGTTTGACCACGTGGTGCACGCACTTGCTGACCTTGGAACCCCCGCCGATCAAATCCAATCTACAATGCAAGAGATTCGAGAAAAATCAATCGTTCGAGATGAAGGAACCACACCTTGGTATTGCTCTGTCCCTTGCATACAGTGCAACAAAAACGCTCAAATCCCCGCCCCGGAAATGCACTACTATAGACTGTGGTCTGACAGTTCACGAGTCGTAATGGTCGCCCTGGACAATGGCAACGGTCAACATCTTACCAGAGCAGAATTCGACAATCTGGAGGATTCATTGGAAGAAGAATAA	MQNTNCALCHGSGWIIHDKKNGGFDHVVHALADLGTPADQIQSTMQEIREKSIVRDEGTTPWYCSVPCIQCNKNAQIPAPEMHYYRLWSDSSRVVMVALDNGNGQHLTRAEFDNLEDSLEEE	NLP/P60 family protein, dipeptidyl-peptidase	CDS
496	456749	457078	+	ATGTACCACTGTACTTTTATTCATGTATCCATTCATTTGCATATAAACATTGTCCCAATAACAAACATGTCTCGTGCTAACAAAAATGAAACCGATGAATCTTTAAAGGATACACATGCACCCAAAGTAACACGCGTCACAGTAGGCAACATGGCGTATCTGACCAAACCAGCCAAGTTCGATGTCACATTCTGTTACGATGATGGCACCAAAAAGTCGGTAAGAACAACTTACAAGAGCGCGGAAAAGATGGCAAAGAAACACAATGTCTCCCTAACAGGAGAGTCGGATTCAGACTCAGACTGGGATTGCGACATGGATTCGGATTAA	MYHCTFIHVSIHLHINIVPITNMSRANKNETDESLKDTHAPKVTRVTVGNMAYLTKPAKFDVTFCYDDGTKKSVRTTYKSAEKMAKKHNVSLTGESDSDSDWDCDMDSD	Hypothetical protein	CDS
497	457131	457949	-	ATGCAACAATCCTTCCTCGACGATGCTACTCTTGGGCGCTTCGATGAAGTGTACCTGCAAGGTAACTTTACCACCAGCAAGATTGCCGAAATGTTGGGTATGACCCCAAAACTTGTTCGACACTTGCGCCTTCCTTGGTGCGCCTACAAAATTCGTCAATCCAAACAGTTTACCAGCATCCGATCCGTTGACGCCAGCAAGTTGGCAACCTTTATTCGAACCATTCCTGGTATCCACTTCAACGTCAAACACGACGAAATAGCCCGCAATATAACTCAAGACAGATTCTTAACCGAATATGTCCACACTCGTTCCATCTACCAAGAGTACACATCCTTTGCCGATTTTTACAATGGTTGGCAAGAAAGCGTGGGTACCGCAAATGTACACGACATGATG…	MQQSFLDDATLGRFDEVYLQGNFTTSKIAEMLGMTPKLVRHLRLPWCAYKIRQSKQFTSIRSVDASKLATFIRTIPGIHFNVKHDEIARNITQDRFLTEYVHTRSIYQEYTSFADFYNGWQESVGTANVHDMMVEAPAAISVACNESEMEAAALLSSIANSHDVTQGSSVATCNESHTTYIARLAVVVNGCNSIVFPYTYNRYTTVQDLINSMVRMGNHPIKFSYLCKGIEVIPMPDQKIVSLSGTAKVPVYNHQSGLWNNLPVFNIYLSKP	Winged helix-turn-helix domain (N-term) protein	CDS
498	458057	458434	-	ATGATTTTTGCCAACATCATTTCTCAACTGTTGACCCTGAGCACCTACGCACTTGCCTGCTGGCCCAAGTTTTTGGAGTTTTACCGCCAGAACCCTTATTCAGTCCGCGCAGCGACCCTCATCTTCTTGTGGTACGTCTACTCGGCAGTCATCACGATTGTCAGTGGTTTGATCTTGTCGGTCATTTCGTGTTTTGCCTTTATGCAACTCTACAAATGTCTCTTGATCCTCAGAGAGTCACCTACGATCCAAAACCTCCCTTGGGAAAAAGCCGAACCCGTCTTCTCAACGTTCAAGTCCATCCCAGAAAAGAAGCAAGCATTTGTCACCAAAGTGCTCTCCATCGTCAGAAGCAAAGTACCGGAGATTCGCGAGTGA	MIFANIISQLLTLSTYALACWPKFLEFYRQNPYSVRAATLIFLWYVYSAVITIVSGLILSVISCFAFMQLYKCLLILRESPTIQNLPWEKAEPVFSTFKSIPEKKQAFVTKVLSIVRSKVPEIRE	Hypothetical protein	CDS
499	458527	458844	-	ATGTTCGTGCACAAAAAAATGAGTTGGTTACTTGTTATGATGCGTTCAAAGGAGTGGATATTAACTAATGTGGATTGGCTGATTTACGCGGCATTGAGCATCTTCATGTCTTGGTTTCATGCCGCTTTATGTCTTCAAACAAAACAATGCCCACATTCATGTCCCACGTACATTACATGGGCAAGTTTCATCATTTGGTCCTGCGTGTTTCATCTGTGGTTGGTCCCAAAATTGGTGAGTTCAACAAAAGAATGCATGATGGTACTAATCGCATTTCTCATTTGTCTAGTCCTTACTCGGTTACCCACAGTAGATTAA	MFVHKKMSWLLVMMRSKEWILTNVDWLIYAALSIFMSWFHAALCLQTKQCPHSCPTYITWASFIIWSCVFHLWLVPKLVSSTKECMMVLIAFLICLVLTRLPTVD	Hypothetical protein	CDS
500	459136	459930	-	ATGAACAAATACCAACTTAAGCCTAATACCTTGGAAACTCTTCCGTTGGCATCGTTTTCCCTGGTTTGTAAAAAGTTGGACGGATGGGAAGTACAAAAATTGGCAGCGGTCAATTATGCAACCGAACAGTTGGTAAAGTATCGTAACTACAGTTTTGTAGGTATCGATGTTGGTTTATCGCATATTGGTATCGCTCTTGTCGGGGCAGGTATAAAACGTCGATGGTGGGACTTGATCACTCTGGATTCCACATCGTCGGTAGATGCATCGTGGAACGTGGTTCATGCCTTTAATACCCAGGTGTTGCCTCGCATCAAACAATTCTGCACCAGCCTGAAAAACACGATGGTGATTATTGAATGTCAACCGGACAAAAAGTACCAGAGAGTTTCGGACATT…	MNKYQLKPNTLETLPLASFSLVCKKLDGWEVQKLAAVNYATEQLVKYRNYSFVGIDVGLSHIGIALVGAGIKRRWWDLITLDSTSSVDASWNVVHAFNTQVLPRIKQFCTSLKNTMVIIECQPDKKYQRVSDIIKTWFYALGWMKDDVVLRSATAKMTIFEEESIDLLPEYIDKWVKIKSEHDKNKLVSVMRATTGLRKHGDYEGIKDLAKFKMVDKADDVCDAYLYCCKEVFKKTIEEPERRRKERLQKAKQKVVPFGRVTLK	RuvC-like Holliday junction resolvase	CDS
501	460197	461186	-	ATGGATAGAGCAGAGGCCAATCTTTGTACGTTTCTCGAAGTTCATCCCATGGATGTAATGGTGTTACCCAATCCAGGCGGAGGTGATTGTCTCTTTTATGCTTTAGCACAGGCGTTTTGCAACATTGTGCAGAACCCCAATCAGCAACTCAATGATCGAGTATTACAATTGAGAAAAATCGTGGCCAATGCGTTTACTGACGACATGTTTGCGGCATACAAGTTTGTGTACGATGAGGCCAAAGTGCGATATACTCAAGCAGTGGCCAAACGAGATACTGTATCCAGAGACCTCAGTTCATACGAGATTAGAAGATGTCAATTTGCCGCAAGATGTAAGACGGTATCAGAGGCGCGGAAAAAGATGATGACCAGCGAATATTGGGGTGACGAAACTGCC…	MDRAEANLCTFLEVHPMDVMVLPNPGGGDCLFYALAQAFCNIVQNPNQQLNDRVLQLRKIVANAFTDDMFAAYKFVYDEAKVRYTQAVAKRDTVSRDLSSYEIRRCQFAARCKTVSEARKKMMTSEYWGDETAISILQQVLRIGIIVINNRAERKDGMLEMQLFDVKETIQNAKHYIILFLSDDNYGSHYRLVSLQSTCQWSFQHLPNALKHLIQQRVIAIKPDESSIRTLSNAGLQSINKSTKQKEEKLLEKTKREVVKRYPDPKFFLHSSAVPMVTQRVPFKRNVQYGRTGKPVNGVGKYLPTKTVSKSVGLVNVPTVVRSTNIRHK	OTU (ovarian tumor)-like cysteine protease	CDS
502	461320	461652	+	ATGAGCGAAAAACAAGTAGGTAACTTTGTAGACGATATCTTGGATCAATTGCCCAATGAACCTACCGAACACGACAACCAATTGTCCGAACATGCCATCGATATGATCGAACAAGCCAAGTTGGTTGCTCAGTCTGTAGATGCATCAGTCATTGCCGACCAAATCAGACAGTCACTTATGCACCCAGTTGGTCTGGAAATTATGAAGAAGGAAGTTTGGCAGATGCATCCCCACTTGACCAAGGAGCAAATTGATGGTATCTTCGTTCCCGAAAACTTTGAGCAGTTGGTCCAAATGGGAGTTATGGCTGCCACTCAGATGAAACAAATGTAA	MSEKQVGNFVDDILDQLPNEPTEHDNQLSEHAIDMIEQAKLVAQSVDASVIADQIRQSLMHPVGLEIMKKEVWQMHPHLTKEQIDGIFVPENFEQLVQMGVMAATQMKQM	Hypothetical protein	CDS
503	461670	462704	-	ATGTCCGAAACGGCATCACTCACAGCAAAAACTCAATCCCGTTTATTGCGGTTGTCTACCACTGCCCGAAAACCAGTGTACAAAAAGCCAGTCAAAAAGATCAAGATTAAGCCTTCCAAGTTGGTCGTCGCTGGAGCACAAACGGTAGTCACGAGTACTGCCGTGTCCAAGCCCGTGGTTGCTACCTTGAAGGATGACGCATTTGCATTGATTGTTGCAACAAACTACATCAAGACTCCTCAGGCCAGATTGCACGGTTGTGTTAACGATGCGTTGAATGTCGTCGATTACTTGGTGAAGAATTGCCAAGTTGCTCCCGGTAGAATCCGAATTCTCGTGGATGAGGTTGATCTCGCAAAATGGAAGGCTATTCATCAGGATTTGCAAGTGTTTGGTGAC…	MSETASLTAKTQSRLLRLSTTARKPVYKKPVKKIKIKPSKLVVAGAQTVVTSTAVSKPVVATLKDDAFALIVATNYIKTPQARLHGCVNDALNVVDYLVKNCQVAPGRIRILVDEVDLAKWKAIHQDLQVFGDPTKANIFSGIDWMVSCSNMGTGDKPVNLFFYYSGHGSYLRDLDGDETDLYDETILPCDFTTGGEIIDDELRNRLTTKIGPNSRLVGVLDCCHSGSSFDLPVQYLDQSINNTQRLLTSINTKVPFTKGSVLMMSGCRDNQTSAEAPMDGGLPAGALTTNLMSVLRSMGKRVPTWFEVWQKVKQRLTSAGYTQAPQVSSGSEVDLKTTSFVMA	Metacaspase (cysteine protease)	CDS
504	462782	464206	-	ATGACCACTCAACTAGCCGCTCGTCCCATAACAGATAGCAACCCTCCCATGGATAACTCGCAACGTCTTCAAGTATTGGAAGCCGAGTTGGAACAGACGAAGCATCTTTCTGAACAACTGACCCAACAACTCTTAAAAACCGAAGAACTTGCCTCTGATTGGGAAACCAAGTATTACGATGCCATGGAAGAGATTGAAAGTCAGAATCATACGATTGAGCAACTGTCCGCCAATGCTTCCAAGAGAAGAAAGAAGAGTTCATCTGCCAACAAACCTCACGTCAACCCTCGTCAAAAGTATCCCCTCCTCGACCTTTACTACAACCCAAGAACTGCCCAATTTTTCCAACCCGGTCAACAGTTTGTCGTGCAACTGTGGAAAGGAAATGCACTGACTTGG…	MTTQLAARPITDSNPPMDNSQRLQVLEAELEQTKHLSEQLTQQLLKTEELASDWETKYYDAMEEIESQNHTIEQLSANASKRRKKSSSANKPHVNPRQKYPLLDLYYNPRTAQFFQPGQQFVVQLWKGNALTWGVAKVAEGNVIVSAGDEKTTVQGFGLQIIGYFIANKKGTFQFTRVYKTHGMEKKETYNYSIRPAPEEFMYETTASGKKTPIIYGVPNQLITAGGPVHTMLMKISESDGRLKAYEGRALSRSGWGHIMAIGLKSEKIEFLDKGYTYVDSKGQKRKVDYSYYQPTLKDIKSLYSDDENRTKTSKLLRDHFAEAFGEKTSTRKRTMDMLESDSEEDEPPKKKMKTNDNVALSLPKQQSSRPNTTGTHSSTVQRAQTTSTRESNIQAETT…	Hypothetical protein	CDS
505	464600	465541	-	ATGCAAATGTTAGACGAAACACTGCAAACTTCCAAAGTGAAGATACAGTATATACCACAGAACCTATCTTATCCAAAAGTGGGTTATATACTTGCTTCTACCAATATAGCCGATATTAGGCTGCTCAGCGTAGAATTCCATCCGGATCCCAAAACGATCCAATTTCAAAACCTACTCAAAACCATAGAAAAGATGATATTGGACTTTTTGCTAGAAGACGAAAAACTGGGCAGGAATATTAGTGCATCTTTGACAGATGGGTCTACCAGACTACACTGGATATCTCTACTACCCTTTATCAAACTTGCCGAATTTTGGCTGAAACACATTGCCGTGGATATCGCTGATAATTATGGCACTACTCCCCTCTACGTTGCTGCCTTGAACTCGAATAGCCTG…	MQMLDETLQTSKVKIQYIPQNLSYPKVGYILASTNIADIRLLSVEFHPDPKTIQFQNLLKTIEKMILDFLLEDEKLGRNISASLTDGSTRLHWISLLPFIKLAEFWLKHIAVDIADNYGTTPLYVAALNSNSLMYNYLVQRGANPRKEHPLTHKTPEEVLKSRLDSLFIEVPKDLKRAREETEVEPELHPKKAQRRGSFQMLTYNQLPLEPLALSSIPQPGYTTSSVPSSPLAKLALSPSSPVSFGATSPAHFSNASSPRGSSTTTTSLSPRNFHHAPSLPPSVLKPVGIRPKSPMLTTHLTNLEETKPEPHQ	Ankyrin repeat protein	CDS
506	465721	466335	+	ATGAACTCTACCTCCCCCACCATCGAAAGTCTCACGTTGGAGAATCAAAAACTGCAAGCACAATTGAACGATTACAAAGCGCAAATGCAAAAATGGAAAGCCAAAGCGGAAACGTGGCAGAATCGATGCAAGCATCGTACTCAGCAAAACCAAGTATTGAACCAAACTGTACTTGGATTGGTGCAAAAGTTGAAGGATGAAAGGTCCATGACCATTAGAGCATCACCATTCATATTCAAACAAAACCACGTGCTCCATGGGTATATATTTTTGCCCACTGAGGACATCCGAAAACTCACATCTGATGCCGAAATCGAATTTGTCGTTCGCAACAAACTAGTTTGGTTAATACCCTGGGAAGAACGCTATCAAAGACTCATCACTATTTACAATGCTCCC…	MNSTSPTIESLTLENQKLQAQLNDYKAQMQKWKAKAETWQNRCKHRTQQNQVLNQTVLGLVQKLKDERSMTIRASPFIFKQNHVLHGYIFLPTEDIRKLTSDAEIEFVVRNKLVWLIPWEERYQRLITIYNAPIPSFNDLPSLTFASVFLKTFTQTNPTIYVVVQYEDDMYNIVQGVIGTLPDGKFVLRLTPLVRFPITNLYLV	Hypothetical protein	CDS
507	466364	466918	+	ATGTCCGACTGTTATACTCTCAGAGATGCTATGACTGCCCTCAAAAAGACTCTGGAACAGTTATTGAAAGATGTGTGGCTGGTCATCCAAGATCAAAATGGGCACGCGTTTGCACCACTGTATCAGTTTGTCGCCATGTCGTTTACTCCTCACATGACTCCGTATAACGTCAACATGATTACTCAAGTGAACGAGCCAGTTTGTTTGCAAGCCGCCATCGCCAATTTTTTGGCCAATTACAGTGCGAACGAAAAACCGATGGATACTTTGGCCATTCAACGGGAACTGGAGGAAATATTTTCACCATGCGAAACCTTTACACCGCTACAACCACACGTACCATTCCAGGCACATTCGTCCGAAATCAACTACCAAGTTCCTCAAGACCCCACTAGGTTA…	MSDCYTLRDAMTALKKTLEQLLKDVWLVIQDQNGHAFAPLYQFVAMSFTPHMTPYNVNMITQVNEPVCLQAAIANFLANYSANEKPMDTLAIQRELEEIFSPCETFTPLQPHVPFQAHSSEINYQVPQDPTRLHEYFIANPSPYQAEFPTHPSVNVVARFVPTFTKDLISSMMTNEKPWFPKLM	Hypothetical protein	CDS
508	467006	467752	+	ATGAACAACAAAACACGAACTACCAATTTGGTCAATTTATTACATTCGGCTATCGCTACGACTATTGCCGAGTTTGCAACGCTTCCTATCTGCACTGTGAAAACAAACTATCAGAACACTTCGGGAATAACAATCGGTGGTACCATCAGAAAGATTTACAAGCAAGATGGAATAGTCGGGTTCTATAGAGCGTCCCTACCTACCATCGGTTCCCAAGTTGTATCGACCTCTTCCAAATTTATGCTCTATAGAATGTTGGAAGATTTGAACTTGCCTTACACAAACAAGATTACCAATGGCATAATGGCCGGAATAACATCTTCACTGGTTACCCATCCAATGGATTACGTAAAAGTACATTGGCAAATGAACAAACCAGTACGCAAAGAAATTGCGGAA…	MNNKTRTTNLVNLLHSAIATTIAEFATLPICTVKTNYQNTSGITIGGTIRKIYKQDGIVGFYRASLPTIGSQVVSTSSKFMLYRMLEDLNLPYTNKITNGIMAGITSSLVTHPMDYVKVHWQMNKPVRKEIAEQGPRVLYRGYSKTVSKVVLSSSLFFPLYDTFATWLKGMNVEHWASISAFGSSFVSTLIMHPIDYLKTRHIYAQPLYQGFNPKIYYKGVTLNLARVVPHFTMVMTIVELLNKRSRT	Mitochondrial aspartate/glutamate carrier protein Aralar/Citrin	CDS
509	467804	468673	-	ATGGACACCCAACAAAAGGTCGACGCTTTACTGAGAACCAAGGCCAACCCCGACGAGCAGGTGGAAATATTGAAAGAAATAGTGGTCCGTCAAGCGATGGAGTACGAATTATTGCTCGCCCAAACGGGGCAAACATCTGGTGGCGTTAAACGAAAGTCCACCTCGAGCTCCAGGCCTTCCATCAAACGAAGAAAGGTTGAATCCGCCATCGAAAACGACGCCCCTGTAATCTCTGCACCAGATGACGATGAAGAACTTCCCGAACTCGCTGAACGTTCATCGACTGGTCCAACTGGATCTCTTCAAGGCACGGAGAACATGACCAAGTTCCATGACAATTTCGAAAGAGAGAAACAGAGAGGAACTGGTGGTAAATTGCCCAAACCCGGTCAGATCAGT…	MDTQQKVDALLRTKANPDEQVEILKEIVVRQAMEYELLLAQTGQTSGGVKRKSTSSSRPSIKRRKVESAIENDAPVISAPDDDEELPELAERSSTGPTGSLQGTENMTKFHDNFEREKQRGTGGKLPKPGQISRAEEERLEKKMKRDGGDYEQYGVETTHIAPSKTNVPRGSALDGSIRGGQNSHGGHPVSHDREGRSQMQSDSHKKTRRSTSKSREEDEEPSETLTVFGQEIDREVLENTPVLDPGSNKLNTGFRLVEKVAGESGKDIVSSIGSKGGRHSHDNDNVSN	Hypothetical protein	CDS
510	468811	469863	-	ATGAGTAAACAAGAACAACCTTTAAAGAAATCTCTACCTGCGATACAAATAGAGCCTCCCAGTGCGGATGGCGAACAAGTCGTCAAGGAGTCTTTAAAAGTCGATGGTAGCAGCGGTACACCTTCACCGGCACGATCATCGGACAAATCGACGGAGAAAAGAAAGGCAGGGAATGACGCAAATAATAAAAAGATTGCAGACAAATTACCCAGACGTAGGAGCGTATTGGCTGCTATAGGCGGTGTGGCGTCCAAGCAAGTGTTTAAGCCCAAAAAGAAAAGACGTGCCATCCCGACGCTTCCAGATTTATTGGATATGGCAACCACACCTCCATCCTCCGTGCAACAAGCAACTGAAGAAGAGGACAACTCGGATGCCGAGTTTGAGAAGATTAGCAGC…	MSKQEQPLKKSLPAIQIEPPSADGEQVVKESLKVDGSSGTPSPARSSDKSTEKRKAGNDANNKKIADKLPRRRSVLAAIGGVASKQVFKPKKKRRAIPTLPDLLDMATTPPSSVQQATEEEDNSDAEFEKISSDVQNMVKHLAKRSRSLKQLAKRYLFVNNFFAIMVILLGATIGIIGAIAPDFEYESIVLSVLGFSVSTLKAMILLFRWPTKAQTTQKSAITFLNISRELYRQLFLEENRSTKKQLEILRQIYSMLDNAEIELFNVSVTDMDQPSSQPTSNQPREVVINIPDTHVLHPETPDQVVQRGKNGKAVQDAHIRALAHYKPASSSDMVTRSPMSRFTLSVTDE	SMODS and SLOG-associating 2TM effector domain protein	CDS
511	469891	471294	-	ATGGCAACGTATCCATTCCCACTGGAAGTTTCCGAACAGGTGTTTTACAAACTGGATGGACCATCGAGCATGGCAGCATCCAAAACGAGCAGAATGTGGTACTACCTGTACTTTCAACAACTTCGACTCCATTCAACATCTCCCTATTTTTTATCCGAAGATCAATGGTTGGCGTACAAAAAGGTCGGCCAAGTCGAACAGTGCGAACGCAATAGAATAATCGTTCTCAACTCAGACGCTATGGTTGGGAAGAAAACTGTCCTCCTAAAATTTTTGTTGTCTGCCAAAGGAAAAACGATAATCGTCTGTTCGCAAGACTCGGCTTACCAATGGCAAGATGTCGCCAAAAGACTGTTCAATGGGATGCATCAATTTGCCGTGATCCTCGGTAAAGACGAC…	MATYPFPLEVSEQVFYKLDGPSSMAASKTSRMWYYLYFQQLRLHSTSPYFLSEDQWLAYKKVGQVEQCERNRIIVLNSDAMVGKKTVLLKFLLSAKGKTIIVCSQDSAYQWQDVAKRLFNGMHQFAVILGKDDETTIRQKAEKANIIIISCARADTFRVHVNILSSIVPDNSRIVFSDMEDIGGDKGGFLGIAIRQYSWKIWITGPLDIYRYPSIKNMAKVMKMDPTLIPIVTIDGNDSNLLSKINHRVELIHPSDHKDTFTVSSVPSPRKCRVMPWDKQPIKCLHDVRRLLKESWVTTLDENNYKVDRLLEIVIDKAINRKEKCLIICQSSVPIEHCQIVLSEDDRTRNQFVTYFQFDRIDKRLASLAKYNRGDATILLCYHSDLLKSEFINTKHIIV…	Superfamily II DNA or RNA helicase	CDS
512	471367	471630	-	ATGCATCACATCATCATCAAAACCGCTTTGCTCTCTGGTCTATTCCTGGGTCTCGCTCCTGGCTTGTTCACCAACATCCCAGTCGTCAAGCAAGTCGAGGATGCTGTAGCACCCGCCGAGGAAGGCAAAGTCAACATGAAGAATGCCTTGGTTCGCACAGGCATCTTCTTTGGTCTTTCCGTCGGAGTTCTTGCCGTCACCTGCAAAGTGTTGAACTACGGCAAGCAGGAATCGGTTGCTAACGTTTTTGGCAAGCACTGGTAA	MHHIIIKTALLSGLFLGLAPGLFTNIPVVKQVEDAVAPAEEGKVNMKNALVRTGIFFGLSVGVLAVTCKVLNYGKQESVANVFGKHW	Hypothetical protein	CDS
513	471687	472097	-	ATGGATACCACTCCATACTGTTTGACCAAATTGCTTCCCAAAGAGATTGTCCATCTGGTTGGTATTAAGGTCAATCGAATAGATTCGGATTTAGACGCGTTTGCTTCCAGTCTAATCGAACACTATTGTATAGTCAAGTCTCAATATCTTCAATACGACATTATGAAGGCGGAATTGATCGAACGTATTCGATACGTGTTGGATACTGTCGAAGGTGAGATTTTGGACGCTGGGGAGGAAACTTACTCCTACTTTACTGAGCACGCAAACGACCTCCAGGATATACTGTTTTGTGCCAAAGACTGGGTGGATGTAGATTGGCGTAAAGGTGACGCAGATCTCAACATCCATTCAGATCTGGAAGAGTTTGTAACCAAAATGAGTGGTATTAAATTTGAC…	MDTTPYCLTKLLPKEIVHLVGIKVNRIDSDLDAFASSLIEHYCIVKSQYLQYDIMKAELIERIRYVLDTVEGEILDAGEETYSYFTEHANDLQDILFCAKDWVDVDWRKGDADLNIHSDLEEFVTKMSGIKFDSEW	Hypothetical protein	CDS
514	472508	473515	-	ATGGGTGCCAACGTTACAAAGTCCGAAAATACAAACGTTCAACGCGTTGTAAACGAAACCAAACAAAGTTGTCCATCGGTTACCGGTACCAATGAGATTAAGAGGGTGCGTATTGTCGTTAAACAAGGAACGAATGGTGATATCAACTTTGATCAGTCGGCTCGCTTAGATACCAAGTGTGTCATGAAAGAGTTTAGAGAGGCTGCCATAGATGCAGTTGCCAAGAACAAGTTGGATGCTGGAACCGCATTGGGCTTCAACTATGCCGATATTAAAAACTTGTCGTCTCAAGAAATGGTTGACAAGGCAATCCAAGACTGTGGCAAAGTCCAATCTTCATCCAACTCTATTGAGGATGTCGATATCGAACTGAATTCACTTGTCGGTAACATTAACTTT…	MGANVTKSENTNVQRVVNETKQSCPSVTGTNEIKRVRIVVKQGTNGDINFDQSARLDTKCVMKEFREAAIDAVAKNKLDAGTALGFNYADIKNLSSQEMVDKAIQDCGKVQSSSNSIEDVDIELNSLVGNINFAQSLDVSSQCSLDKMSKAIATLDTESDTTSGISGSALGWTFGSIAVIAVIGVGVYLVLRSGGGSGGSYAAPPPMYAPQPMMNPYQSPYQQPQMMDRSAFGQPSTYQSQSPSVNMTQSSSTQPPMRSNINTPRSAMGNGSNPTTPRPSFGNNPTTPKPLPPIPGSVTASPMMRNTGPTFVPSGYRSGYQSPEVMNPRGSPQIY	Poxvirus-like myristoylated envelope protein	CDS
515	473621	474001	-	ATGGAACGCAACGCTATTCCCGTTTACACACCAGAACACGGCATTGCCCCTGGAGACTTTACTGCTTTGTACAACGCAGTTGGATATTCCATCGGAGGACCCTTTTGTGCAGTGGAAGGTTTTACCGAGGTTTGGAAAAAGATTCACGACAGTCCCAGGATGTACCATCTTGCTTTGACATTAAACCCTCCCCAGAACGAGGGTTGGGTATTTTGGAACGCACCGGAGGCAAATGAACTTCGTAAAGGAGCATTTGGAGATTGGTCAGACTCGACTACCGGTGGGTTCTTCGTTCGTCATATGGTGGAAATGGTGAGAATGGGTTGGGATGCAACCGTCAAGTGTCATTTCGAGGCTGCTGCACGAAGCGCTGCAAAATAA	MERNAIPVYTPEHGIAPGDFTALYNAVGYSIGGPFCAVEGFTEVWKKIHDSPRMYHLALTLNPPQNEGWVFWNAPEANELRKGAFGDWSDSTTGGFFVRHMVEMVRMGWDATVKCHFEAAARSAAK	Hypothetical protein	CDS
516	474096	476039	-	ATGTCACGAACAATCAGAACCAGAAACGGCGGAAAACGAGGCACCATCGACACTGTTATAGTCGATCTGGAGACCGAAATTGACAACATTAGCATCTTTGAGTTGGACAAGATGGCGGATGGCGAAAAGAAAAACTTGATCAACGACTTGCAAACCTTGGTCAAATTGTACGAGTTGCGCGGACCCGTTGGACGAGAGGGAGCCACCGAAACCATGTACAAGGCATCACTCATTCTGCAAAAACTACAGACCGACAAAAAGATGAAAACAAATTGGGATATGCGAAGTATGCTGGCATCCATGGGCAATATGGGAGCACCAGTCATCAATCAAGTCGTACAACAAGTTGCTCCTGCCGCCCCTGTCCAACAAGGAGCACCTAATGCAGATGGTCAAAAG…	MSRTIRTRNGGKRGTIDTVIVDLETEIDNISIFELDKMADGEKKNLINDLQTLVKLYELRGPVGREGATETMYKASLILQKLQTDKKMKTNWDMRSMLASMGNMGAPVINQVVQQVAPAAPVQQGAPNADGQKGEGKSDDDQLESTFRNMIIDLGSEGVDLYINEDIMVMGNEGVWGKLKTKMEVAVKLPNAVPDVNKLNAVLVYGPPGTGKTAYARQLAALRINGMENAKFMSVAASAVESKYHGESARNVRALWKVARESVEYEPKGDYKGRLVRPVVIFFDEFDALFSGGDHSKPVQNEFLTQMEGLLSKNRGIFFMAATNSFAKIPSNVMNRFSETIWLGLPGLLENTSAKTVRDLFTYDYANGYWELSKIIESTILRYEAPNTFYRSYDPNGDV…	AAA+ ATPase spastin	CDS
517	476174	476428	-	ATGGACATTTTAAGAAAGGTGGACGAACACGCGAACTGTATTTGCTGGATATCCGTGGTTTCCATCATACTTTTTGGTAGTGTACTTCTAATTGGTGCAATCTTACTTGGTATTGCCGTCAACGTTCCTTATGCACCATCTGCTTACTTTGCAGTTGGTTTGCCCTTCGTCATTATTGGAGGCGTCGTTACACTCATTGTGTTAATCTTTTATTTTTGCTTGTACAAATTGGTCAAGCCCTTGTTCACTAGATAA	MDILRKVDEHANCICWISVVSIILFGSVLLIGAILLGIAVNVPYAPSAYFAVGLPFVIIGGVVTLIVLIFYFCLYKLVKPLFTR	Transmembrane protein	CDS
518	476439	476936	-	ATGTGCATCAATTGTAATATTAGACTCCCAGTACCCAATGCATATTGTGATGTTTTCGGCCTGCGAAGAGGTGCTTTGATGAGCGGCAGACAGATATCAAAATATGTAATGAACTTTGACTACACCACTCTGTCCCCAAAGAACAAAAGTCTTTTGTATTTCTTACTGGGCAGAAATGTGGATGAAGCATTGATTGAATTCGAACAAAACAGGATTGAAAAAGAGAATAACAAAGGTAGTCTACTTTCGCAACTCTTTGAACTATGGGAATTGCATCCAATTGGGCAGAAGATCTGCGCAGAGATGGAAGACTCTGTGCCTGGCATCTACTATGCTACCGTGCAATACTTTAAGGTGGACAACAAGCAACTACATCGAGCCCTGAATGGTGAAGAATAT…	MCINCNIRLPVPNAYCDVFGLRRGALMSGRQISKYVMNFDYTTLSPKNKSLLYFLLGRNVDEALIEFEQNRIEKENNKGSLLSQLFELWELHPIGQKICAEMEDSVPGIYYATVQYFKVDNKQLHRALNGEEYLTGKYVLIDGVREPLEPIREGNWEYFRTMYDV	Hypothetical protein	CDS
519	477169	478137	+	ATGCGTGCCATTCTATTACTGTCCCTTCTCGCCGTTTTATTAGCGGTCAGCGGTCAAACTTGTATAATTTGGCAAAATGCATTTTGGTACAAACCCTCTCAGTTCGGAATGAACTGCAACTCTGTGTGCAATAACCACGGAGGATTCAATGCTACTCTCGCGAAACACACTGGTCATCCAGTCTCTCAAATCTTTTGGCCTGGTAGAAGATCCGCCGGTTATACCATTGGTGCATTGGAATGTGCCACTGATAACTGGTATTACGCTGCTAACGGTCAAACTCCCAGTGGTTCGGCCAGAATTTCCGGATGTTTCGTTCCTTGCGCCTGCAACCTCCCTTCCGCCGCTTGCATGCCCCCAACTCCTCCTGTCACTGCACCCGTAACTGTCCCCGTGGCC…	MRAILLLSLLAVLLAVSGQTCIIWQNAFWYKPSQFGMNCNSVCNNHGGFNATLAKHTGHPVSQIFWPGRRSAGYTIGALECATDNWYYAANGQTPSGSARISGCFVPCACNLPSAACMPPTPPVTAPVTVPVAAPITVPIAVPIAVPVAAPIDAPVDAPVDAPMDAPVDAPVDAPVDAPVDAPVDAPVDAPVDAPVDAPVDAPVDAPVDAPVDAPVDAPVDAPVDAPVDAPVDAPVDAPVDAPVDAPVxxxxQLMLQLMLQLMLQLMLQLMLQLMLQLMLQLMLQLMLQLMLQLHTNVTSTKDVTSMSQPETSLDTLLRLLQ	Hypothetical protein	CDS
520	478134	479123	+	ATGACGATCGAAACTTGCGTTCATATTTGCGCCGAACGTAATTATACTGTTGCTGGTTTGCAATACTACTCGCAATGCTTTTGTGGAGACAGTTATGGTGCCTATGGATCGGACAATGATGCGACATGCAATGCCCCGTGCAATGGAAACGCCCTCGAAGCATGTGGTGGCACTTGGAGGAACTCAATTTACTCCTTAGAGGATTGCTACAACCCCCCAGTTGATGCTCCAGTTGACGCCCCAGTTGATGCTCCAGTTGACGCCCCAGTTGATGCTCCAGTTGACGCCCCAGTTGATGCTCCAGTTGACGCCCCAGTTGATGCTCCAGTTGACGCCCCAGTTGATGCTCCAGTGGATGCCCCTGTTGACGCTCCTGTTGACGCTCCTGTTGACGCTCCT…	MTIETCVHICAERNYTVAGLQYYSQCFCGDSYGAYGSDNDATCNAPCNGNALEACGGTWRNSIYSLEDCYNPPVDAPVDAPVDAPVDAPVDAPVDAPVDAPVDAPVDAPVDAPVDAPVDAPVDAPVDAPVDAPVDAPVDAPVDAPIDAPIDAPIDAPVDAPVDAPVDAPVDAPVDAPVDAPVDAPVDAPVDAPVDAPVDAPVDAPVDAPVDAPVDAPIDAPVDAPVDAPVDAPVDAPVDAPVDAPVDAPVDAPVDAPVDAPVGVPVSVPVSVPVSVPVAVPTSVPIRAPTPPTNTPTLPGSNEPVDPPNSASGLTCLGATILMTLVLVL	WSC domain containing protein	CDS
521	479164	479628	-	ATGTCGGACGATCACGTAATCGTAAAGAGAGGTACGTTGTTTTCTCCATCTTCTAATCAATCCATCGATGGAAGTAAGACCGAAATTGTCAAGTCTATTGCTCAAGCCATGTGCTCCACTTGTCTGAATGACTGGGTCGAAACTATCGGAAAGATGAAATCCGAATTACCCATTGCCGTGGTCGTTCGCTCAGCCAACTGGGATCCTAACCTTACCAAAAAGTTTTTGGGGGAAAGCAACGTGACCAAAAAGACTTTTGAAGACAACAAGATTAAGACATCGTTCGAAACTGTCGAAGACCTTCGGTTCGAGATTACCGAAAAGGAACACTTGGATAGACTTTCACGTTTTGTTACGCACTCACCCGAAACTAATACTCTCGCCGTCATCTGTTGCGAT…	MSDDHVIVKRGTLFSPSSNQSIDGSKTEIVKSIAQAMCSTCLNDWVETIGKMKSELPIAVVVRSANWDPNLTKKFLGESNVTKKTFEDNKIKTSFETVEDLRFEITEKEHLDRLSRFVTHSPETNTLAVICCDMKYYPFRYYAFHVLIGQDDID	Hypothetical protein	CDS
522	479730	481433	-	ATGGCAACCAAACGTCCAGCACCCTCAGTCGGCAACAAAGAACCAGTGGCAAAGAAACCACGATTAGTACCCAAGTCTTTGCCCAAAGTTGAACTGTTCGATGCCAATCCCCATTGGAAGGGTGAGATTAGCAAGATCATCTTGCCCTATCAAAAAGAATCGGTGGAGTTTGCCGTCAAAAACGACGGAAAGATTTTTATAGCAGATGACATGGGTTTGGGAAAAACGCTGCAAGCCATCAGTATTATGATGCACTACAGAAGCGAATGGCCACTATTAATCATGGCACCATCGACTTTATGTTCGCAATGGAAGTACGAAATGGAAAGATGGATTCCAGAGTTGAAGCCTCCCCCACCTCCACCCCCCGTTGGTAAAAGAAAACCCAAAAAAGACAAA…	MATKRPAPSVGNKEPVAKKPRLVPKSLPKVELFDANPHWKGEISKIILPYQKESVEFAVKNDGKIFIADDMGLGKTLQAISIMMHYRSEWPLLIMAPSTLCSQWKYEMERWIPELKPPPPPPPVGKRKPKKDKGHDHPVRWIKDGKTPLGGIVDVIPYTLLDSKIEELMAIGYKCIIADECHYLKNKKAQRTKNAITVGKKAQRKVMLSGTPILNFPADLYSQLKFLDVGEKLYQSVVNANPADRRGMDNGGKLFDNWTSFTTRYCNGHLNQFREWDVRGVTNPEELHRVLTDVCLIRRRKDDVLTQLPPKFRRAHYIDIAPGQAKEIQKALDDIRIRAQNLAKLPAAQIRKAIFEMMKQGQMKMEVFRKNAEAKAEPSRKYIREVLQNTDHKFLVFAH…	RuvB-like chromatin remodeling ATPase	CDS
523	481558	482268	+	ATGGAACTCGCTCCCACTCTTTATCACTTTGACATAAACGGAACCATTATTGGAACCGACAGCACCAATATAGGTGAAACGATTCATGATGCTGCACTGGAAGGATTGGCCAGATCGATGACCTGGCTCTTGAATGGAGATTCTGCTTTACCACATCACGAAACCTACTACGAACACATCAAAAAGTACGATACCGAAGGATACAAGAATCGTATCGCAAATCTCTTGGGTAACCATCCTCATCTAAAACCCAAGTACGACTTGCTCTGCGATGCCTACAAAAAGGGATTATTCGAATCGTTCTTGCACTTTTTGGAAACCACTATAGTTGGTAAACCCGATCAAGTGGTGATATTCAGAACTTTTGGCCACGATGGTAATCAGGTCCTTCAACTCTTG…	MELAPTLYHFDINGTIIGTDSTNIGETIHDAALEGLARSMTWLLNGDSALPHHETYYEHIKKYDTEGYKNRIANLLGNHPHLKPKYDLLCDAYKKGLFESFLHFLETTIVGKPDQVVIFRTFGHDGNQVLQLLKCDNRFEHLNTIILEDLTNIPSILNAKQHQLILYQDDYETWNNANRNPLFGKVIKSIDGWNQCGFDDNRCMVAEGNIETVRIFKVNTFEAAIDKFYFINLMST	Hypothetical protein	CDS
524	482387	482668	-	ATGGCGAATTCGTTAAACTATTTGTGTAAAAGCGGGTACTTGCATATTGGAGATGAACTAATAACACCAGATGGAGAAAATCGGACAAAAGTTGTCAGTACTAACACCACTCAATGTCCAATAGCGTTGTGGGATTATCCAAATCAAGAATTCCACTCTATTGAAGAATGGTTATCTGCGTGTGACTATACCAAAGAAGATGAAGTAATGGTTTATCCATTGGATACTATCCTTGTAAAGCGAGGCAACAAACAACACTTGCTCCGAGAAATGCAAAAATAA	MANSLNYLCKSGYLHIGDELITPDGENRTKVVSTNTTQCPIALWDYPNQEFHSIEEWLSACDYTKEDEVMVYPLDTILVKRGNKQHLLREMQK	Hypothetical protein	CDS
525	482695	483417	-	ATGCTTTCCACTATTAAACTTTCGAGTCGTCTTGCAAAGAGATTTTATACCACATCGGCGATCAAGTCCGGATTAAACGTCAATATTGGACGCGATGCAATTAAAAAATCCTTCGTGAAGGAAGAACATGCAGCGGATTACAAAGTGCTCCGAATCATGACTGTTGGAGTCAATCCGCTAAACTTGGTGGATGTAAAAAGTCTGGGAAGACAAAACGATGTACCGTACTTGGTTGGACAAGAAACCAAACAGATAGTACCCGAGGAAGAACTACGAAATCTGGTCAACACTACTCACCCAGTCTACCAACGATTGCACGTGGGTTCAACTGACTTTTTGTACTACCCAGAGATTGCCCACCCTTTATTGGGTTACGCTATGACCACAAGGTGCAAGGGA…	MLSTIKLSSRLAKRFYTTSAIKSGLNVNIGRDAIKKSFVKEEHAADYKVLRIMTVGVNPLNLVDVKSLGRQNDVPYLVGQETKQIVPEEELRNLVNTTHPVYQRLHVGSTDFLYYPEIAHPLLGYAMTTRCKGKTSWSHPLKLSNWTTKNPYKYTLFSNPDDKPHVVIVNHRYKCDVFQDVPVLQCNEHPCADELEHLNKSIENVIGSSLFNKVSDQIFNRGYAFGIIVGAVYVGLVFVK	Hypothetical protein	CDS
526	483506	484492	-	ATGACTACAATTTGGGGAGAAAAAGGATACCTCGAACTGGTGGAACGAGTGATCAAGACTGGAGTTCGCAGGGAAGATCGAACTGGTACTGGTACACTATCGACATTTTCGGAGATGTTAAAATTCAATCTCGATGGAGAGTTTCCACTGTTGACCACAAAGTTTGTACCCTTTAGAGTCATCAAGGAAGAATTGTTTTGGTTCTTGAGTGGTTCGGACAATATCGATTATCTCAAGGAGAAGAACGTCAAAATTTGGGACGCAAACACTTCTCGAAGTTTTTTGGACAATAGAGGTCTGACTCATTACAAAGAGGGAACTTTGGGTCCCGGATATCCGTGGCAATGGAGAAAGTCGGGAGCACCTTACCCCCCATCGAACCAAAACATCAAGCAAGAA…	MTTIWGEKGYLELVERVIKTGVRREDRTGTGTLSTFSEMLKFNLDGEFPLLTTKFVPFRVIKEELFWFLSGSDNIDYLKEKNVKIWDANTSRSFLDNRGLTHYKEGTLGPGYPWQWRKSGAPYPPSNQNIKQELTEDIETLMEMTVDTHLDACKGLLALHKKVASLPDPNQGVDQIAEMVRLIRTDPNSRRIYMTAWNVSDLDKMALVPCHVSVQFHVADGYLSATMYQRSADLGLGVPFNIASYALLVYMLGKICNLKPKTLTMMFGDAHVYSNHVTGLTQQIALEPKTPPTLVIKTEPSNIDDFKPDDFEIANYIHHPTIKLDMAV	thymidylate synthase	CDS
527	484646	485425	+	ATGTCTACGGAAGATCATCAAAAACAAACCGACTTTCCGGAAGATGCCAAAGCCAAGTTTTCTCTGGCCGAGAATCTCCACGTCTATTATCAATTTCCCATCGTCGAAAACTTGATGTTTTCTCTCTTGGAGATTTTGAAGGCGGACGCGATGAGGCCCAAAGGTGAACCCAAAACTTTTAACCCATCGGACCATATTGTGTACATGTTTGGTATCATCCTTAGATCCATGCCCGAAAAGATTCCCGAGTTGTGGAAAAAGTACATGTATGCTTTACCTCCTCCTCTGGTTTACGGTGCCCTTTGGTACTCTGACTGCACTGAGGGTAAGGACCGTTTGAAGATTGAGAGCAAATGCAGTGACAAACAGCGGGCATCTCTGGCCACTTTGTACTTGGCC…	MSTEDHQKQTDFPEDAKAKFSLAENLHVYYQFPIVENLMFSLLEILKADAMRPKGEPKTFNPSDHIVYMFGIILRSMPEKIPELWKKYMYALPPPLVYGALWYSDCTEGKDRLKIESKCSDKQRASLATLYLAKNKPSRWYEADSTIPGNRTDALKSNSPNMLVGCFSPDAYIQRLEEIWAHWFVTGDTKYLDVIVLMMDDVNLRKCLAVSESGNEDSISTYYDKYLNIDKKANYDLIMMMGCIMYDKNISNFVKSRLF	Hypothetical protein	CDS
528	485457	485942	-	ATGTCTGCCAGTAACAAATATCTCATTTGCCTTTCTCTGATGGAAAATATGGACATGCTCTCTACCAAACTTGACGAGACCATTACAAGGACGGACTCCATCATATCTCAAGTGGAAAAGTTGTGCTCTACTGGTCGAGTCCGTTTGACAACGTATAATTCGGATGTATCAAAATGTGACATGCACGCCAAGATGAACGTGGAAATCTGTCAACTACCCCAGTCAAAGTATCTTGCAATTGGAGAAGCGTTGACATCGCACATTACGACACCCAAGAAACACGACGAGTTGATCACATGTTTTTGTCGTCACGTACCACCCGACCATTACTCGATAGTGGAATACCTGAATGTGGCAACTCCATCATACATTGTTGCATACACCATTATGCAGTTTTTG…	MSASNKYLICLSLMENMDMLSTKLDETITRTDSIISQVEKLCSTGRVRLTTYNSDVSKCDMHAKMNVEICQLPQSKYLAIGEALTSHITTPKKHDELITCFCRHVPPDHYSIVEYLNVATPSYIVAYTIMQFLSDKRYKVSFIKALLDDIGLDILPIILRD	Hypothetical protein	CDS
529	486033	487286	-	ATGAGCAACAAGAATACGATACAACAGCGTTCGAGTATCCTACGCGGCATCTTCCAAAAGAGACAACATTATTGGCACTCGCTATGGGCACTGAGACCACGTTCTGCCAAAACCATGGACCAATATTCTGGTGTTAACTGGGGTATCTTGGCGCATCACATTTGCGAGCGTCCTGGTTTCCATCCCATCTTTGCCACCTTCAACGCGATCAAGAACATGGATTTCAAACCTCCCTCCGAAGATTACGTTTTTACTGACCCTGCTCAAATTCTAAAATGTATCCAAACGAGCAAAGAACCTCTCAATCATGTTCGAAGAGGAGAAAATGGTGCCAAGATTCTGTTTTTCAAGTACGATGACACTCAAGAGGATCCTGCCAGACAGAACAGTTTTTCTTGG…	MSNKNTIQQRSSILRGIFQKRQHYWHSLWALRPRSAKTMDQYSGVNWGILAHHICERPGFHPIFATFNAIKNMDFKPPSEDYVFTDPAQILKCIQTSKEPLNHVRRGENGAKILFFKYDDTQEDPARQNSFSWTTVFSISQCEGEGVERFKRAWESYQQSKVTGTWAEFLKQLTLFAKTCRLSSSLAQPNSKNASVIISENQLPQPTVDTTHEMNMANLGTNVVNLDYNIYELDNPTIYQCINHIRMMVYAQLQVYGENFHLWEDQYDETQREPLPNKKQRKVKLHCAIILYQIMCALASSCGIELNQQFFDLHLFTVERQGVRQMDKMSQRDFNNLAQDAEVWKMVKRTFAVTNSLVLGYNRHQSHCRKYTIFGLYDNPETNAFLFVEGTHQLIAPEI…	Antirestriction protein ArdC, a ssDNA-binding protein with a metalloprotease domain	CDS
530	487407	487808	-	ATGTCTATGATAACCAGAGAACGATGCGATCCTACTTTGGAACTTCCCTACATGGGTCGTTCTTTCGCTCAAACCACCAGCACCCCTCAAATGGGTAACGGAAGCAACTTTGGTATCGCTCAATACGTTGACCGTGAATCCGTCCTAACACTTCCCTTCTACAACCGAAGCAGGAAAGGATGTAGCGACGAGTTGGAACATGACCCTGACTTGATCTTTACACCGATGCTCACTAAATATCAACAAGACGATTACCGCATCTGCCATTTTGACCAAGGTACTCGTTTTGCCGTCAAGGGAATGTGCATCAATGGTGCTCCCAGGTTCAGATACGAGAGTGAACAAATGTACGGTGGTGCCAATCCCGAGTTCATGAGCATGTATTCCGAGTCTGACATC…	MSMITRERCDPTLELPYMGRSFAQTTSTPQMGNGSNFGIAQYVDRESVLTLPFYNRSRKGCSDELEHDPDLIFTPMLTKYQQDDYRICHFDQGTRFAVKGMCINGAPRFRYESEQMYGGANPEFMSMYSESDI	Hypothetical protein	CDS
531	487860	489020	-	ATGGAACGAATTTGTCGCCAATGTTCTCCGGGGTACGAGCCCAGATGGTTACCAATTGCAACACACCCAAACCATGAAGTGAGCGACACTGGAGTCATCCGTAACATTGATTCGAAGTATGTGATGGCTCAATACGAAGCAACTTATTTGCGGTGTTGTATCGCGGTTGGTGGAAAAACAAAACCGATTTCTGTTCACAGAGCAGTTTGTTTGGCATTCAAAGACCAACCGAACGGTAAAGACAAAGTCAATCATATTGATTGCAATCCAACCCACAATCATTTGGATAACCTGGAATGGGTAAACCCCTCGGAAAACTACCATCACTCAGCCAAACAAAAAGTGAGCATCAGATGCATATCCGTTGACCAAAACGGTGTACAAACACAATTCGCAAGT…	MERICRQCSPGYEPRWLPIATHPNHEVSDTGVIRNIDSKYVMAQYEATYLRCCIAVGGKTKPISVHRAVCLAFKDQPNGKDKVNHIDCNPTHNHLDNLEWVNPSENYHHSAKQKVSIRCISVDQNGVQTQFASISDAARHYKIPSPGLVSWSCRKNAAGKQPWTSTDFGNVSFMYHPDDIHKRRTVKSAVPTSNQEWKDSPIYKHIQVSREGMVRRVVEHRKPFIYNPKCNIGGYLEARFPEYKNGPLVCKLVHDLVAETWIPNEDPETKIHVNHKDGVKTNNNVDNLEWVTRSENSIHSSYTLGRRIRAVQEIDEHGVVIQTFPSVEKARDALSAKTHSSIRRIILKNKRTTNGHYLRYADGNDNGCKRKAVQSNTPNKRQKTCS	HNH endonuclease, intron-encoded homing endonuclease	CDS
532	489071	490102	-	ATGAGCACCCTTGGCGACGATTTCACCTCTATGGAGCGAATCCGTATAGCACAACGCATTGCATCTGAACCTGGACGAAAATGGACCGATATGCATGTCTACCTTACTGCTGTAGATATGTCATGTCACTTATCCGAACAAGGTTTGCGTGCAGAGAGGGGCAACCACTGTAGCGACGAGGACCTCGTGAAACATATGATGGATCGCCTATACGGATACGGTTATCCTACCGATCACTTCGTTCGAGTGTTGAGCACCCTGGGCCTTGGTTCTGCTTTGGATTACATTCGACAGAATTGTCCGAAGGTCAAGATACCTCAAAACCCAGTGGCCGTTCCATCACCAAACACGTTCAATCCTTATCCTGTCACACAGGATCCGTCTGCCGGACAAAAAATG…	MSTLGDDFTSMERIRIAQRIASEPGRKWTDMHVYLTAVDMSCHLSEQGLRAERGNHCSDEDLVKHMMDRLYGYGYPTDHFVRVLSTLGLGSALDYIRQNCPKVKIPQNPVAVPSPNTFNPYPVTQDPSAGQKMEVEPKYCTLEQFELFKNNMENYCLSVSKAHEEIVSDFKQRFVNMYKFVQEQFDLVAIKTDTEMKREMTNILTQVKAQITQLSKAFDEYNAAVPSAPTQTNEQKPVAVQPRVLYLKDVPTSYVNETIAKEIASSAHWRNFGLYFNEQDESIPDIISYELEAEFGHLPSLRLVERMLTKLAKAGATVPQVTYALKKIGLNNVAMLVSQKFNL	Hypothetical protein	CDS
533	490265	492382	+	ATGGAGATTCTCGGTATAGTGGCTGCCGGAGTTGGTCTCAAAAAGTTGAGAGACTACATCCAAGATAACAAAGGCGACGTAGATGATCTTCCCGTGTCCAATATTGACTCATCTATCGATATGACGCCTCCATTACCTCTTCAGGTTCCCGTTAATCAGTATCCTTACACCCAAGAGTTGCAACCTCAAGTTGCCGTTCAGGGATTCGGTGCTCCAGACTTGTCTTATCAACTTCCTATGAGAAAAAGTGGTGGAATGCCCCCAACTCACTCCACTTATGCAACAGTGGATACCGACCCTCAAAATATCCAATGGTCCAACCCTTCCGCTTACATGAATGGACATCAAGTATCATCCGATAATAACGACTATTCATTTGATGCCAATTCTGTCGAAGGA…	MEILGIVAAGVGLKKLRDYIQDNKGDVDDLPVSNIDSSIDMTPPLPLQVPVNQYPYTQELQPQVAVQGFGAPDLSYQLPMRKSGGMPPTHSTYATVDTDPQNIQWSNPSAYMNGHQVSSDNNDYSFDANSVEGFNASNFQQMNPTAYEDGILPVAYGSFDGNVLRQDALEPHLFMPRKTEVSQAMMRAPPQVQTNVHGNAPTHIEDHDRILEQTKFLSGKGALNHYRPDSGSGFASGELITQRVPNTTRIFPIIPAKQGVQITGRMGNPSNAAGKVGSEYSTGRGPLGELREARNAFVSEYERVPFPTPTQQTSQAARVGQVILKETQRQTTEIAWMGPAGNGEKNQAALRVEQPFVKPKNLISTEIVGTVGVAEFGRGGYQNVEINLKDNNRDSTGNV…	Hypothetical protein	CDS
534	492458	492817	+	ATGCAAGTTCCAGAATTGAAAGACGTAATCCAGAATTTTGCACTCTGGAAAGAATACTCCGAAAAAGTTTCGGCAGTGGTTCAGGATGCCCAGCAGACAATTCGAGACAAACGCATCCATCTGCTTTATATAACCGCCACCCAAAAACTATTCGAAAAGCATGCTATCATCGCAGAATTCAAGCCTGATCTTCATCGCAAAGTGAAGGATGGTGAATATGAATACACCGACGAGCAAGAGGAGATACACATCCGCTTATACGAGAGATTTTATTGCTGTCATTACGAGTCCGAGACGATGCATCTTTACACGTTAAAGGTGAAGGGTGTCGAACACGAAGGATCACTTGATTTGTATTAA	MQVPELKDVIQNFALWKEYSEKVSAVVQDAQQTIRDKRIHLLYITATQKLFEKHAIIAEFKPDLHRKVKDGEYEYTDEQEEIHIRLYERFYCCHYESETMHLYTLKVKGVEHEGSLDLY	Hypothetical protein	CDS
535	492829	493092	-	ATGTCCAGTGAAAGCGATTATTATGATGACAATTCCGATTCTTACAGCGAAGACCTCGACTATGAAATGCTGGAAGATTTGGTGCTCGACAAATTGGATAGAGATCCCACACTAAAAAGGTTATGGGAGGACGTCGACAAATACATCGATATGACTGGTCCAAATGCCAATGAAAGGACTTCCGAAGCGATGCACAAGGTCTCTCTCCATCTAAAACAGTTGAATCGTGAAGCAGAACAAAGACATTATGCAAGTTTATTATAG	MSSESDYYDDNSDSYSEDLDYEMLEDLVLDKLDRDPTLKRLWEDVDKYIDMTGPNANERTSEAMHKVSLHLKQLNREAEQRHYASLL	Hypothetical protein	CDS
536	493452	493862	+	ATGACACAAAACGGAACCAGTGTGGAAAGTAGGACGAAAGAGGACGATGACTTTCGACAAAAGGTTTACGAATCGTTCAAAACGTCGTTTGGTTCGTCCTTTAATTTTGACAGTAGTGATACGCTCAAAGTTATTAGACTTTTTAGCCGTCGATACGATACGCTAGGCGTTATATCAACGCACGTCATACAGACCATCGATAGATCGGGAAACGTGCTTTATCGATCTTGGCAAATCATCTTCAATGGTACAAAACTAGCAGAGTCGTCACTTAGCGCGGACGAAGCCACTTCAAAGGCAGTAGTCAAGTTCCACGCCGACCCAGCATTCATTTATATGCATCAAATCAACAAACTTGAAATTGAGGTGGATGACCTAAAGCAAAAAATGGCCACCTTG…	MTQNGTSVESRTKEDDDFRQKVYESFKTSFGSSFNFDSSDTLKVIRLFSRRYDTLGVISTHVIQTIDRSGNVLYRSWQIIFNGTKLAESSLSADEATSKAVVKFHADPAFIYMHQINKLEIEVDDLKQKMATLLNK	Hypothetical protein	CDS
537	494114	494701	-	ATGCAAGATCAGTTTCTGGCTCTATTAACAGCCATAAGCACTTACCCTACCCAGGTCGCGTATTCCACGATACCAGTAGCGGAAACACGAAAACGACAAAGAGATGAGCCTGAAAAATTTACTCCATCCAAGAAACATAAACCAGCCCAATTAAAGTATATAGTAGTTATCCCAGATTTTGATTATCTAAGACGACATTCTGTTGAATTATATGCTTTACAAACACGTTCAACTCACGAGAAGGGATTCAAATTCAAATTGTTCATTCCCGAGCCAGTGCATGAAGAATTGGTAATCAGGAGAAACAACCAATCTGAATCTTGCAAAGAGGCTTTGTGGCACTTGGATTGTTACCATCGTTTATGTATGGACAATAACACGTCAACTCACAGCGTGTTT…	MQDQFLALLTAISTYPTQVAYSTIPVAETRKRQRDEPEKFTPSKKHKPAQLKYIVVIPDFDYLRRHSVELYALQTRSTHEKGFKFKLFIPEPVHEELVIRRNNQSESCKEALWHLDCYHRLCMDNNTSTHSVFRIWQHKELRYSAETFLACVKEIAPKFDQCDILVLTTHVDYISSYFSDPRIVVTDRVQNLVQM	Hypothetical protein	CDS
538	494788	495561	-	ATGGAAAACGCCAAAAACACGATCCAAAACTTGCCCTGGAAAAAGATTGCCATCGGAACCGGTATCGGTTTGACGGGTGTTTTGATTGGAATGTACGCGTTTAATCGTTGCGCGAAACAAGGCGGTCAACAACAGCAACAAAAGGGACAACAAGCCGCTGCTGCCCAACAAAAGCAGGTCGCTACATCGCAACAAAAACAAGGCGGTCAGCAAAAACAAGCCGCAGCCCAACAGCAAGTCGCAGCCCAGCAAAAGGTCGGTGGTCAACAGCAAGTGACTGGAACCCAGCAACCTCCCGCTTCTCAACAAAAGCAAGTCCCAGCCCAACAAAATCCTCAACATCAACAGATGACCACTGATGATCAACCCCCACCTTTGGAACAAATTGGTCAAATGGAA…	MENAKNTIQNLPWKKIAIGTGIGLTGVLIGMYAFNRCAKQGGQQQQQKGQQAAAAQQKQVATSQQKQGGQQKQAAAQQQVAAQQKVGGQQQVTGTQQPPASQQKQVPAQQNPQHQQMTTDDQPPPLEQIGQMEYHNWNAGNRPANLGHGYTDVSNYYRYNPTGQELPSLHQQESRLMNDGYGTAQFIHEEGEDEMKIGEMKIGNQAQPRNVTGINAVVMDASLDINPVIRPTGESAPGQMDNFWQNEGPLNFQEQQL	Hypothetical protein	CDS
539	495799	497256	+	ATGGAAGATCCAATTCGTTTGACTCAACACCTTCCGGGAATTCACAATGGATTGAATTTTGCCGAGGGTAACAAGGACACGCTCCTGACGTTTGACGACACTGAACATTCCGAAGCATCTTCGTGTCCGGCGTACGAGCAAGTATGCTCCGATTCCCCCGAAACGGTCATTCGGGAAGACTATCAGAGAAAGATGAGCGATTTGCGGACCCAATTGGCCAACCTGGAGTACAAGGAGCAGATGTTGCTTCAAAAACCCAGAGTCAAGGACATTGCCATTAATCACATTCGGCGACAAATTACCGATGTCAAGGCAAAAATGGCATCGACCGAACAGACTGTCGTTCCATTTTTGAAGGCTGTCGAACAAAACTCGTTGAAAAATGCCGATGAAGTGAAG…	MEDPIRLTQHLPGIHNGLNFAEGNKDTLLTFDDTEHSEASSCPAYEQVCSDSPETVIREDYQRKMSDLRTQLANLEYKEQMLLQKPRVKDIAINHIRRQITDVKAKMASTEQTVVPFLKAVEQNSLKNADEVKRRYLEQICKVKTKQSSTSIGGKVLQTKGSDRYCQKCKCPRYVDELSNTYVCRICASSVEYLDNHTSNVSYGKHCTFQKPIGYEHVNHFRKLLMHIQAKERTVVEPEVINALRHEFSRSFHKGNSAHINAHTIRQKLKKIGRSDLYPNIPQIELILTGRPPVRLTEKQQRVLIQMFHKHRAAFEEYKEKHRQRYNSLVGPLKKKGARKNLLYYSYLLGKFAEIKKWDWLRDRVNQLKSVDCLHHHDRIHREVCKILGWPFHETSAAN…	Poxvirus Late Transcription Factor VLTF3	CDS
540	497253	497510	-	ATGGATGTTACATCTTGGCGTATAACTAAAGTGTCAAAAGACATTGAACCCTTCACTGGAGGGGAGGTGATTAAATACAGACTAGAAACGATGGTCCAAGAGACTGGTCAGTGGTTTGTATTGATGGAAACCTACGACCTGATACACATCATGCTGACAATCAACAATACAGTGCTACAACCAGTCAAGCCATCTCACTTCAAACTCATCACGATAAATCACGATGAAGAAAAACCAACTGGTGTTGACAAAAATTAA	MDVTSWRITKVSKDIEPFTGGEVIKYRLETMVQETGQWFVLMETYDLIHIMLTINNTVLQPVKPSHFKLITINHDEEKPTGVDKN	Hypothetical protein	CDS
541	497574	499412	-	ATGGATACTGTAGCGGCTACTTTGATATCTTCTTACGTAGTCGATCAATATGGCACGGACTGGTCGACCAGCACAAAAATGTCGATCATGGCCCTAGTGACGGCATGTGTGGTCAGCAGTCTGAAATTTGGTCTGGTGGTACTCAAAAAGATTTGGTCATTTATTGGCAAGATGGGACCAAAGTCGTTCATCGTAACCGAATCGTCGGACGCGCGAACATACTACTACTTTAACAAGTGGGTTTTGGCGAACCATGCCAAACAAGTTAATCACGCGATATCAAAAGAGTACAGAGGAGCAGTGTTCACTGTCCCTACATCGTTCGACTCATTCAGTGTCAAGTACGAGGAGCACACGATCCAAGTGAAGCCCAAGAAGGGTCACGAAGATACAGAATCC…	MDTVAATLISSYVVDQYGTDWSTSTKMSIMALVTACVVSSLKFGLVVLKKIWSFIGKMGPKSFIVTESSDARTYYYFNKWVLANHAKQVNHAISKEYRGAVFTVPTSFDSFSVKYEEHTIQVKPKKGHEDTESKTDKYSSSTDFDIELCSETAPFAVLEQFAVKCAATQESTGKKATTNRLTIHTLFTGSGGDDDDGGRRRKKRKDAACIDWMTTSCVTNKCLANTVLSKTVETELVQTVIDFVNNESWYAAKGIPYKKNFLLHGPGGTGKTSVIKAIASHIEAEVFCISMSEITSDAVIQEAVARMRGIARSKFVILCLEDLDRSEMFDDDRYYNNENRSLLQGLLQVLDGINEPNAQITFITANDPTKIEKASDVLTRPGRIDKKVELTYCDEDQKM…	Mitochondrial chaperone BCS1	CDS
542	499770	500726	-	ATGACTACTACTGTAGTGGACGCTTACGAAGAGGACGCATGGTTGATCGAGCATGTGGAGTACCGCTGTTCAGAAGCACTTTCAAAGCGGCATCTGTGCTACACATTTCGGGAGAGCGACAAAGTGACGAGAATTAGTAATCTTGAAGTCATTATCTCCGAATCAGTCCTTGCAGACATTGGTGCCTTACTTTATGTACACGTGTGGCTTCAACGGTTTTTCATAAATTCATTGGCATTGGAAAGACATCTAGCCGAGCAATACAAGCAGAAAACGATCAAATGCGATGGAGAAGAATGTAGGGTTCCTTTATTCGGTACAAACTGGATAGAATGTGGCAAGTTAATATTGCTTCCTGGTACACCAACGTACTTGGAACTGGGAGCAATCGTGGATTAC…	MTTTVVDAYEEDAWLIEHVEYRCSEALSKRHLCYTFRESDKVTRISNLEVIISESVLADIGALLYVHVWLQRFFINSLALERHLAEQYKQKTIKCDGEECRVPLFGTNWIECGKLILLPGTPTYLELGAIVDYTSDSVIRGFSFTRETFLGTETNQTSIWNGKDLFSIRPMDTFYRVFTSIESGMSVQTLAYRSTKFFVFVPDEQAEMNMDSITLDGIDATVLPLKTSKGRTWGYAFGLGEHQFEKSLFLGTIGLGEGSNTTSEMEPFFPISSMHSFDIVFNFMGSCKKAVIHTIRSELIDPVFHHMFVNKKEYHDSS	Hypothetical protein	CDS
543	501258	501800	+	ATGGAGTGCACATTTAGAGTAGATTACCCAAACACCGAATCGAGCGAGAGTGAAATGATGGATAGTTCGAGTAGCAGCGCAAGCGAGGACTACGAAGAAGTGTCCGACAGTTCATCCGAAGAATCAGTAAGCGACAACGAATCTTCCAGTGAAAGCCAAGAAGAGAGTAGCGAAGAAAGTGATCAAGACGAAGATGATCAGGAACCAATGGAGGAGAGCGAGATTGACGATACGATTGATGAGTTGTACGTTCAGTCCGTGGCCATTCTGATTCACGATGTCGATTACGCCGGCGGCGATTATTGTGGAAAGTTGATCGTCCCAATTAAGAGTATCGAAGCCGTCATATCTATTCCCGATGATGACGGTTGCTGCACTCCCGATGAAGATGGAGAATAT…	MECTFRVDYPNTESSESEMMDSSSSSASEDYEEVSDSSSEESVSDNESSSESQEESSEESDQDEDDQEPMEESEIDDTIDELYVQSVAILIHDVDYAGGDYCGKLIVPIKSIEAVISIPDDDGCCTPDEDGEYQYKILLRSGKELTTFCKCPPTAFRTYLFDVTTYYQKFAKRYGDDPYY	Hypothetical protein	CDS
544	501888	502163	+	ATGACATTGAAGGACCTCGACAACGGCATGAAAGTCGCCTGCATTTGTGCTTGGGTAAAGTACTGGCAGCGAAATGTGCCACCCATTGCCAACGGAGGTTGTATTTGGGACTTGGTTGTTTTGGTCAGACCCGATGGAACGCGAGAAAACCTAGGAACATTGGCAAAAAGAAACGCCGAACGACTTCAATTGATAGCCATCGAACAAGCAGAAAGGCAACGCGAAAAGGATGCAAAATATGATTATTCGGATGAAGAATCCGATGAAGATTATTAA	MTLKDLDNGMKVACICAWVKYWQRNVPPIANGGCIWDLVVLVRPDGTRENLGTLAKRNAERLQLIAIEQAERQREKDAKYDYSDEESDEDY	Hypothetical protein	CDS
545	502263	502853	+	ATGTTCAAAGTAGTGACTGAACAGCAAAAGATTGCGGCAAACTTTTTGGTAAAGAACTATGCAAAGTTCGTGGAGACTCACAAGGATCACATGTCATACATCGATATTGCTTCCGTTGAACCGGATGGAAGAACTTGGGTAATCGGTAATATATTGAGTCAATATTTGCAAGAGTTCAACAACGATGAAAATATTGTACAAAAAGACATTAGCCGACCGATTGGCATTGCATCAGTTAAGCACAAAGGTGTAGAATGCTTCACTGTCCCATTCAAAAGTGTAACATGGGGCGAGGTGCTTACCGATGTAGAACCCAAAAAGGAATCCACTATGACGTGGGCCGATCTCAGTAAGCAACTGGGTCCTCCTCATTGGCCGCTGGATAAAGATGAAGAAGGA…	MFKVVTEQQKIAANFLVKNYAKFVETHKDHMSYIDIASVEPDGRTWVIGNILSQYLQEFNNDENIVQKDISRPIGIASVKHKGVECFTVPFKSVTWGEVLTDVEPKKESTMTWADLSKQLGPPHWPLDKDEEGYMKEWEDILNKDKDYFDPEMHGPEDDEFLRKNMAKSKPFSDLPIDLPNRPQNYFRSLPSFAKK	Hypothetical protein	CDS
546	502895	503155	-	ATGCCACTCTTCTGCAAATCATGTCCTTACAAAATCATATCATTGGAAGAAGCGATGATATGTGACAAGTGCAGCCTTCGAGACCAAACCTTGTTTTGTCGGGAATGCGTGTTTTCATGTTCCATCTGCAAGTATACTGGATGTGAAACCTGCTCGATCATTTACGAATGCGAAACCTGCTCGAAAGATTTTTGCAATAGATGTTTCATCGACCATCGCTACCGATACTGCGGTACTGAAAACGAAGAAGAGTCTTTGTAA	MPLFCKSCPYKIISLEEAMICDKCSLRDQTLFCRECVFSCSICKYTGCETCSIIYECETCSKDFCNRCFIDHRYRYCGTENEEESL	Cd27 binding protein, RING finger domain	CDS
547	503246	504352	+	ATGGCTGATCGCATTCCCGAATACGTCCGATTGAGCGATTATATTGCGCTGTTGAAGAATAAGGGGTACAGAACGGAAAACCCTTTCATCTCAACAATCCCTTTGCATCCACCCCATAATGTTGTTGTCTTGCGAAGCATTTACTGTGACACACCCGCAGAAGACACAAATTCATGGGATGTCCTTTCCATCTACAAGGAAGGGCACGTGGAGGGAACCAGTGGATGGAAAAGCCGTAGAGGCTCCTTGTTTCCGAACATGGAAATGTCATACAGGTCGAAGATCGATTTTCTCGGTGATCTACTGGACGCCCTCGACTCTCTTGCGGCAAACCACCCGAACGCTGCTGTCGTGATCCACGGCAGAGCAATACTCGCGGGAGACAACCTCGAACTCCCG…	MADRIPEYVRLSDYIALLKNKGYRTENPFISTIPLHPPHNVVVLRSIYCDTPAEDTNSWDVLSIYKEGHVEGTSGWKSRRGSLFPNMEMSYRSKIDFLGDLLDALDSLAANHPNAAVVIHGRAILAGDNLELPEIRKCNERSQYLELTLVREKEDKLALLQSSTFNRRLLKLRQLERLCETINRHGSNDPETRIQYAKANFQAGDYSRHGFQLFFVGSECFTSIESISHRWPDQTMLPPHSTNHPIMNAFIHCYPHETHINIKRCVLTPAQLKEMEPKTPANLFGNLQAQREKEVKREETFVVISEKLVDYVHKHHPFDRAEIMSMIDEEYKETDQLSDIIRKLTKRREIRDKDVVLFTMPARIVNRQ	Hypothetical protein	CDS
548	504420	505394	+	ATGCATCAATTCAAACAGGCAATTAATAGTGACGTTGTTTACGCGGGTTCGGTTTACCGGACGAGCAAAGATTGGCGTTTTGTCTTAACCATTAACAAACAAACTGTGGTGCTTAATACTTACAACATTAACACGCATGGGGAACAGCAAGCACATTCTCTCGCAGAAAATGACAGAAAAACCGAATCTAATACAAGGGGACTCACCATTCATAGGAAAATACCCCCCACTCAAATGATTGAGTATTTTGCTGGGTTTTTTGATGGAGATGGATGTTTTGGTACAAGTAAAGATAGCAATCTGAGGATCACACTTTCACAAACAAGTGGTAACGGGATTCCGAGTGTATTATCCACATTACAATACTATTACGGAGGTTGTATACGAAGCCATGTACCA…	MHQFKQAINSDVVYAGSVYRTSKDWRFVLTINKQTVVLNTYNINTHGEQQAHSLAENDRKTESNTRGLTIHRKIPPTQMIEYFAGFFDGDGCFGTSKDSNLRITLSQTSGNGIPSVLSTLQYYYGGCIRSHVPKRGVKEYRPHYKLRIAGPAAIWLLRDLENVSMIKANQVHVSLRAASEPLQARSTSIKSLKRAKLISNMQALEFNAQDQRLTWAYVAGLFDAEGCVRFPAGLRLRITQKSNPSILFAIKDKLGVLGKAVNNGVLDLAGKNAEELAWRILPFVMPKKDQLIYALTLRILRDTKVIDKSVAIIMAEKLKQMKKM	LAGLIDADG homing endonuclease	CDS
549	505971	506279	-	ATGGGCAACACGCTAGCCTTTTTACGCAACGACAAACGTGCACTCACTTATGCCCCCACGGACGATGAATACTATCGTTCGGATGCCCCGCCCAACAGTACTCCCTTTCTCGGTATATCCACGGATTTGTGGGTAACGCGTATCCCAGGCAATTGGGAAAACTTACCATTGGCACTGATAATGACAACGATCGGAGTTCTTTACATTGCTACCTTCAGAAGGCATTTTGTGACTGCCTACAGAGGGATACGATGGCTGATGCACAATCGACCCCAGGTTTACCTTTCATTAGTGGTTGTCTGGAAATAA	MGNTLAFLRNDKRALTYAPTDDEYYRSDAPPNSTPFLGISTDLWVTRIPGNWENLPLALIMTTIGVLYIATFRRHFVTAYRGIRWLMHNRPQVYLSLVVVWK	Hypothetical protein	CDS
550	506356	507114	-	ATGGAAGAAAGCAAAGACTATTTTGACTGTTTGGTGGAACGGGCAACAAAAAATGGAATCCCTGCCAAGTTTTTGGAAACTCAACCGCGGATTGCGAATATGCGAACAAAGGTGATCGATTGGTTCATCGATGTTAACAATGAGTATTGGTTACTACCCGAAACACATCTGTTGTCCAGTTACCTGTTTGACCTGTACCTTTCCAAAGGAGTGGCGGCTCCAGAAGATATGCAATTGATAGGAACCACTTGTATGTTCATTGCCCACAAATACGAACAAGTCTACGAGCCAAACGTCATAGATTACGCTTATATCACGGATGGAAAGCACGAACCCAACGAAATTATTAAGATGGAAGAAACCATTCTAAATACAATCGAGTTTAACCTGGCATTTCCA…	MEESKDYFDCLVERATKNGIPAKFLETQPRIANMRTKVIDWFIDVNNEYWLLPETHLLSSYLFDLYLSKGVAAPEDMQLIGTTCMFIAHKYEQVYEPNVIDYAYITDGKHEPNEIIKMEETILNTIEFNLAFPTMFYFLRCMGEVIDHFDIIEPFCFYLLYIATLDVDIYELHPAQLAASSIYLANIMFKYNPWDSSLETYSSYKEEDVKKSASKLNEIRKQVHASEYKAITRKFKKDSFVEPTTQSPLDAI	Cyclin A2	CDS
551	507489	507926	+	ATGAGCGAACAAGACATTACCCGTGAACATCCGTTGGTGGTTCGAGCGGGAGATGTCACCCCACTACTAACAGGCCACTTTGTATATTACTCTCGCACCGAACGCAGGTTTCTCTGGCGTAAAATCTACCCACATGAAAAGATTATAGGAACCATAAGGACGTTCGAGCAATACGGTGATCTTTGTACAGTGGCGAACGTGGGTGTGCTCAACAAGGGCAAGTTGGTGGGTGTTTACCGTTTTGACGAGATTGGCGCGGATGTTTCGTCTTACATTCAATTCGAACTGGAACCAAACCGTATTTGTATGGCCGAGTATCACAACGAAGAACACATGTCTTATCAACATATCGAGGGTTACGAGTTTTTCGGCAACAAGGAATCACTGATTATCAATGAT…	MSEQDITREHPLVVRAGDVTPLLTGHFVYYSRTERRFLWRKIYPHEKIIGTIRTFEQYGDLCTVANVGVLNKGKLVGVYRFDEIGADVSSYIQFELEPNRICMAEYHNEEHMSYQHIEGYEFFGNKESLIINDPLCITAPAKGGQ	Hypothetical protein	CDS
552	508048	509007	+	ATGTCTCAACGATTAATCGTTTCCCCGGACTCTATAATCAAAGGTCAAGTGGCCATCGCGCCAAACGCTCCCGAACCATCGATGATGAACATGCTTTCTAATGCATCTGCCTCCAACGAACCCTCCATTGGTACAGCCACTGCTCAATCTTGGTTGAGTCGAAACAAGTGGAAAGTCGGAGGAGCAGTTGCTGGAGCGGTCGGATTGGGCCTCTTGGTCATGTTCTTTACCGGTAACAAGTCTGACCAAAGCAGACTACAACAACGGGTTCGCCGCTTCTCCGACAACAAATCGTACCTGACCCTCAAGTCTCAGAGCACTGACAATGCCGATGATTGGGCCTTTGCGAACGCATTGGCAGTCAAGTATATTACCAAGCGTGGTAAGGAACGCGATTAC…	MSQRLIVSPDSIIKGQVAIAPNAPEPSMMNMLSNASASNEPSIGTATAQSWLSRNKWKVGGAVAGAVGLGLLVMFFTGNKSDQSRLQQRVRRFSDNKSYLTLKSQSTDNADDWAFANALAVKYITKRGKERDYWACFRNDGIIEVLPCEPIDKARNSSSRLVIQLPSGDTEEIVFTDGAKKQTRMLEKIEMLIGKEGNPCDVSVVFQNDEPYFQVAPKDGGATVITQQIIYINSVGVPRYAKLVDPNVVQQMGKQRQEAVNKVLATQAQQQSRQTQQHQEPQEQYDEEDNPRWQLPNVQLDDSDNEPHPDDVDIDSAPM	Hypothetical protein	CDS
553	509104	509532	+	ATGTCCAATGCAAAATTTGTAGAGGTTGCCAAGGCAAAAGTGATGACAACAGAGGAGATGTTTATGCGAAGTCAACGTCCATATGCGTGCTGGTCGGATAAAGACGACTACTGTTTCACATTGAGACTTGCCAACGGAGACATTAAGATCGGAGATGAAGTTTGGGCTGAAACCAGTGCGCTAATCCCACCAAACGAATTGAAGAGAATTAACGGAACTAAAGTGTACTTGGGTTCTGTTGATAAGATTAATCTCCGATACGACGATATGCCGAGCATGTATGCAAAACCGTCTGATGAAACAGAGACAAACGAAGCCGTTACGGTGAATGTTGTTTTTGAATCAATCAAGCACCCTCACTACCCACTTTCTGTGATTTTCGACAAGTGGATGTGCATT…	MSNAKFVEVAKAKVMTTEEMFMRSQRPYACWSDKDDYCFTLRLANGDIKIGDEVWAETSALIPPNELKRINGTKVYLGSVDKINLRYDDMPSMYAKPSDETETNEAVTVNVVFESIKHPHYPLSVIFDKWMCINLLIFRSSS	Hypothetical protein	CDS
554	509554	510510	+	ATGCAAAAAGTTTACGGTGGAACTATTTACACATACAACTGGGGATACCATGTTGTTCATAAAAAAGATAAAAAAACTTACAGAAAGGGATTCTCATTCTCCGATTCGGATGACGCGTACACCGACGCAGTAATATACAAAAAGGAAATGTCGGATAAACTTGGACTCACTATTGGCCAAAAGTGGATCCCTGACTCTGTGAAGACTTATGTTGCTGGTTTCTTCGATGGAGATGGATGTGTAACGTATTACAACAAAAAGTACAAAGATAGCACATATATTGGACCAGTTATCAACTTCACGCAAGCACAACAAAATGGTATCCCACAAGTGTTATTGTTCATCCAATCCTACTACGGAGGCAAACTTAACAACGCGTACCAACCCAAAAAACCAACA…	MQKVYGGTIYTYNWGYHVVHKKDKKTYRKGFSFSDSDDAYTDAVIYKKEMSDKLGLTIGQKWIPDSVKTYVAGFFDGDGCVTYYNKKYKDSTYIGPVINFTQAQQNGIPQVLLFIQSYYGGKLNNAYQPKKPTERKSYKLTLYNAECIWMLKDLSSRCVVKSKQVDLALQLGEEADVAIKTTICRQMSEEKQLSSLNASTVDSSDERLCMEYIAGLLDAEGCVISKNRCPVISIAQLSNISLLCALRERLGITAPKAVSIKEGKLTFSGPSAIRFIHAIHEMCIVKREQLQLALRNTEISNDDEIKTNHQKICALKRI	LAGLIDADG homing endonuclease	CDS
555	510569	510856	+	ATGCACGATGAAATTTGGGCAGTGATTACTGACCCATCCAAGGTGTCACCTTTTGAACTGAAGCGCAACCCAAACAATCGTATCTACTTGGGTTCAGTGGACAAGATTAACATTCGTTACGACGATATGCTCTCAGAGTACAAGAAGCCCGAGAGTGAGGATGAAAAGAACGAACCGGTTACTGTCAACGTCGTGTTCGAATCTTTCAAACTTCCTCACTACACCTTGTCCGTCATCTTCGATACTTGGCACTGCACCGACTTGATTATTTATCGCAAACCCGAATAA	MHDEIWAVITDPSKVSPFELKRNPNNRIYLGSVDKINIRYDDMLSEYKKPESEDEKNEPVTVNVVFESFKLPHYTLSVIFDTWHCTDLIIYRKPE	Hypothetical protein	CDS
556	510889	511230	-	ATGTCCGAGTTTGAAGGGAACGAATACACAGAATGGGGTTACGCCCAAGAACAGCGAGCGACTTTATTGATGCGTGATCTTATCGAAAGAGATGAAAGGCTCCACCTAGAGCTCTCCTTTGCTATTGCTATGAGAATGGTTCCTTGGAGATTGGCTACCCAGGACCTTACGCAAGATCATCAATTACCAGCATGGGACATTGAAACTGTCACGCAGACGGAAACAAGGCTTCCAGAGCGAGATTATTTGACCGATCGTCAATTGATCAAGAATGCCCTTTTTAACCCGACTAACACTAAACCGACTTCCAAAAGGTTCAACAAACGATTCGAAAGAAAGTAG	MSEFEGNEYTEWGYAQEQRATLLMRDLIERDERLHLELSFAIAMRMVPWRLATQDLTQDHQLPAWDIETVTQTETRLPERDYLTDRQLIKNALFNPTNTKPTSKRFNKRFERK	Hypothetical protein	CDS
557	511236	511592	-	ATGTCCAGTGAAGAAGAAACGTTGACCACCATCGAACTTGGGGATTCACATACTATTGTCCAATACAAAAACACTGGATATAATTGTTACATATTGACTCACGAAAAGAGCGATTTGTGGACTTGCGGAATGTACGATATGTGGTTCAAAGAGAGAGTGGCGAACGATAACTACGTCAAGGTCAACTACTCTTACCGTTATGATCGAAGGGGTTTAATCGAGATTGGATTTTATTACAATACATTGGATCTTCAGGGAGCCAAACAAATAATCGCATTGTATTCATCGTTATTGCACAAGGAAGACCGCTTGGTAAGTTATGACTTGTTGAAAGTGCCTACTCACTACGAAGGTTAA	MSSEEETLTTIELGDSHTIVQYKNTGYNCYILTHEKSDLWTCGMYDMWFKERVANDNYVKVNYSYRYDRRGLIEIGFYYNTLDLQGAKQIIALYSSLLHKEDRLVSYDLLKVPTHYEG	Hypothetical protein	CDS
558	511667	511993	+	ATGGTTTCATCCAGACGCGCTTATAAAAAGGTCAAAGGGTACGTTCGAAAAGATGGTAAACGGGTAAAGACTCACTTCCGTAAAGTGGGTCCCATCAACTATCTTCCCACTCCAACCAAGGGTAAATTGAGCCGATATGGTTATCGTCCATCGGTTGCTATCAATGGCAGAAAGGCTGCACTCAAAAAGGCAGTCAAAGCCTATGGATTGCAAAGTGTAGTCCGCGAGTTGACCCTAATCGCAAACCTGACCTATCGTACCCAACCAAAAAATAGCAAAATTTACAACAGCGATAAAAACTGGCTGAGACGTACAATCAAAAAATAA	MVSSRRAYKKVKGYVRKDGKRVKTHFRKVGPINYLPTPTKGKLSRYGYRPSVAINGRKAALKKAVKAYGLQSVVRELTLIANLTYRTQPKNSKIYNSDKNWLRRTIKK	DUF5771	CDS
559	512008	512307	+	ATGACAGAAGACTTTTGTCCACGATGTGCAATCAAATTGGACGATTATCGCATTAGTATGAAGATCGATGTGAAGAAACCACTCGAATACTTTAGGGAAGATATTACTGTTCCTTTACATCCCAACAAAAAAGGGATCGTACACGTAAATCATCGCGTTTGGGTTTGCTTTGACTGTGCACTCGATTTTTCCACTAGGTTCAGAGTAAGATCGAGATCGCTAGTAAGACTATTGCCCAGAAAACAAATCGATGCTTCCCATTCACCCAATAAAAAAGCGTCATCTGACATTTTTGTGTAA	MTEDFCPRCAIKLDDYRISMKIDVKKPLEYFREDITVPLHPNKKGIVHVNHRVWVCFDCALDFSTRFRVRSRSLVRLLPRKQIDASHSPNKKASSDIFV	Hypothetical protein	CDS
560	512411	513136	+	ATGGATTACTTCATAAACAATGTTGATCTCACCACCCTTGCTGCTTGGGTTTATGCTCCGGAGATCACACAAAATGAAAACACGTACTCTGAATGCGATTATTATTCTTCAGATGTTTCTTTGACAATGGAAGATGAGTCCAACTCAACTGAAATTAATCCAGTAGAAGAGTATTCCGACGAACATTTGTTCCAACGTCTACACACTATGGGACTGATAGATGCGGACGGATCTTCATTCGATTCCATGGATGATCAAGAACACGCGGTCGCCCCCTCACCAGTACCGAAACCAAACACAGCACCCATCACTTCGATCGCGGAAAAGGTTAAAATCAAGAGCGAGAATAATAAGACTTTGAACAGCAAAAAGAGAAAGTTGGAATGTTTAGATGGAGAT…	MDYFINNVDLTTLAAWVYAPEITQNENTYSECDYYSSDVSLTMEDESNSTEINPVEEYSDEHLFQRLHTMGLIDADGSSFDSMDDQEHAVAPSPVPKPNTAPITSIAEKVKIKSENNKTLNSKKRKLECLDGDTKETRSEKRRRKNSEYAPVVLVHRCTDGTLEMVQPNEQKPGILPDPVLQERLDKFLTTRGLPQWYIAKALNKNTTMVSNWMNNRPRVHGWDHFECPLRAYLDSVNKIV	Mitochondrial/bacterial CCA-adding enzyme	CDS
561	513164	515095	-	ATGCAGAACGAAACGCAAGAAAACGTCTGGGAAATCGTGCTTATGCTCGACAAACCACTGCTCCTTACCCAAACCCCAACCCGCAAACAATTTGATTTGTTGCAGGATGACTGGCTAAATGTGGATTGCACCGAACGCGTTTTTAGAGTACCAAAGCCTGACATTTGCACAAACATGCTCACCGACAAAGACTGTAATAGGCTAAAACAGGCATTTGCGTGGATCTCGACAAATAGTCCATTCATCACCAATACTCTTCCTTATGGTGTACCCATGCCAATTGAATGTTGGAAGATTATCGAATATTGTTTGGATTTTTTGTTGGCATCGAAGGATGTGTATCGAAAATATTGCCATCTATTGGAAAACCAAAGTTCGTGTTTGGAGACATATCTGTTG…	MQNETQENVWEIVLMLDKPLLLTQTPTRKQFDLLQDDWLNVDCTERVFRVPKPDICTNMLTDKDCNRLKQAFAWISTNSPFITNTLPYGVPMPIECWKIIEYCLDFLLASKDVYRKYCHLLENQSSCLETYLLYLKVCKKFNWIPIGMPESTTIEQLLDAQRWGPINSALLVQQWNELNQKCEAQYLNPCTDDKHYKESIERLRQMNPILFHPKMKDAFERFGAIIAGGSILSALDPSIPTLPTSDIDIFHNYHYYLGFTPAVLSVLEKEFDEYAHQVIHTDHVTNIYFTPKNKESQPIKPLQIVYSSAVHSKEMVSSFHMDYVRTYFDPTTELFFAAPEAIISWDSKVISVLNHPCNTKSMAKALYKGFTFSSAINTKHAFPATTWSHLTTKILEHSA…	Hypothetical protein	CDS
562	515245	516699	-	ATGTACAAGTTGACAATTGAGAGAACTGACACTAGCGGGGACCCGAAACACGTTCACCTGGACATCGTAATGCAGGATAGTTTGACAATTAGTATTCAACCACAACAATTGTCCGTCAATGGACAGATGGTACCGTTCGAACAACAGTCATTTGCACCATTTTCAGAACATATGGCCCCCGGATCAAACCAAGTAGTGGAGCACCTTCATGATATCCTTCGTACGTTAGATACCGCTCAGGACCTCGACAATGAAGAAAATCGAATGGCAATGCGTACAGAAGGCATAGGCAAACTCAAGACCTTAATCGAAACATCGGATCTACAACTACTCTCAGAAACTGGACCCTTCCCCTTTCAAGTTTTGAACGAGATACTTTGTCACCTGTATTTGGCCTGT…	MYKLTIERTDTSGDPKHVHLDIVMQDSLTISIQPQQLSVNGQMVPFEQQSFAPFSEHMAPGSNQVVEHLHDILRTLDTAQDLDNEENRMAMRTEGIGKLKTLIETSDLQLLSETGPFPFQVLNEILCHLYLACAHKDISLEDGKNVYRCIQFKILQSIGDWAATMLRYGHWVNNDISLTDNLEELLVECVSELSYQHFTALMVQENSYVPYQSEEWNIGRINRCTENVFEYWVSLVFPLLNRLSDTDKLEMLLPNINNLCNIYQSTQDYGLISKVKFAKWTIEVNRQTFSPQLEDAPEIHSSMDPDTNNQHVMETQSLESEVEMYSVDNEEREPATPADALDELSDIAEDNHRLRDLIVPSNVTLADLVANGLLHDYDVIYPFRSTKWLGILRKTTTYD…	Hypothetical protein	CDS
563	516768	517205	-	ATGAGTTTTACACACACAGTTCCTTCCCTATCTACGGACCCGCAACAAGCACAATTCATTCAAACAGTAAACAATCTGTTTTCTGCTCTTCCAGTGCATGGTCATAGAGATGCCCTAATGTTGGATGTTATGATGGTTCAGACACTGATCGATAGATGTCGCGACTTTCTGCCTTATAACTTTGCGCTCTATTTACTGAAAAACAATGGCCGTTGTTCAGTAACACTAGATGAAAGCGCCGCAAGTGTTCACGCATTGAACAAGTTTCCAATGTTGAAAGATGTCATAGACGCAAAGGAAGGACTCTTTTTGAATCTCCTTTTCAAACGAGCTCCAGAACATAATAATGTGCTAGTGCTACAAGATGAAGAGATCGAACGGTTTCTCTCAAGGTTCTCC…	MSFTHTVPSLSTDPQQAQFIQTVNNLFSALPVHGHRDALMLDVMMVQTLIDRCRDFLPYNFALYLLKNNGRCSVTLDESAASVHALNKFPMLKDVIDAKEGLFLNLLFKRAPEHNNVLVLQDEEIERFLSRFSDLQIEVKKYMLK	Hypothetical protein	CDS
564	517275	517715	-	ATGGCTGACACTGAATACTCGGAAGGCGAATGTGACATTTGCAAAGATTATGAACACACTGCATTTCGCGGAGCCGGAATAACCTTGAAACCAGACGAGACATGGCATTCCCCTGGCATGGCGTGCTCATTAGGGTTCGAGGCTGACTTTGACCTTCACGAATGGCCAGTTGAAGAATTCAAGCAATTTGTCCAAAAAGTAAAGGATGGAAAACCCGCCGTTGTTAGATTGAAAGGTGTGAAAAATTGTAACTCTTGGTGGCCTACTACCCCCGCGCCAATTTCGCACACCAATGGGACTATTCACTACAATGTTTACGAGGGCGATAGAGTTTTTGACAAATCCGATGAAAAGGTTTGCCAGTGTCTCATCAAAAGATTGGAGCACGTAGTGGACATT…	MADTEYSEGECDICKDYEHTAFRGAGITLKPDETWHSPGMACSLGFEADFDLHEWPVEEFKQFVQKVKDGKPAVVRLKGVKNCNSWWPTTPAPISHTNGTIHYNVYEGDRVFDKSDEKVCQCLIKRLEHVVDIVDQALITLANQPQ	Hypothetical protein	CDS
565	517887	518696	+	ATGACAACTATTGAACCTTTGTTCCCAACCGAAAGTCACATCTTGGACAGTAACGCAAAGTTGGAACCTTCCACTTTCGTCCAACTTATACTAGACGGTGCAAAGTTGGATACTGCTACTATCAACCAAGTCTTTTCGGACGTGGACGATTCCAGTTTTGATCCATCCGGTTCGTCTTCTTATAGTTCAGAAGACATTATGGATGAAGAACCCGTGTTCAATTCCATTGATTCTGTCGCATCTTCCAAAGAGATAGAAGAGGAAAACGTTATTAACGTCGTTGAACCTAACATCCCCACCGAGGAACCAGTTTACACCATCTTCGACATGACCCCGGATCCCGAATACCAACCCAAAAGCCAAGGACAACACATGAACTTGATCGTTGGCCCGGCAGAA…	MTTIEPLFPTESHILDSNAKLEPSTFVQLILDGAKLDTATINQVFSDVDDSSFDPSGSSSYSSEDIMDEEPVFNSIDSVASSKEIEEENVINVVEPNIPTEEPVYTIFDMTPDPEYQPKSQGQHMNLIVGPAEHQIKDFLIVPNNVLSMNGTPKEGDYIVVKLICDKAVCSQREIFLTAVSPKYSRNADNETEIPNLKITKYMTPGKTKGFKFAFTYTLYSEDKPVERLVSTPFHLWSNVKQKGFPRSSRDHLIVQRTKQNANKRRRLM	Hypothetical protein	CDS
566	518936	519292	+	ATGTATCAAAAAATAATTACCACCGCAACTCCAATTACTGAGGAATTAAAACGAGATGAAAAGTTGTTCATCGTTCTGCAAATGGCCAAGCGCATCCCAAACTACGCACCTGCTTACATTCTGGACTACACTATTAAGGATGGAACCACACACTTTGTTCGTTTTTCAACTGAAGAATCAGACTATGGCATAGAGATCACGAGATGCATCTACAGCCCCGACTCGGATAAGGTTCTGTATCAAACAATCCACATGAGTGCGGACGAAGAAGAAATCTCCTTTGATATATCCGATGACGAGAATTACCCGGCCTTTTATAACAGCGAGGACGAAGATGAGTTGTCTGTAAAAAATTAA	MYQKIITTATPITEELKRDEKLFIVLQMAKRIPNYAPAYILDYTIKDGTTHFVRFSTEESDYGIEITRCIYSPDSDKVLYQTIHMSADEEEISFDISDDENYPAFYNSEDEDELSVKN	Hypothetical protein	CDS
567	519362	520249	+	ATGCAGTCCAACTCACTCAAGTACGATGCCAGAAGAGCCCAATTGATCCCAATGATCAACAAGCAAAAGTCCGGTAAACGTCAGATAGCCTCTGGTAAAAAAGAAGGTGAGCCCATCAACTTGCTGGTCGTGCCACAGGGCAGAAAAAACAGAACCAATCCTCAACAAGGCAAAAGCAAAAGCATGATTGTTGGTGAAGATATTCAGCAATTCACCATGGAGATTGAAAACAACAACAATGCCAATAGAACGACCGACCCAGTGACAAATAGCGACGAATCATTGGACGGTGGAATCATCGGAACTTCGTTAGTTAAGGGCAAGTTGAGTTTTGATGAAAACTCGTGTTTTGATCTCAAGGGGGCACTAGTGATGAACAATATACTGTCCCTCAAAAAG…	MQSNSLKYDARRAQLIPMINKQKSGKRQIASGKKEGEPINLLVVPQGRKNRTNPQQGKSKSMIVGEDIQQFTMEIENNNNANRTTDPVTNSDESLDGGIIGTSLVKGKLSFDENSCFDLKGALVMNNILSLKKWTLHPELPFVLKAANEWVPITLENATTITLPNDNCDDRIKPFVWPSASEKKKPQPNSFIASRTGLYSLQVCLGVKSACMVPGAQGFGILSLRLKNIDTEKIIIQKDEIMFIGMDSWNVLLHVDQLFQIGDMFTFEIMTSKELVPMIARGTIQLALLQSDEEQ	Hypothetical protein	CDS
568	520579	521451	-	ATGAAGAGAAAGGGTCAATACAAAGAACGAGAGGTCTCCAAGCGAAGAAAAATAGGGGACAACCACTACACCTCACCCTTCGATGATGACGACAATGAACCCGAAACATCGGAAGTTTTTTGTGAGGAACCTAGTTTGGAAACCGGCAGCGCCGATTATGAAGATTTGAGCGAAAACAATGAAGAGCAATATGACGACGAACAAGATGGAGAGGAATCGGAAGAAGAGGATCCTTTTTGTAATATCTGTGGCGATGAACTTGAGGAAGATTCCCGTGTATGCCCTAATTGTGCCAAAGTGCTCGTCCCTAAAACGTCTTTTGCTTGCGACATGACCAATTTCGACGACTTGCCACAGCACATGAACATGGCGCCCGAGGTGTGGCGAATCATATTTACC…	MKRKGQYKEREVSKRRKIGDNHYTSPFDDDDNEPETSEVFCEEPSLETGSADYEDLSENNEEQYDDEQDGEESEEEDPFCNICGDELEEDSRVCPNCAKVLVPKTSFACDMTNFDDLPQHMNMAPEVWRIIFTFGDHKSYITPKPKYDAPQWIWHLVLVCKAFYALVSTQYTFPRRVHVYWASKLNIKMTEVAMTHPNWRGGFLYLEPTDEAAVINCSMNTYESEVSQERLDFVLHLLEKGYKFSPKMLGKTEGHPVWGPIIQKYLAKGQMVPISYIQEREEQMRAMWKK	Zn-ribbon domain protein	CDS
569	521848	522111	+	ATGCAATCTTCATCTCAGTGCACCACCTGCAATACTCGTCGCCAGCGAAGAATAGATTCGCCTTATGGTAACTTGTATTCGTACAGCCGATTCCCTTGGTTGACAACTCCCGGTTTATGGATCGGACGAAGACACGCCACTGTTCCGGTCGTTTACAACCAAGACCCCATGTTTACCAGTTGCGCATTCGGAACATCATCCAAACAATGCGATGCAAGATTTGGTTCGTTCATGAACCAATTTGATGAGCGTCATTTTGATTAG	MQSSSQCTTCNTRRQRRIDSPYGNLYSYSRFPWLTTPGLWIGRRHATVPVVYNQDPMFTSCAFGTSSKQCDARFGSFMNQFDERHFD	Hypothetical protein	CDS
570	522399	523007	+	ATGGGCTTAGATGCAAAAGTCGGTGATCATTATTCTATGCGAATGGGATCGTATTCATCCATCCAAACCCAACGCCGTAAATTGATCGAATTAGCCATTGAATATTGCAAAATGAAGGACGCTCAATTGAAGGAAGCAAAACATCAGGCAAAGCAATTGAGAAAGCAAGAAGATGAACAAGTGCAAAAAGACGAAGATACCATGGATTCATCCGACAATAGTGATTCTGAATACGATGAAGAGTTTGACGATGCTCCCAATTGGCAATCGATCCTCGTGGAGTTAAAAACCTGGATCGCTCCTCAGAGTCATATGATGATTATGCTTCCGGGCTTCGAGACATTATTCGAAGTCAACTATCCCAATATCTTGGCATCAAAAAAAGACGATTTGTTTGCA…	MGLDAKVGDHYSMRMGSYSSIQTQRRKLIELAIEYCKMKDAQLKEAKHQAKQLRKQEDEQVQKDEDTMDSSDNSDSEYDEEFDDAPNWQSILVELKTWIAPQSHMMIMLPGFETLFEVNYPNILASKKDDLFAEAGLLGLKWFVNHSDSDGYWSPGQSMDILLLLKELQAHKLVNPMFNDEDNPYFELLEASVTHKMPVTFC	Hypothetical protein	CDS
571	523026	523961	-	ATGGATTTATTAGACAAGGCCATTCAACAGGCCAAACTTTCCGTCTCCAAGCCGGTGCAAAAGAACACCCAACAAAAGAAGGAAACTACCAGTAGTGGAAGCGAAAATGTATCCGTTGCCAGTTGGAACCTCAGTGGAAGTTTGGATGGTTTCACTATCGACCGATTTGAACACGCGTTAAAAACATTGACTTCGGCTCCAGTGAGTGCCGATATCATCTGTCTACAGGAGGTTCCGTTGGATCATCTCGGATGGATGATTAATCGATTCAAAGTGTTGGATTACAACGTGTTCCACTCCATTACCAAGACCAGAGTACTGGGTGAGATGACAGCCATAAGGTTCCCCATCAAAAGTTACGAGTTTGTTCCGTTTGTATCCGAACACGGGAGACCTACT…	MDLLDKAIQQAKLSVSKPVQKNTQQKKETTSSGSENVSVASWNLSGSLDGFTIDRFEHALKTLTSAPVSADIICLQEVPLDHLGWMINRFKVLDYNVFHSITKTRVLGEMTAIRFPIKSYEFVPFVSEHGRPTDFGMNFVEFECYGRSCLIVNTQLDSSFECKDRREQFDDLISLVRKMDKFVIIAMDSNFKTHEPEPWLPPKWVDSWDQYGVLCDKNKNRKYERCYTLDGSRNPTILNTYGNVRHRPDRVLYFNGDRKFRWSLKSFGLLGTKEFKMINGHPVFVSEHFGVYNKYTIEEMHYLPKTTIVVS	5'-tyrosyl DNA phosphodiesterase	CDS
572	524129	525568	+	ATGGCTACTCCCAACTTGACGCAGATATTCACCGCATTTAAGAAGGATGAAGTCAATACTACAATCTCACCCCCATCATGCAGATGGAAGATGTTTAGTCGAGGTATTCTGGACGATCTGGACTGGACTAATGTGATCGTGGCCGGCGAAGCAGTTGTCAATTGCATGACTGTTTTACCAAACCTTTGGTCCATGTCCACCGATATCGAATTGTTCATTCATAAGAGCGATGGAAAGATGCACATGAATCACATCGTTTCCAACATTGCCGAAGCAATGGAGAAGAATGGCAAACGAACCGTCAATGTGTCTTATTGCCGCGAACAAGGAAAGGTATACTTTTTGGCCAAAAACTACCGAAGGGTTGTTCTCACTTTGGCGGAGTATCCCACGATTGCC…	MATPNLTQIFTAFKKDEVNTTISPPSCRWKMFSRGILDDLDWTNVIVAGEAVVNCMTVLPNLWSMSTDIELFIHKSDGKMHMNHIVSNIAEAMEKNGKRTVNVSYCREQGKVYFLAKNYRRVVLTLAEYPTIASVVEHFDINASKVAWRPNPHAIHMTPEARQELTKRVINFNPNPKSPNYGKRLLRYAQKGFSVEMGPAYNAEQVDWTKYESITPSNFTDIHELMAAEQMTKLVVGIGNLTLIQLAETSPETETEWKNFTLSTLRLVEPKNPETPEPNSDWPISSIYLKPIEEPIDESEEGENENEDENEYDDEDENESDNDGDYDSDSEDEQVVREDQKDVVINRSTIKVTHLTESPFVAYQQVDYTNRVYKIWITLPGVNRSSISATVKYSPRTLT…	Mitochondrial/bacterial CCA-adding enzyme	CDS
573	525650	526264	+	ATGTCCAACGACGATAATTACGGTAGAGGTGGCAATTACCATCAAAATCCTATTCAAGTGCAGGATAGATCGGAAACCGTGGAAGTGTCGTTCCGACCAAACGTCACGAACGCTCACATTGAAAATGTTTGGAGTTCGAGAAGAGATACTAGCAACACTAGATACACGTCTTCCAACTTTAAAATTTACACGAGCGTTCCTTACAAGATGGTAACTCGTATTGACCTCATCGGTGCGCGCATCCCGGTGGACACTTCGATGGATCCCAAAAAGAGTGTGTACCTGTTCATCAAGGCACAAGGTCAAGATTTGTCGAACATCCAATTTGCCAAACCATTCGAGGCTTCTCGATCAAAGGACGAAGCCAAGGATGTGTTTTCATTGGATGGTTGCTTTGCC…	MSNDDNYGRGGNYHQNPIQVQDRSETVEVSFRPNVTNAHIENVWSSRRDTSNTRYTSSNFKIYTSVPYKMVTRIDLIGARIPVDTSMDPKKSVYLFIKAQGQDLSNIQFAKPFEASRSKDEAKDVFSLDGCFAQFFMKTDPIFYEDVSNQPTITYNFQQPLGTLTTFDVRLVVEPTDPTAKAKEDFYVAPGEDIRLVFRILSQN	Penton protein, single jelly roll	CDS
574	526297	526938	-	ATGCAAGCACTTTGGAGAACATGCCAAGACGTGACAGTGGAAACGTTAACCGAACATCTCGCATCCACATTGAATATACAGGTCGAGGAGGATTTCGAGGGTCATACCATTGTACCACCATCCGAACCATTGGAAGTTGTTGACATTGTTAATGAAACCAGCGATGACCCGGTCATGGAGACGGATATCGACAGATCTTTATGGCGAGGTTTCAACTGGGAACATGTTTGGCTCTATGGTAAGGGTTGGTTTGTTTTTGTGTGGGACACGAATAAAGAGAATGCTGCCATCAAAGCCGTGGAAACCTTATTGGAGCGATACGAATATCTCGATCAAAAAGACGAGGAATCTACTGCCGATGACTTTCATCTCGTTCATTACAAAAATGGCAAGAAGAGG…	MQALWRTCQDVTVETLTEHLASTLNIQVEEDFEGHTIVPPSEPLEVVDIVNETSDDPVMETDIDRSLWRGFNWEHVWLYGKGWFVFVWDTNKENAAIKAVETLLERYEYLDQKDEESTADDFHLVHYKNGKKRVYMSEDEKRLDAVSSLLKNPCWVYSKPLNVAGGQDFGYESIIIQHQHELSNSTKNEIINPNGNKSEQSSDETNSDESDSD	Hypothetical protein	CDS
575	526987	527730	-	ATGCAAGAGCAGCATGATATAGAGGAAACCGATGAAAACGTCGAACGATCATCCAGTTTCAAAAAGGAAGAGTCTTCACCCAACAGGCCATTCACACCTCAACGTTATCACGTTAACAGGTTGTCGGAGGATCAATGTAAGCGATTCAAAGCCGCTGGTGTACTGGTACTTGCCAAAGAACCCGGTTATCACGGTAAGACTGTAATGTTGTTAGGTAAGGAAAATCGAACCAAAAATAAGCGAAGAGCCATTCACAAACCCTATTGGTTGCACTTTAGCGGCAAACGAGAAATCGAGGATCAAGGATGCCCGCAAGTGACCGCTCTTCGAGAACTTCACGAAGAGACTGCTGGATCACTGGCAAAGTATTGGCCGATGATCGTCGAACAGGTATATCAC…	MQEQHDIEETDENVERSSSFKKEESSPNRPFTPQRYHVNRLSEDQCKRFKAAGVLVLAKEPGYHGKTVMLLGKENRTKNKRRAIHKPYWLHFSGKREIEDQGCPQVTALRELHEETAGSLAKYWPMIVEQVYHDSSAKIWDESSCYVLFVVYLPYPDPEIPTVFRYIKDEFQPPENYQTELGWVSYHHVVFDKKYKRCYLRTPGQEEVEIYPYFALYLRTKCIRYILTTANRPNYRHFSIHRQSYSY	Diadenosine Tetraphosphate Hydrolase; Nudix	CDS
576	527886	530297	+	ATGTTTTCCAGTTCTGGATACAAAATCACTAACGTTGCCCTTCACGAGGGATTTGCCAACGTAGAGAAAGAGATTAACGCCAAGCAGGTTACCGATCAAAGCGGTTCCGTTCCGTTGAAGGTTGGTGTTTACATGCTCCAACACGGTAATATCAGCAACATTAACGCTGGTGGTCTGGTTCAAGGAGTCAAAAAGTTCTTTGGATTCGGTAAGAAAAACGACAAGGTTGCCATGGAATTGTGCAAGGTTTGCGAAGTTTCTTACGCTGGTGAGTGCAAGAGCGAGGGTACCGTCAAGTATGCCGTCATCTTGTACTCTGGTTCAGGGGATCTCTTGGAGCAGAAACCTGACACTAAACTTTGGGGATTTGCCCTGTTGAGACCCAATCCTGACGACAAT…	MFSSSGYKITNVALHEGFANVEKEINAKQVTDQSGSVPLKVGVYMLQHGNISNINAGGLVQGVKKFFGFGKKNDKVAMELCKVCEVSYAGECKSEGTVKYAVILYSGSGDLLEQKPDTKLWGFALLRPNPDDNRFRVYYGTKKSETRIKLMNKIQQGSLNRGDAKAVKITEDNLSEATMLLREKDGVEIVGEETTVENFIQDTTTEFFDTIVNIDVVCVKNVPSVRLEQLLVKAAVCVAPKGTTPLYAIGFSVDESGNVRGTDLIKSLVGFTGPYAVAVQTQVDHETFKWDLLTKRDNAGNRLSEYSNPIYVLTPSFRKVLLETDQAVVTEHINNNADKVNEVAQQVVEQVEQAGGEVVGAPPANTVSNTEDDVLKEVQAAIQGEEAGIDAEDLLNQGD…	Hypothetical protein	CDS
577	530385	532334	+	ATGTCCGCTGGCAAATTTCAAATCATCGACCAAGCGACCTTCCAAACACTGGAAAAAAGTCTGAATTCAGTGGATAAAGATCTACACATTGGTATCTATGGATTGTCGAAAGGTGAACTCACCGATTTCGAAGGGGGTTTCCTTAAGGGTATTGCCAATGCCGGGGCTTCGGTGTTCAACTTTTTCACCGCGGGTATCTTTAAAACCAAGGAAACTAAAATGCGTTCCAAGATGAGCGCGGAATTGTGCAAGGTATGCGACTTGGATAAAGAGCAGTGCGAGAATGACAAACAGGACGTAGCATACACATCAAAGGTTGCCATCGTCGTTTTTAACTCGAAAACCCCTAATGCAGTTGAAGTTTTGGGGTTCGCTGTGCTTGCCGCGGCAGAGGATGGT…	MSAGKFQIIDQATFQTLEKSLNSVDKDLHIGIYGLSKGELTDFEGGFLKGIANAGASVFNFFTAGIFKTKETKMRSKMSAELCKVCDLDKEQCENDKQDVAYTSKVAIVVFNSKTPNAVEVLGFAVLAAAEDGVTAIPVGPRNKDSKDRIQLRPINLTRSLFAGAAMYTAPKVGEVALPKGKEVGVLVNGGQAKTNPNKKIVTDENKDDSFARFIELRTLCFKAVHTEVIRVIIAAALNMTWKQDDEQTLDRVAYSISLSASEDGVLNGPLYEALKKFNFAGPYGFAIGRKVVDREWSWHTTSNGTRIKPVMVLWPTMFEAYLKANSESSVEAPSNLQVPISDTDREEDQEAIAENTIKAAISGKKDMNIKDTHAFRVLQDQAEINRNLAELSAVQIGE…	Hypothetical protein	CDS
578	532428	534899	+	ATGGCTGACAACGAGTCGCTATTTATTCACTGGGATAACGCAGATAAATCCCTTTGGGAAAGAATCTCCAAATTTGAAGATGCCCAACGCGTAGAGTCTCTGATCATTACTTCTGCTGCCGAGTTCCATTCGGTATTCATTAGAAAACTCGATGGATCAGATACCGAGGGAGATTCGGGTAGCAGAGGGTACAAGTTTATTTCCAACCACGACAGGAGAGAATTCGAAAGAGTTCATTCCGAGTTGCAAAAGGATCCACATAATCGTAGAGTCATTGCCGTGAGAACCAAAGGTAACATTCCATTAGCCATGGTCTACCTGGTTGCTCGATCAGTTCCCGATTATGTTGCTCATCTTTCTTACGAACGAACTCGAGCCAGAAAAAAGGTTGGCAAAGAT…	MADNESLFIHWDNADKSLWERISKFEDAQRVESLIITSAAEFHSVFIRKLDGSDTEGDSGSRGYKFISNHDRREFERVHSELQKDPHNRRVIAVRTKGNIPLAMVYLVARSVPDYVAHLSYERTRARKKVGKDEQRLMKFVEISEESDAANGRYVLPLHNKSSDQSKELKKKLSGHTFFGYNSPPTAILPTSDETTQLNRMGSLKSVKGIVSVESIQYSYTYAAMLCLYKGLMISPNTVFVAPVVPDRDESGQFFFPSYASFLHSSLSFAGPFALGYKYKDTKSNKVSFLRTTIRRRVRKDSDDTDNVDTSKKDEKKRPTQRFLIRFFGLSNTEVEDFFTNVKFDEKNPTNVKHEKRNSVDEQGNPIVEELEDSDEFEDEISFKDPAVNENDNRVSDFE…	Hypothetical protein	CDS
579	534907	535998	+	ATGGCTACCAAGCGTTGTAACGTTCATTCTTTGGCATGTATGCGCCAAATAAATTTTGTACCTGCTGATCAAGTCATCGTTATACCGAAAAGAACATTCGATCTTTACCTTGTTTCCTACTGCATTGACAACAATTTGCAATACATTGAAGATGGAGATATTGTGCGCATCAAAACGAATGAGGATGGATTTGCACTCTGTAGAGATGGAAATGCGTTAAACAATGTCAATGCGGACACGTTGGTGGATGTTCATATTGGTAGATACGAATCCGAAGTTTGGTTTCCACTTTTACAGGGCAATGAAGAGAGCAAGAAACTTACCTTTGCGTCCGAATTTGTTCAGTTGGATACGAGTCATATGGAACTATTGCTCCATTTTTATGACAGAACTGAAGAT…	MATKRCNVHSLACMRQINFVPADQVIVIPKRTFDLYLVSYCIDNNLQYIEDGDIVRIKTNEDGFALCRDGNALNNVNADTLVDVHIGRYESEVWFPLLQGNEESKKLTFASEFVQLDTSHMELLLHFYDRTEDANRLKSSDTYRNLVSLLDNCFASFSAKGISKIFVKLNSVSPKDICYYDDDPMGDINALAAYRSEHVIHMLTRSSRCMSVIKRTLHLRLPNPVLIMLREFVEMPFQNEFRCFVYDGKLRAISQYHWMIHDKSIVDNQLAIRDRIDTFYRLSKQYIPYKDCVMDVILLDDESKFEGTFMNLGIYLIEFNCFGGDLVAGSALYHWYHDYDILYKNSNLADIRVCVVEPHTEHL	Cdc123 from Schizosaccharomyces pombe; ATP-grasp fold	CDS
580	536597	538198	-	ATGCAAGACACTACTATGTCTTTGACCCGAAAACGATCCGAGGAACCCATGGACATGGCTACCAAGAAACAAAAGATGGAATCCATTGGACTGGACAAGGCCATACCCGAAAGCGTCATCATCTCCTCTATTTTACCAAAGTTGATCGGTGGCATGGGGTTATTGCACGTCAATCGCTACATGAAGAATGTCGCATTTCCCAGAGTCAAAACGCTGCGCATTAGAATTACTCAAGACAACAGACTTGATGTACTAAAGAACATCGCAAATGATATCGAATACAACAAACATGTCACTTCCGTCAAGGTTACGTTGGTTGGAATATTCGATGCATGCAGTTGGTATCCCGTTTTTATCAAGAGTTTTACCAGTCCGACAAAACTCGTCATCAACCTCGAA…	MQDTTMSLTRKRSEEPMDMATKKQKMESIGLDKAIPESVIISSILPKLIGGMGLLHVNRYMKNVAFPRVKTLRIRITQDNRLDVLKNIANDIEYNKHVTSVKVTLVGIFDACSWYPVFIKSFTSPTKLVINLEFLSAYNDKAMVEYCLALWKCVCTVEYPELHTLSIKVPSEYSMEFNRINYGTKMAIALRGPDNILRAPQLKKLDFPFPQYITLDSSTQVDQVGGFWTSYSNHPSVKTLTVRDFGAMPITINSHEISSMIKPSTPKILDHLIIKKIFRGDSTLNITNTSTPVIPKLTITLLLNIDLCLKRTGPVPIGGTFATNETNLVIDYHKKGLKGDLLLKWTTFVNLIISSSMYKSINSDTIYTYTTRTKQFVIQKQVQTTTYGPLDEPTIQALD…	Hypothetical protein	CDS
581	538256	539890	-	ATGAGCGAAAAGGGACGAAGATTACCAAAATCATCCAAGAGTTTAGCATCATCTGCAACGTCGGAAGGTTCGAACGTTCACGAATCTATACCTGACCAAGAAACAACAGCAACTTCGATCATAAAGCCAGTGCAAATTCTTGAGGCTATCAAGCAACATCGTTTATATTTGATGCTCAATCGGTTGGCTCCTCACGATGAGATCAACGGAAACGAAGAAGAGAACCCCATCGTACTTGGTGATCGTGTCGGTAAAGGTAAACAGTGCCAAATACTGGAACTCAGGGCACCCAAGATTGTATCGGGTCAAAATGAAAGGTCAGCAGTTGCCAAAATATATCCTTTCTACCCGACCATGAAGATTGATTCCAAGAGTCCTTACCGAACTTTGACCGACATT…	MSEKGRRLPKSSKSLASSATSEGSNVHESIPDQETTATSIIKPVQILEAIKQHRLYLMLNRLAPHDEINGNEEENPIVLGDRVGKGKQCQILELRAPKIVSGQNERSAVAKIYPFYPTMKIDSKSPYRTLTDIAKSRGFSLSKMVRINDHIRDPKKIIEEGTKIFLPRSEKEKKEAAEGNIAKYDTQEGRIKCIQVFLSEAILLSYVRSLLKRKLSPHFVAAHGFYGAFHAGYILLERVDGSMDNLATQILRDGHTRALRSLLFQVAHGILVMQAYYKVMHYDTNLGNIFATNVDNAGNWNENQPFTNPTWIYGLNDTKYAVDHTGWLFKLGDFGFAAKFVYPQIVRDDVYNKMFEDKHNIIPEYQVGYDLMYTLACVYFCIYYRWQPENSAERKRRDS…	Serine/Threonine protein kinase	CDS
582	539934	541238	-	ATGGAATACGATCCTTACGATACCGTCCTATTTGACGGAAACCCAAAAGTCCAAGATACAGAATTGCCATACGACACCCAATTGCAACAAATTTCGGAAGACGATACCAATCAGATCCAAGAGAAATTTGATTCTCAATACGACAGTAACGAGACGGCGGTTAGGGCTCTGGATTCAATTTTGCAATTTGGCATGTCCCTAAATCTAGTCAGAGTCAGAGGTTGCAGTCCACAATTTGCCATGTACGCATTATCGGTATTTGGTAGTGGAAACTCGGAAAGTCCCATCGCTTCCGGATGTTTGACCAAAGAAACCCCGTGCACTCATCCAATTGCCATTAAGATATTGCCGAGGTACAACGTACATTCCGACTCTGATCCCGGATGGGTGGAAGTGTCC…	MEYDPYDTVLFDGNPKVQDTELPYDTQLQQISEDDTNQIQEKFDSQYDSNETAVRALDSILQFGMSLNLVRVRGCSPQFAMYALSVFGSGNSESPIASGCLTKETPCTHPIAIKILPRYNVHSDSDPGWVEVSYLKRANEELVSAKHTPHVAAYLASFECQGSILEHADLFFQSPMDKAVFMHMLQSMMKNDVGDTTIFVLLAERASHQSLTQVAKTVHRDYWVEYFRMIIFQVVWTIACFQQKFPGFRHNDIWSSNVLIADTPSTSALYRVSKEEQYMLIPGDSLPSNLSNHTARLWDFEYACSRDQQNDKVDGERNAMINNGNPYYDVHFFLNHLYSLLLKYSDNQIPSDLDAFFKRVIPRKFMGCGANKSNPSASTFVRNYRLTLESQDLARAEGL…	Serine/Threonine protein kinase	CDS
583	541681	542376	+	ATGGCCACGATTTACACTTTTCACTCTCACTATCAGTTTATTGGCGACAATGAACAGAAACAATTCGAGTTGGTCGAATACTTTTTCAAGTCCTTTGCCCAAAGCCAAAACTGGAGTGCGGCCAACAGATGCACTTACATCTACACTGCTGGTTTGATGCTTCGCAAGGCACCCAAAGACAAGATTAAGACGTTGATCGATACTTATGTGACCAAATTCCCCGAATGGATGTGTGCTGCCACTCTTTGGTACGCCAATCTTCCCGAGTCGCGTCCTACGTTGGGTAAGTTAATGAAGGCTGCACCTTACAAACTTTACCGCATTACTGCCAAGTTTTATGATCGACGTGCTGCTCCATCCGATTCATCCTTGAACGAATTGCCCATTTCCAACGGCGAG…	MATIYTFHSHYQFIGDNEQKQFELVEYFFKSFAQSQNWSAANRCTYIYTAGLMLRKAPKDKIKTLIDTYVTKFPEWMCAATLWYANLPESRPTLGKLMKAAPYKLYRITAKFYDRRAAPSDSSLNELPISNGEVAVQQVTELFARWFIEGDKSSLQKVLDEKIGLAAKPHVEEILTQMDRLAAENKEDMVGVYTLRTAKQTSVVPESVDILLEAIKYDTFLKELLRKWLKQ	Hypothetical protein	CDS
584	542442	543719	+	ATGGGTATTTTGAAACTCCTACCTTTTATTCGCGATTGCTGTACAAAAGGATACTACAATGGCAAGTTTTTGTATCACTATGCCGGTAAGCGGATGGCTATTGACGCTCACGTACAACTACACGAGTTTATGAGCAGTGGCGCGTCCATACCAGAAGGATTCATCAGAATTGCACTCTTACTGAAAGGCAGTGGTATCCATCCGATATTCGTCTTTGATGGTAAAGCGAGTGCATCCAAGGCTTACACGACGGAGAAACGCCAAGCCCTCAAGCAGGCCAAAGCAGAACATTTGGCTGATGTTATGGCAACCCCGGAGTTATTCACGCCCACTGAAATTGAAAAGGCGGAAAAGGAAGCCAGAGTAATCACATCGTCTCACATTGAGCAAGCGATGAAG…	MGILKLLPFIRDCCTKGYYNGKFLYHYAGKRMAIDAHVQLHEFMSSGASIPEGFIRIALLLKGSGIHPIFVFDGKASASKAYTTEKRQALKQAKAEHLADVMATPELFTPTEIEKAEKEARVITSSHIEQAMKTLEVLGIPYVASSGEADLVLAALYRNGEIDGVFSKDSDMIVHGISPLVVGLVGYQTGPLEEYRSDEIKQELGFSDDEFIDFCVLMGCDYTEKIKNIGPANALKFIKEHKNIETIIEQLPKLGKRYQVPEKFDYIMARDQFRNTQPETHLARRYLPEAEPTIPESIQDENSMDIDEDFNTEEIMVERKMQELQKLSPFLPDEHAKTIIRLNKRANEGLAKKERPPFSDVIQGILYLPRTTTVCLFDNEDAVQPKPSNTNVKPPANNS…	flap endonuclease-1	CDS
585	543734	544126	-	ATGGCTAATCAATCCCTCGATAGTACCACAATAATACATCTTCTGATTTGTTTCCTGTCCGGACTAAAAACTGTCATCATCGAATACACTGACATGCTAAAGATGGTCATCACATCACCATTAAGATTTGTATATCTGCATGGTCCTTCCATCAATGGATTCGGGTTTTGGAATGGAGTCCCATCGTCGCAAATCTGTGCTCAATTGACCAAGGTGGAATCCGACCATTGGAAACAACACTCTGTACCCTGCGACACTTTAATCGAAAGACAAATTGACGCATTCATCGTAACTATGCTTCTCATTTTGGGTGTCGGATTATTTGTAAAATGGATAGGAACCTCCATAGGAAGAAGTATTTTCAAAGTCACCAATAAAGATAATCGAGTTTAG	MANQSLDSTTIIHLLICFLSGLKTVIIEYTDMLKMVITSPLRFVYLHGPSINGFGFWNGVPSSQICAQLTKVESDHWKQHSVPCDTLIERQIDAFIVTMLLILGVGLFVKWIGTSIGRSIFKVTNKDNRV	Hypothetical protein	CDS
586	544241	546124	+	ATGTCGCAGCCAGAGTCCGAGCAAAACGTGAACAATGTCGACCAAACCTTGGACTTTTCTCAATATACACTCGATCCGATGCTAATGGCAAACATTGCTCAATCTTACGCTGCCATGTCTGAACAAACGGAGGGACAAGTTCAACCGGATGGTAATGCCTTTTTGGATAACATTCGCGCCCGCGCCGAAATGATCAACACTCAACCTACCGAGAATGCACAAGTGTACAATATGCACCAAATGGAGCAACAACCTCAAGTTGTGCAAGATGATGAACCCTACAATCCAGTCAATGTCATCAACGAGGCATTGAACGAGTTTAGAAAACGCATCTCTGGATGGATCAACGAATTGCAAACCAAGACCATTGGTTCCGATGAACATGGCGATTTGTGCGAC…	MSQPESEQNVNNVDQTLDFSQYTLDPMLMANIAQSYAAMSEQTEGQVQPDGNAFLDNIRARAEMINTQPTENAQVYNMHQMEQQPQVVQDDEPYNPVNVINEALNEFRKRISGWINELQTKTIGSDEHGDLCDEIDRTFRQVVYCYSVFKQQFASSTANGAANTKSKVERLFSVCRPFSVLVSGEYVQMNDALEVPENVSVGTTMIYNVSRSSEEALPLRELEKVKLLLGIIITILEPHLNKKIAGESNVSRNWSVIQNFALDSKGYPRTSIPAEVDQVLDIIFERYTQAEFDQLHSFDSKRFGQISEASKRAILRVLQQHSIPLLNFAAKAGEPVPVAVEPIHVAQPPLVVVRPIEVVPIAAPQPAPVAQTTTSMQSEASETVWLPSLVQNEMQELES…	Hypothetical protein	CDS
587	546160	546417	+	ATGGCATCTCAAAAAGCAAGAGAACAGTTTACCGATTGGTTGCAAACGACAAAGGCACTCATGGCCAACGATGAAAAACCAGTCGTGTCTCAGATGGAGAAGGAATTACTAGACAGTACCATCAGAGGACAACAACAATTATTGGATGCTGCCAAGTCTAAAGCAGAATTGTCCAAGGCTGCGTTTGAAAAGGAAGCAAGAATTCTCATGGCAAGAGCATCCAATATGAACCAGATACTAAAGTCTATCAAGCAATAA	MASQKAREQFTDWLQTTKALMANDEKPVVSQMEKELLDSTIRGQQQLLDAAKSKAELSKAAFEKEARILMARASNMNQILKSIKQ	Hypothetical protein	CDS
588	546502	547407	-	ATGAATTCTGCACGTTATCCCACCTACGCGATTAACCTGATTTTATCCACACCATGGGATCAGTTTAGCGGGATGGACATTATGGATGAGACTTTGCGCAATGTAAAGTCCCTTCTTCCTCAAGGGTTGATCTCCATCATCTACAGTGAAACCGACCCGTACAGTCCCGAGAAACACGAACTATTGCAAAACCACTTGAGCGCCATTTCCCCAATGTTGATGCATGGTAACAATAGGTTCCACGCAACCATGTCGGTATTACAGAGTATTCGGCATTATGTCCAACCAGTCAAAAAGGAATGCGACCATTTAAAGGAGAGATTATCCGATACAAAGATGGTCTTAGACTCGTGCAACAAGGATGTCGAAACGTTGAAGCGGTACGAACAAAACTTGGTC…	MNSARYPTYAINLILSTPWDQFSGMDIMDETLRNVKSLLPQGLISIIYSETDPYSPEKHELLQNHLSAISPMLMHGNNRFHATMSVLQSIRHYVQPVKKECDHLKERLSDTKMVLDSCNKDVETLKRYEQNLVTLASRATPPVTPTIQRTAPKDNNRPLNNNNPFSPQVQHSKNLGSQLTAPRMAKTPPMTKRSGLNTSTPSSNPFANVTRNNVSNNYNINNPPPFMPTPDSPPSHSEYPPAMPANIPSPNTAKKRDRDFERRAEYGNQTHEFQPADEQAKPKKQKTVPVSLHLSLDNFRK	Hypothetical protein	CDS
589	547512	548486	-	ATGGCAGACGACTTTGATCCGTATAAAATATTAGGTGTTGGTAAAAACGCATCCAAAGAGGAGATACTCAAATCGTTCAAAGATTTGGCCAAAAAGTGGCACCCGGATCGCAACGGAGACAATCCAGCGGTGGCTACGGAAATGATGAAGAAGGTCAATCAGGCAAAAGAGATTCTCACCGATGAACACAAAAGATCGATATACGATAGATACGGAATGAAAGGACTAACCGATCCCGACAGTGTTCAAGCGTCTCCAATGCAACGTATATTGCAAATGAATCCGCTCAATGCATCTGTCATCGTGGATTTTGCCCTGGTTGAGTCTGGTGGTAACGTGACCGTCGATATCGAAAGGCACATATTCCGAAAAATGGGCAATCAACTAAACTCTGTTGGA…	MADDFDPYKILGVGKNASKEEILKSFKDLAKKWHPDRNGDNPAVATEMMKKVNQAKEILTDEHKRSIYDRYGMKGLTDPDSVQASPMQRILQMNPLNASVIVDFALVESGGNVTVDIERHIFRKMGNQLNSVGTEVSSINVPIPPGVIDSMTLTVQGEGHRIEGEVEKGPVRIMVKVKKHPRFNREGAHIVCNTEVSLTDILIPTMFEFEDSRNNKFYVPYDPTKDTPITPSDNIRIVQGKGLPEVSDPGVRGDYYIVFDIVLPSPSKESLEMTINSIPKKFKALEANIDVPESAICSMITKAQAMGDRRPQQRKGPQVGCVQQ	Chaperone DnaJ-class protein	CDS
590	548595	549539	-	ATGGCGTTTTCAACAGCACGTATGATTACTCGTTTAGCCAGTGATAAGACTGCTGCTTTCGTGATACCTTTTGGTAAAGGACAGTTGGAATGCAGACATGTTCGAAGAAAGCCATTGCCTCATCAACCAAGTTATATTTCGGTTTACCTCTCCTCTCATTCTGGTTGCACAATGGGATGCAAACAATGTCATCTGACGGCCAATGGATCGACCAGTTTCAAGCACGCCACATTGGAAAAGTACCACGAGCAGTTCAAAGTGGTTTTGGAACATTACGACCAACTAGTGGCAAATGGAGAAGACAAGGCACAAAGAGCAAGCGTCAACCTGATGGCCAGAGGAGACTCCTTTGCCAATCGCTATTTTGTCAACCAGTATGCCGACTTTTATCAAGTGCTG…	MAFSTARMITRLASDKTAAFVIPFGKGQLECRHVRRKPLPHQPSYISVYLSSHSGCTMGCKQCHLTANGSTSFKHATLEKYHEQFKVVLEHYDQLVANGEDKAQRASVNLMARGDSFANRYFVNQYADFYQVLKQETDKRGMEIKVNASTIMPNTVRDRDLYDIFGDVPVEIYYSLYSLNPKFRSHWLPNAMNPLAALDKIKAFQEKTKNKITLHWAFIEGHNDDLQELKELARVIRGYNFDGKFNLVRYNPPNNQSREPSEQKLQELLNVMKTDAFTIPTKSKMIQRVGEGEKTMASCGMFFRDGESFHTESD	Dual-specificity RNA methyltransferase	CDS
591	549583	550791	+	ATGCCACAAACCACAACTATGCTCTCTCAAGCGATTATACTATTCGCGATTACCATTCCATCTTTTTGTGGTATTCTTCCCACCATATTGGTTCCTGGGATAGGGGGTAGCGTTCTCTATGCATCCAAGGATAAACTACCACCCACTAGAGTTTGGTTGTGTTACACTCAGCAAGACAAGTACGCGCTCGAGTATTTGGACTCGGACTATATCAACGGCACTACAGTTTCCAAGAAGGGGTACTCTATCGACAATGGAGTAAGTTATGACAATTGGAAAGATGGACATCTTCCACCAGTCGACAAATTGGATACCGACTTGTGGTTTGAAGGATACAAGACCTATTATTACCACAATGTTATCGAGGCATTCAAGAAGAGTGGATACGTTCCTGGTGTT…	MPQTTTMLSQAIILFAITIPSFCGILPTILVPGIGGSVLYASKDKLPPTRVWLCYTQQDKYALEYLDSDYINGTTVSKKGYSIDNGVSYDNWKDGHLPPVDKLDTDLWFEGYKTYYYHNVIEAFKKSGYVPGVTLFGYPYDWRQHVCHDEIVTRFWKTIDLALTNANSSQVNIISHSMGGLVVQCALMHRPYRWKDIKNWVTIATPFRGAGIAVKSYMNGYDLGIGTSWVGGFSEQTSSKIMLNFASVPNLLPLTNNTGPTLSFNLNGQPTNVTGDQLLDTISKMTNLSSEFLESGQIWRHKMFRNRIEPPFTHMVIYSSSWLTKNDIVVKQPVTSIEQLRGVKNTDLEFGMVNGDGTVPEYSSTKPFFKKALLHQYKGWGDHVDMLKDDKLIQLLLDF…	Phospholipase	CDS
592	550827	551867	-	ATGGTAAAAGAAGGACTGTCCAAACCAAGTCATTCAACAAACAATTCAAACAACAAAACACAAATGGCTACTCGCGCTCAAACTATCCCCGACTCCATGTTCGAAAGACTTTACAATCAAGTAGAGAAACTACGAGAAGTGGAGACTGACCTCAGACAACAACTTCACGATTCCCAACTTCAGATCGAAGGTCTCAGACGTGACCTAGATGAAGCCAAAAACAAATCGAGCTCATCCAAGACCAGAAGAACTAAGAAGGGTCAGGTCCCTAGAGGTCGTGCATCTGCTCCTGGTTCTAGCCGCAACAACTTGTCGGTGGGACGTCACTTTGTCGAACCATCTGACAACGAGGCTTCGGATAATGAAGCAAGCCACATGTCACATGACGAAGATGAAGAC…	MVKEGLSKPSHSTNNSNNKTQMATRAQTIPDSMFERLYNQVEKLREVETDLRQQLHDSQLQIEGLRRDLDEAKNKSSSSKTRRTKKGQVPRGRASAPGSSRNNLSVGRHFVEPSDNEASDNEASHMSHDEDEDEHSTMSPRRTVGSKSKREDTSSRHEPVAKKPRLNIPKLQQVFEFLDKEAKLQKGILFSVGTNDEVLSKDAFELYFQESSSGVIYWLKSKDTGKLYRSAQDALQSIDTDPEPHDELEAYKMLLVKTNKGKMEDLWCLYEKWSKVEARKQHQSIHPQEDVPKLLVTPPSDRKPASPRASPSQSPMKKSTKQIPPNPLAKSEESDDEKEEEGADQE	Hypothetical protein	CDS
593	551944	554187	-	ATGGATCAATGGATAAACAAACACCATCCAACTTCACTCTCCGAATGTTTAGTCGGCGGTAAAGGAAACAAGGAGAAGATTATCGGTTGGATGAACCAGAGGTCTCGTAAAACGGGTTTACCTTGTTTGATGATATCTGGACAAAGTGGCTCGGGAAAGAGCACTCTTATAGACATGATTGGCAAGCAACCAAACGTGGTCATGTCCAAAAATTATGCGTCAGACGAAAGAACATCCGAAAAAATGTCCAAGATGCTCAATGACCTCATCTTCCGTCCAGTGTTCAGAGTGGTACCCAAGGACGAGTACAAGATTTTTGTCATCGATGAAGCGGACTCAAGCACCGATGGACCATTACTCACTTGGGTGGCCAACAATGTCGAAAAGTACAGTCGTGAA…	MDQWINKHHPTSLSECLVGGKGNKEKIIGWMNQRSRKTGLPCLMISGQSGSGKSTLIDMIGKQPNVVMSKNYASDERTSEKMSKMLNDLIFRPVFRVVPKDEYKIFVIDEADSSTDGPLLTWVANNVEKYSRECSFIVVANDPSSKPIRTFLTKMNPPESAHKLLHIKLEPFTDDVIIGVLKNLLNKEQKPQMEVTPFMEIVQGSNGDLRRAINELQWWYTAHGKNIKSSTPINLSMTGSPNGFDKAMEVYDETEKETPGFTKLMSTQSVFTFMQQSRSLMYETDKEDRVKMAFALGEYDKFFMPLMMGTNAIQMVTTDNIENSVYATTTQKKQGRFGANKLSQSDIKKKELSAINFCLDLCDSFCQYDVISADIHQNHGDNWEMEEYGLASGFARPLL…	Replication factor C (RFC), clamp loader	CDS
594	554330	555049	-	ATGTCGGACGCAAAGTGTGACCACTCTAACGTTCAGAAAAGAAGATATTACTCTGACCTTAATCGCCTATACTTTGGTGATCCGGAGTTGACATTGACATTATCCGCTTTACTATCCAAACAATTTGACACTAGTTGGTTGGCAGTGAACAAGATGAAAGACAACTTTGGGAATATATCGTTCAGTACTATTCCATATCTACCAATCTCAAAAACGATTAACGATGAAATGGTTTTGGCTTTTAAACCTGAACCCGAAGTCTCTGTCTTGCAAACTGGAATCGCGATTCAACTTTTTATGAACGTGTTACTGACCGATAATATTTGCACTCCATTGAACACTGTCGTGCTTGCATCAAATGAAGATAAGCGAGTGACATGGTCGCGACCAGTCGAAACT…	MSDAKCDHSNVQKRRYYSDLNRLYFGDPELTLTLSALLSKQFDTSWLAVNKMKDNFGNISFSTIPYLPISKTINDEMVLAFKPEPEVSVLQTGIAIQLFMNVLLTDNICTPLNTVVLASNEDKRVTWSRPVETSEPLTKFAVDNPSKLVQLENHLKDVIQKLKEQRVRFPLLTLDMLEVVGGTVRIWDCRTLSSQNPSMSWKFMADLMKTDSRWESTSVDTDAQFVMAQWKMFCLAMKQ	Hypothetical protein	CDS
[truncated: 27 more rows]
[truncated: 5,000 more columns]
